# Supplementary material for: Single-nucleus RNA-seq identifies divergent populations of FSHD2 myotube nuclei
Source: PLoS Genet. 2020 May 4;16(5):e1008754. doi: 10.1371/journal.pgen.1008754 (PMC7224571; doi:10.1371/journal.pgen.1008754)
Supplement: S2 Table — (XLSX) [file pgen.1008754.s021.xlsx]

## Sheet: Table S2.PC Loadings RNA TC.csv
Table S2. Principal component loadings for the PCAs in figure S3.
	PC1	PC2	PC3	PC4	PC5	PC6	PC7	PC8	PC9	PC10	PC11	PC12	PC13	PC14	PC15	PC16	PC17	PC18	PC19	PC20	PC21	PC22	PC23	PC24	PC25	PC26	PC27	PC28	PC29	PC30	PC31	PC32	PC33	PC34	PC35	PC36	PC37	PC38	PC39	PC40	PC41	PC42	PC43	PC44	PC45	PC46	PC47	PC48
TSPAN6	-0.00400696	0.0054377	0.00200889	-0.0020826	0.00647521	-0.0026372	0.0040432	0.00591286	-0.000284792	-0.00338753	-0.00992136	-0.00321789	0.00094843	-0.000574238	-0.000311051	-0.00122469	-9.4669e-05	0.00341371	0.00209083	-0.00103112	-0.00132445	-0.00197914	0.00243159	0.00271782	0.000106486	0.00485667	0.000520562	-0.00317406	0.00304524	-0.000672433	-0.00312582	-0.00114509	0.00214123	-0.000299581	-0.00718059	-0.00650528	0.00238397	-0.00633326	-0.000749976	-0.0022952	-0.00292707	-0.00017798	4.90656e-05	-0.00091518	0.00575494	-0.000879423	-0.00455758	-0.0753762
DPM1	-0.00124168	0.00505967	-0.00382703	-5.85049e-05	-0.00818538	0.00688925	0.0072135	-0.00498241	-0.000272729	-0.00146027	-0.00328697	-0.00296633	0.0029287	0.00593031	-0.00396155	-0.00241402	-0.00438888	0.000658387	0.000964993	-0.00433339	-2.37815e-05	0.00244755	-0.00577745	-0.00132181	-0.0115842	0.00356921	0.00358828	0.00776159	-0.00595342	0.0120163	0.0025549	-0.00318455	0.00271975	0.00226341	-0.00373733	0.00317484	0.00695663	8.47735e-05	0.0021921	0.000618916	0.000987669	0.00141353	-0.000396702	-0.000851518	-0.00107915	-0.00275382	-0.00337164	0.0569845
C1orf112	-0.0141896	-0.0120639	0.000476304	0.0063747	-0.00484674	-0.00359078	0.00385688	0.00563588	-0.0152935	0.00507188	-0.000488693	0.000156066	-0.00178998	-0.00880866	-0.0118385	-1.01397e-05	0.00561774	-0.00886216	0.00973535	0.00909964	0.00529801	0.0189403	0.00630904	-0.0145804	0.00398164	-0.0184638	0.00615739	-0.0155061	0.0172288	-0.00650387	0.00261843	0.0124869	-0.00457806	0.000136356	-0.00133218	-0.0066867	0.00951444	-0.0175387	-0.00188033	0.00189697	-0.00926893	-0.0192393	0.00399023	-0.0138926	-0.00334772	0.00557518	0.0111582	0.314665
CFH	-0.00343541	0.0124484	-0.00317992	-0.00896075	0.0188019	-0.0097124	0.009356	0.00301218	0.00972747	0.00503529	-0.0109403	0.0114149	0.0145546	0.00915255	0.00590001	-0.00666547	0.00620862	-0.00347597	0.00498094	0.00189743	0.000912471	-0.00306349	-0.00290449	-0.000963619	-0.00129398	0.00152443	0.00469462	-0.0038457	0.00132288	0.0112267	0.00886814	-0.00089401	-0.00315406	0.0102487	0.000957513	0.00572989	0.000605027	0.00100102	-0.00742839	0.00697489	0.00614468	0.00515368	0.00084506	0.00709304	0.00465563	0.00216647	0.00132171	0.0361392
FUCA2	-0.00826718	-0.00318591	0.00153195	-0.00492606	0.00359664	0.00533413	0.00897454	0.000726888	-0.00446579	-0.0113659	-0.00064312	7.41713e-05	0.00429369	0.000304302	0.00696898	-0.00641002	-0.00584429	0.00922281	-0.00440046	-0.00282814	-0.00252416	0.000816902	-0.00551272	-0.00481891	-0.00041465	-0.00622344	-0.00694603	-0.00401615	-0.00156515	6.30255e-05	0.00532585	0.0067185	0.00329239	0.00450152	-0.00257557	-0.00246154	-0.00418594	-0.00329368	-0.0060915	0.00213683	-0.00076756	-0.00241675	0.000493182	0.00322833	-0.00531345	-0.000826632	0.00533296	0.0778363
NFYA	0.00129443	0.00273354	0.0109781	0.00132203	0.00265433	-0.0012317	0.00499515	-0.00147494	-0.00279886	0.00711252	-0.00459255	0.000740686	0.0011215	-0.00376568	0.00907172	-0.00089159	-0.0094033	-0.00405376	-0.00889061	0.00941265	0.0108695	-0.0011117	-8.35818e-05	-0.0165835	-0.00525434	0.00172076	0.0072132	0.00657028	-0.00923688	0.0060809	0.00385241	-0.00605604	-0.0122989	-0.00344368	0.00838092	0.00928994	-0.000108754	-0.00209787	-0.00314546	0.000293106	-0.000369243	-0.00210744	-0.00100566	-0.00122423	-0.00714	0.00513709	-0.00540849	0.0318728
STPG1	-0.00672742	-0.00487154	-0.00148532	0.00720668	0.00228241	0.00180152	0.00486416	-0.00315168	-0.00273552	-0.0101286	-0.00126047	-0.00252205	0.00485226	-0.00550165	-0.00545386	-0.00179674	0.00247613	-0.000678286	-0.00280708	0.00120769	0.00978847	-0.00492496	-0.000633632	0.00941939	-0.0109853	-0.0143333	-0.00481246	-0.0174072	-0.0025559	-0.0181989	0.00272398	-0.00761172	0.00915421	0.00329663	-0.0225281	0.00340004	-0.00697116	-0.00198767	0.00396145	0.0063534	-0.0133132	0.00945645	0.0248	0.00182281	-0.0157091	0.0102307	-0.00752916	-0.110021
NIPAL3	-0.00855325	-0.0143494	0.00123846	0.00772126	0.0299514	0.00133803	0.00792865	-0.00660191	-0.00336675	-0.0105801	0.0100724	-0.00240305	0.0155557	-0.00545666	-0.00452793	-0.00636496	-0.0013006	0.018788	-0.0007785	-0.0166586	0.00448549	0.000212123	-0.0227009	-0.0065522	-0.00818103	0.00678128	0.00681476	-0.000148208	-0.0034619	-0.00160206	-0.0150935	0.00686096	-0.00528231	-0.00558807	-0.00139063	0.00550226	-0.0113	-0.0196332	0.00818723	0.012371	-0.00953113	0.00910996	-0.00819587	0.00884379	0.000418219	0.000315497	-0.0229786	-0.0439304
LAS1L	-0.00468794	0.00159494	0.00395067	0.000665401	-0.00606688	-0.000761419	0.000451155	0.00724305	-0.00456151	0.000132717	0.00175621	0.00051763	0.00458666	-0.00316981	-0.000593933	0.0012438	-0.000754656	0.00248707	0.00610962	0.00849535	0.00500695	0.00505232	0.00346956	-0.00100257	0.00528745	0.0016667	-0.000433784	0.0027531	0.00527068	-0.00539165	0.00250761	-0.000187684	0.00339205	0.00411917	0.0027177	0.00306548	-0.00548344	-0.00780037	0.00479896	0.0051423	-0.00246333	0.00223246	-0.00194661	-0.0045527	0.00102154	-0.000679943	-0.0048555	-0.193692
ENPP4	0.00318941	-0.0185949	-0.0151711	0.00935145	0.0179468	0.00727627	0.0081746	-0.00110021	0.00397587	0.0088759	-0.00398072	-0.00488226	0.00329037	-0.00403231	0.0111119	0.00727384	0.00126608	0.0126924	-0.0114656	-0.00872904	0.00345871	-0.0112044	-0.00648002	0.000475477	0.00851573	0.0180557	0.00538552	0.00263398	-0.00391508	-0.00770607	-0.00318313	-0.00100645	-0.00509311	0.00427057	-0.00264322	-0.013837	-0.00341515	-0.00217407	0.0122975	0.0021617	0.00370428	-0.00181547	0.00443797	0.00682047	0.00131589	0.00674157	-0.00519425	0.0064685
CYP51A1	0.00611106	0.00987181	-0.0149366	-0.00106195	-0.00633955	-0.00369343	0.0197015	0.00681343	0.00703611	-0.0126337	-0.00893183	-0.0059379	0.010924	0.00818855	0.00602414	-0.00356732	0.00149389	0.0191592	0.00336226	-0.0104963	-0.00157975	-0.00871364	-0.00496023	-0.00274661	0.00784817	0.000659109	0.000486616	-0.0014194	-0.00413087	0.000619667	-0.000146989	-0.00177978	0.00997634	0.00142577	-0.00520111	0.000301602	0.00153639	-0.0100499	-0.00498506	0.00324184	0.00221949	-0.00477982	-0.00126772	0.00113764	0.00147531	-0.00737158	0.00419925	-0.0173029
KRIT1	-0.000227182	0.0016378	-0.00138524	-0.00284049	-0.000321676	0.00170524	0.00838049	-0.000102325	-0.000434525	-0.00233592	0.000188958	-0.00197048	-0.00438756	-0.00878112	-0.00305007	-0.00250509	0.00128124	-0.00413906	0.00516232	0.00610263	-0.00242584	-0.00416591	-0.0007515	0.00284508	0.001078	-0.00027294	0.00434895	-0.00458936	-0.00198324	0.00321901	0.00677085	-0.00131066	0.000727512	0.00329255	-0.00532324	0.00590578	0.00150831	-0.00513372	0.0139796	0.00561263	-0.00762123	-0.0027536	0.00178975	-0.014642	-0.00441955	0.011967	-0.00106785	0.0365344
RAD52	0.00331964	0.00615575	0.00841802	0.0036972	0.000451774	-0.00746575	-0.00800893	-0.00525983	-0.005184	0.00446365	-0.00104508	0.0110876	0.00381334	-0.00701534	-0.00342098	-0.0011803	0.00185444	-0.00878507	-0.0105455	-0.0064718	-0.00128319	-0.00850502	0.00593139	-0.0129616	0.0205237	-0.0221708	-0.00305677	0.00684103	0.0117061	0.0225693	0.00205903	-0.0030535	0.00391667	0.00695153	-0.0186532	0.000965115	0.00414973	0.0282083	-0.00244162	0.00478935	8.30769e-05	-0.000562687	0.00745734	-0.00190367	-0.0081385	0.0347381	0.0114766	-0.123797
BAD	-0.00154033	-0.00704906	0.00296958	-0.000865612	0.00357424	-0.0041097	-0.00868041	-0.0118947	-0.00143394	-0.00196247	0.00102593	-0.000435501	0.00136103	0.00490444	0.00183376	0.000371419	-0.00366042	-0.00273178	-0.000655255	-0.00173668	0.00532747	0.00209238	0.00571874	-0.0033877	0.00990737	0.00646332	-0.0117339	0.00192119	0.00170703	-0.0123352	0.0031945	0.00420743	0.000778454	-0.00310086	-0.00341221	0.00365369	-0.0115994	-0.00705132	0.00494138	-0.00670807	0.00592775	-0.00349731	0.000826975	0.00528091	0.00499461	-0.00694714	0.0102104	0.0392873
LAP3	-0.00187922	0.00240155	-0.000983526	0.00112616	-0.00507711	0.00143325	0.00349113	-0.00248385	-0.00346609	0.00217868	-0.00388573	-0.000608958	0.00524294	-0.000752784	-0.00166339	-0.00716648	-0.00209111	-0.000850874	0.00480176	-0.00747842	-0.00119806	0.0011669	-0.00153522	0.00274932	-0.00187983	0.000225966	-0.00193426	0.00291728	-0.00289973	0.00233749	0.00265502	0.00205708	-0.00697347	-0.00414977	-0.00177805	-0.00232789	-0.00444003	-0.000684905	0.000912287	-0.00240699	-0.00597146	-0.00158412	-0.00277732	-0.00610869	-0.00325532	0.000771923	-7.49072e-05	-0.0556098
CD99	0.00491475	-0.00243874	-0.00184245	-0.00346982	0.00313811	0.00513632	-0.00816798	-0.000321373	-0.00322153	-0.00763293	-0.00211494	0.00989923	0.00848004	-0.00134577	0.0101226	0.00340689	0.000723867	0.00754739	0.0054429	-0.00057208	-0.00378775	0.00435146	-0.00439724	0.000921757	-0.00324614	-0.00437545	-0.00112334	0.00343209	-0.00684208	0.00246043	-2.76748e-05	0.00114041	-0.00504944	0.00135015	-0.003266	-0.00689075	-0.00468828	0.00065226	-0.00195314	-0.00610953	-0.00764318	-0.00136568	-0.000859658	0.00378799	-0.00664319	0.00140585	0.00286475	-0.0494459
CD99_Y	0.00491475	-0.00243874	-0.00184245	-0.00346982	0.00313811	0.00513632	-0.00816798	-0.000321373	-0.00322153	-0.00763293	-0.00211494	0.00989923	0.00848004	-0.00134577	0.0101226	0.00340689	0.000723867	0.00754739	0.0054429	-0.00057208	-0.00378775	0.00435146	-0.00439724	0.000921757	-0.00324614	-0.00437545	-0.00112334	0.00343209	-0.00684208	0.00246043	-2.76748e-05	0.00114041	-0.00504944	0.00135015	-0.003266	-0.00689075	-0.00468828	0.00065226	-0.00195314	-0.00610953	-0.00764318	-0.00136568	-0.000859658	0.00378799	-0.00664319	0.00140585	0.00286475	0.0110491
MAD1L1	0.000754319	0.000974819	0.00580773	-0.00137926	-0.0139751	0.0114491	-0.00182434	-0.00983593	0.00208324	0.00552363	0.00259503	0.00316686	0.000931637	-0.00236501	-0.000363506	-0.00696109	-0.0201368	-0.00525621	-0.000895386	0.00511346	0.00470588	-0.00699505	0.00633482	-0.00271337	-0.00462494	-0.000932983	-0.00740838	0.000533367	0.00901477	-0.00167702	-0.00263529	-0.00377193	0.00336302	-0.00530231	0.0023486	0.00154053	0.000987959	-0.0112895	0.00614529	0.0110483	-0.00299489	0.00498992	0.000292069	-0.00272904	-0.0062419	-0.00382553	-0.00369741	-0.0187778
LASP1	-0.0112363	0.00450005	0.0114935	0.00396035	0.00934932	0.00575532	-0.000680811	0.00285863	0.00478418	0.00457407	0.00181294	0.00680359	0.00704249	-0.00527099	0.00278113	0.000440849	0.00157458	-0.00842472	-0.00494574	-0.00859535	0.00775063	-0.0107256	0.000965764	-0.00554374	-0.0096053	0.0105458	-0.00237694	-0.000283109	0.00729671	-0.00233646	-0.00576693	0.00361631	-0.00190987	-0.00215519	-0.0130036	-0.0068234	0.0100862	0.00011955	-0.00502708	-0.00122825	-0.00170849	-0.00107438	-0.00901547	0.00728759	-0.00602708	0.00876292	-0.0043613	0.045046
SNX11	0.00434315	-0.00237906	-0.00209352	-0.000835404	-0.0021023	0.00241579	-0.000643945	0.000955889	-0.00329414	0.00388684	-0.00190883	0.00373344	0.00212072	0.00196926	-0.00193366	-0.00172999	0.00406884	-0.00257927	-0.00151654	0.00128045	0.00330848	0.00386742	0.00918749	-0.00168344	-0.00187025	-0.0106922	0.00192116	0.00111755	0.000145283	9.41456e-05	0.00235109	-0.00463251	-0.000958649	-0.00397377	0.0032049	0.000240189	-0.00106507	0.00046798	0.00263307	-0.000857418	0.000375414	-0.00906164	-0.00696493	0.00135364	-0.00116396	-0.0015125	-0.00185761	-0.0239229
TMEM176A	0.00756209	-0.00903436	0.0311344	0.0097478	0.00736362	0.0069446	0.00625578	-0.0229434	0.00684997	-0.000762113	0.0127265	-0.0137656	-0.00593563	0.018694	-0.00345832	0.0129165	-0.00473731	-0.0106549	-0.0222244	0.008594	0.0212018	0.0206	-0.0141515	0.0357852	0.0186175	0.0060068	-0.0213502	0.0259521	0.0434438	-0.0164977	-0.0011806	0.013494	-0.0185862	0.000334635	-0.010286	0.00497075	0.0149915	0.0183624	-0.0135797	0.0202728	-0.0357692	0.0254965	-0.0415478	0.00446557	-0.0255887	0.0353361	-0.0121629	0.0312453
M6PR	0.00199791	0.00101194	-0.00329683	4.28319e-05	-0.00355113	-0.000751891	0.00543408	-0.000569159	-0.00492992	0.0029676	-0.00427697	0.00330107	0.00519701	0.00074758	0.00189032	-0.00312401	2.20917e-05	0.0025776	0.0087255	0.00219807	-0.00363836	0.0019522	0.00612553	0.000654418	-0.00611262	0.00190583	-0.000104922	0.000273633	0.000441486	0.00375274	-0.00312666	0.00284422	-0.0033111	0.00249148	-0.00237271	-0.00620737	-0.00616304	-0.0034462	0.00131236	-0.00593566	-0.000263843	0.00190144	-0.000532294	-6.21127e-05	0.00290852	-0.00247994	-0.00021489	-0.00248284
CYP26B1	-0.00673029	0.00241347	-0.000411121	0.00528509	0.00383038	-0.00476809	0.000466788	-0.0102755	0.0109453	-0.00126272	-0.00462574	0.000553658	0.0167408	0.00136228	-0.00448246	-0.00659709	-0.00233412	0.00272113	-0.0107846	0.00610648	0.0112558	0.00574308	0.00444636	0.0127242	0.0129657	-0.0036831	0.0126994	-0.0116944	-0.000606926	-0.0146145	-0.00573976	0.0157885	-0.0113069	-0.00560426	0.00682311	0.00278798	0.0019213	0.00461555	0.00400705	-0.0117393	-0.00543623	0.0157073	0.00770987	-0.0165056	-0.00273033	0.00609781	0.00192983	-0.0399078
DBNDD1	0.0252775	0.0323881	-0.00246325	0.000794304	0.0048769	0.00215312	0.0016208	0.0105706	-0.00421265	-0.0078247	0.0145615	-4.75847e-05	0.0140349	0.0269332	0.00949326	-0.0148113	-0.0194934	-0.012551	0.0160221	-0.00836357	0.0192396	0.0143193	0.0204884	0.00352844	-0.0226671	0.00511231	-0.00182275	-0.00754471	0.0120768	-0.0018997	-0.011304	-0.00618196	-0.0059297	-0.00973869	-0.0197538	0.0043042	-0.00292388	0.00514116	0.00030371	-0.00409334	-0.0116861	-0.00574399	0.00968547	0.00303253	0.0103674	0.00535887	-0.00826013	-0.0219466
ALS2	0.00325734	-0.00263509	-0.00663056	0.00100872	0.00458959	0.00732065	0.0170383	0.00582933	0.00720673	0.0154845	0.00953815	0.00316653	-0.0107746	-0.000355129	0.00590247	0.0129324	-0.000458946	0.00757486	-0.00159886	-0.0094795	0.0157126	-0.0153568	0.00876292	-0.00567624	0.00390256	-0.00478487	0.0246892	-0.00015481	-0.00858298	-0.00665728	0.00521114	0.00151891	-0.0050144	0.00353938	-0.011101	0.00554346	0.00751354	0.00848167	-0.00908222	-0.00290519	0.00173626	-0.0049183	-0.0133111	0.00802759	-0.0025449	-0.00218543	0.0137861	-0.0109616
CFLAR	-0.00165336	-0.0087667	-0.00580311	0.00247458	-0.00120899	-0.0105515	-0.00837883	-0.00247118	0.00659454	0.00936787	-0.00996185	0.000699096	-0.000776776	-0.0105414	-0.00310288	-2.40639e-05	0.00542204	-0.00176622	-0.00235963	-0.00471394	-0.00418617	-0.00218159	0.00447184	-0.0025274	0.0060859	0.000367889	-0.00157239	-0.00619355	-0.00107696	-0.00206506	-0.00612386	-0.00818413	-0.00906227	-0.00369239	0.00440451	-0.00983317	-0.00122651	-0.00834599	0.0120006	-0.0123383	0.004133	-0.00155592	0.00531521	0.0089678	-0.0115162	0.00372436	0.00437924	-0.0720494
TFPI	-0.0123071	-0.000291441	-0.00191609	0.00764875	0.0118974	0.0100633	0.0153794	-0.00261356	-0.00164784	0.000767335	-0.0137952	-0.00344213	-0.00743621	0.0034317	-0.0039088	-0.00278932	-0.0102545	-0.00348557	-0.00606606	0.00321803	-0.00197408	-0.00387702	-0.0242636	-0.0050857	-0.00234377	0.0028475	0.00541776	0.00701782	-0.0017667	-0.0107663	0.0143869	0.0023909	0.00574849	-0.00830581	0.00476914	0.00146411	0.00563818	0.00289115	0.00302908	-0.00532461	-0.00736713	0.00305151	0.00283534	0.00401925	0.00412894	-0.00763864	0.000208256	-0.0376911
NDUFAF7	0.00224479	-0.00211778	0.000304066	-0.00319563	0.00137209	0.000489864	0.00171567	-0.00940142	-0.00170412	-0.00317902	-0.00291554	-0.00439396	-0.00391889	0.00272753	0.00346914	0.00124955	-0.00233878	0.00169866	0.00380541	9.14793e-05	-0.00213335	-0.00313642	-0.00189136	0.0114788	0.00585563	0.00155309	0.00387211	-0.00279335	-0.0124979	-0.000511368	0.00657825	-0.00922389	0.000721698	0.000926893	-0.000676164	0.0016723	-0.00442014	0.00091933	-0.0063172	0.000640705	-0.00619733	0.0160289	0.000106722	0.0058191	-0.003238	0.00985381	-0.00236853	-0.119112
RBM5	0.00401924	0.0054247	0.00515821	-0.00636579	-0.000695179	-0.00829058	-0.00183742	-0.00726022	-0.00524814	-0.00344353	0.0069793	0.00679436	-0.000742285	-0.00816162	0.00247201	0.00227161	0.00258724	-0.00732838	0.00453315	0.0011828	0.00232497	-0.000256706	0.0029935	-2.48943e-05	-0.00615367	-0.00290558	-0.00334364	-0.00995263	-0.00472212	0.0112514	-0.000654176	0.00220624	-0.00545057	-0.00491503	0.00265191	-0.00104085	-0.00594489	-0.00131291	-0.00298673	0.000790138	0.00367249	0.00771056	0.00848812	7.10284e-05	0.00525015	0.000842512	0.00416709	0.099598
ARF5	-0.00152906	0.00530024	-0.000227693	-0.00128949	-0.00216971	-0.00357131	-0.00871112	-0.000982725	-0.00267817	-0.00121936	-0.0044701	-0.00273847	-0.00215117	0.00373929	0.00226458	-0.00117857	0.000332492	0.00132866	0.00103403	0.00169925	0.00307995	-0.00286144	0.000305902	-0.00628803	-0.000961055	-9.6039e-06	-0.0019647	0.0019834	0.000248207	0.00158805	-0.00147685	-1.95151e-05	-0.00173013	-0.00185969	0.00190559	0.00204872	0.00503423	0.00414719	0.000694708	0.00213417	0.00260459	-0.00362906	-0.000760609	-6.52673e-05	-0.00174619	0.00314951	-0.000969239	0.0123011
POLDIP2	0.000707408	-0.0024075	0.000120041	0.00100574	-0.000590508	-0.000576511	-0.00389013	0.00758234	0.00994768	-0.004858	0.00770988	-0.00597315	-0.000355327	0.0039945	0.00499068	-0.00704943	-0.0063082	-0.00648502	0.00739088	-0.00190038	0.000857534	0.0061924	0.00298098	-0.00154689	-0.00365599	-0.00472693	0.00464638	-0.00186891	-0.00544461	-0.00392064	0.000690692	-0.00240705	0.000628479	0.00805392	-0.00596025	-0.000790425	-0.00262997	-0.00620995	-0.0022764	-0.0012896	0.0014241	-0.00346237	-3.93647e-05	0.00123779	-0.00403027	-0.00638947	-0.00476626	0.00555346
PLXND1	-0.0052774	0.0130136	0.00195814	-0.00114746	0.00545107	-0.00776285	-0.0214668	0.0121525	-0.00103201	-0.0146078	0.00942545	-0.00886973	0.0087404	0.022531	-0.0196561	0.00799315	0.0101383	0.0128311	0.00203949	0.00112	-0.00120118	-0.02138	-0.00102967	0.00058095	0.00830265	-0.0146826	-0.00525785	0.00177488	0.0276539	-0.0180648	-0.00700738	0.0252484	-0.00268188	0.00348491	-0.0040647	0.00878104	0.0180915	0.00590585	-0.00289066	0.0053767	0.0167438	-0.0126454	0.0018159	0.00700843	0.0307375	0.00272752	0.0109869	0.022167
AK2	0.00272581	-7.31885e-05	-0.00333446	-0.00348809	-0.0101101	0.00457723	-0.0059956	-0.00183481	0.00170336	-8.60578e-05	0.000144504	0.00641102	0.00979343	0.0092932	-0.00194433	0.000304157	-0.0047781	0.00691276	0.0110193	-0.00373508	0.00067931	0.0107308	0.0045537	0.00458788	-0.000438349	-0.00577464	0.00746256	-0.00194703	0.0026351	-0.00442084	-0.00145316	-9.00165e-06	0.00236643	0.00242991	-0.00159517	-0.00322253	0.00120964	-0.00241144	-0.00491487	-0.00395151	-0.0027021	-0.000985585	-0.000258014	-3.29202e-05	-0.00173408	-0.00647211	-0.000877817	-0.0458761
FKBP4	0.00391353	-0.00292285	0.00456715	-0.00632162	-0.000996587	0.0061868	0.000561599	0.00640355	0.00363256	0.00552781	-8.20183e-05	0.0177619	0.00290687	-0.00155088	-0.00302159	0.00661827	-0.0125878	-0.00155574	0.00705803	0.0103779	0.00898183	0.00231301	0.00505114	0.000767652	-0.0117033	0.0102662	0.00102232	0.00207756	0.00416301	0.00694576	0.00215583	0.000892972	-0.00307917	-0.00274541	-0.00945093	-0.000896742	0.00495618	-0.00429981	-0.000484375	0.000562322	0.000641307	-0.000303878	-0.00107824	0.00541494	-0.00471099	0.00301253	-0.00568078	-0.10881
KDM1A	-0.00367517	0.000989662	0.00657633	-0.0140557	-0.0131254	-0.00475938	-0.000155383	-0.0191562	-0.0022046	-0.00196718	0.00331534	0.0130979	-0.0151101	-0.0053771	0.0064269	-0.00398256	0.00985947	0.00862552	-0.0136991	0.00637285	0.00012599	0.0013022	0.00354555	0.00233309	-0.00497454	-0.00848217	-0.00625873	-0.0149799	-0.000602962	-0.00214333	-0.00796633	0.000814337	0.00748255	0.0260448	-0.00600476	-0.0079214	-0.00153108	-0.00221753	-0.00877537	-0.0131879	0.0133617	0.0123085	-0.00486854	-0.00714804	-0.00057078	-0.00689419	-0.00947072	0.0199491
RBM6	-0.00180047	0.00372575	-0.00105406	-0.0093934	-0.015607	-0.0152285	0.0110416	-0.0053697	-0.00649203	-0.00358274	0.00440901	-0.000892398	0.00226846	-0.00697084	-0.00243242	-0.00160951	-0.00408563	-0.0113914	0.006087	-0.00637592	0.00231486	-0.00385056	0.00248765	0.00331462	0.00237977	-0.0124355	0.00351196	-0.00478962	-0.00796128	0.00150431	-0.0137842	-0.00294112	0.0102684	-0.0085134	-0.00322137	-0.0099166	-0.000884043	0.00739631	0.00721177	-0.0178257	-0.0125863	0.000468382	-0.000322661	-0.0122536	-0.0024291	-0.00729963	-0.00923196	-0.0431818
RECQL	-0.00621143	-0.00386962	-0.00502836	0.0112543	-0.00138358	0.00614619	0.0105067	0.00288823	-0.00656298	0.00247791	-0.0145104	-0.00690671	0.00351776	-0.000118724	0.00169477	-0.00517324	0.00494335	0.00127006	0.00355214	-0.00423623	-0.00016499	-0.00203214	0.000678561	-0.00363146	-0.00731774	-0.00202141	-0.00273624	-0.00492059	-0.00097155	0.000896836	-0.00397933	0.00618877	-0.000495245	-0.00296025	0.000220569	-0.00528334	0.00505589	-0.00403752	-0.00517885	-0.00582255	0.00409995	-0.00487553	0.00305792	0.00188254	0.00238066	-0.00735401	-0.00241851	-0.0274681
VPS50	0.00368484	-0.00112692	-0.00286276	-0.00530635	0.00131113	0.00244035	0.00531618	0.00122106	-0.00317905	0.000838061	-0.00190484	-0.0103659	0.000194364	-0.00279922	-0.00390125	-0.00365918	-0.0016122	0.00214819	-0.00589643	-0.00496032	0.0025647	0.00394529	0.0070922	-0.000519051	-0.000938929	-0.00194756	-0.00750827	-0.00358157	-0.00340075	0.00483184	-0.00398885	-0.000238637	-0.00349004	-0.00898984	-0.00976976	0.000165079	-0.0045143	0.00226935	-0.00735326	-0.00579405	-0.00605907	-0.00134975	-0.00783004	0.000910118	0.00274527	0.00637871	4.22142e-05	0.0946288
HSPB6	0.0160367	-0.0252337	0.000157445	-0.00645858	0.0376918	0.0480427	-0.025476	0.0146558	0.00677033	0.00014394	0.0242841	-0.0338554	0.00975101	0.00051935	-0.00242453	-0.00306441	-0.00259197	0.0108108	0.0134201	0.0020914	-0.013951	-0.0170921	0.00558082	0.0271551	0.0207095	0.0104141	-0.0305408	0.0152716	-0.00859325	0.00475231	0.00878945	0.00579208	0.0104703	-0.0026019	0.0013415	-0.00781823	0.0110949	-0.00642466	-0.00127496	0.00578835	-0.0066304	0.00681462	0.00409794	0.000392392	-0.00765344	0.00938265	-0.0039046	-0.00448497
NDUFAB1	0.00450199	-0.00375977	0.00150568	-0.00445307	-0.00660229	0.000187439	-0.00116072	-0.00653746	-0.000225165	-0.00192501	0.000352299	-0.0011315	0.00240856	0.00683856	-0.00219159	0.00317364	-0.00676227	0.00358985	0.00327123	0.00430119	0.0033987	-0.00219769	0.00324401	-0.000234096	-0.0038958	0.00143144	0.00514148	0.000943001	0.000668826	0.000619637	0.00340325	0.000197263	-0.00561103	0.00178563	-0.00223345	0.00524597	-0.00329559	0.00214863	0.00222409	0.000462514	0.00364454	0.000660966	0.00360006	0.000383385	0.000236196	6.5694e-05	-0.00102268	0.0225509
PDK4	-0.0168238	-0.00770536	0.00154754	-0.00466077	0.0157494	0.00838041	-0.0050178	-0.00552369	0.0142394	-0.00784231	-0.0372787	-0.00749509	-0.00729192	-0.0017382	-0.0184002	-0.0154308	0.0182769	-0.00330093	-0.0161013	0.0103022	-0.00921871	-0.00142346	-0.0194991	-0.011879	0.0137813	-0.00807946	-0.0109006	0.00737193	-0.0111163	0.00325488	0.00900776	0.00239723	-0.0249895	-0.00798566	0.00309755	-0.0112919	0.0102757	0.00171776	0.00391182	-0.00895436	-0.0152111	0.0132316	-0.00723675	0.00132331	-0.00292759	0.00542592	-0.0221797	-0.00839765
SLC25A13	-0.00519247	0.00508324	0.000975264	0.00781026	-0.0221176	0.00145528	-0.000892683	0.0103209	-0.00177467	0.00375693	-0.000455082	-0.0020562	0.00933477	0.00206286	0.00267658	0.00220442	0.0124189	0.0100063	-0.00615214	-0.00145195	0.00707612	0.00193009	0.00514966	0.00242143	-0.00200167	0.00539137	-0.00367766	-0.00372296	0.00268892	0.00892275	-0.0131377	-0.0156523	6.89597e-05	-0.00261395	-0.000866371	0.00072179	0.00168187	-0.00280682	0.00522763	-0.00906208	-0.00850724	0.00445255	0.0085365	-0.00414797	-0.00576708	-0.0135322	0.000295798	0.025419
ST7	-0.000770196	-0.0025471	0.00171826	0.00160366	-0.000364326	0.0021097	0.00503716	-0.00603307	0.00218524	0.00371237	-0.0022979	-0.00713856	0.00922439	0.0119912	0.00510385	-0.00136165	-0.0108677	0.00707103	0.008034	0.000219241	-0.00550827	0.00312741	-0.00757655	0.00954795	0.000939272	-0.00756368	-0.00975621	-0.00514177	-0.00682541	0.00221162	0.0040483	-0.000847736	0.0051344	0.00466206	-0.00799169	0.00226233	-0.00176408	0.000862578	0.00770556	-0.000479979	-0.0102542	-0.000963122	-0.00572621	-0.0105287	-0.00902856	-0.000963211	-0.00567511	0.0168981
CDC27	0.00104615	0.00350226	-0.000469307	-0.00292281	-0.00370594	0.00660486	0.00825385	0.00481976	0.00559865	0.0119719	0.00195819	0.0082477	-0.00390691	0.00737296	-0.00530786	-0.000430489	0.00101754	0.00295973	0.00245988	-0.00527219	-0.00265858	9.19673e-05	-0.000211914	-0.00391161	-0.00759612	-0.00123118	-0.000250502	0.00419376	-0.00135427	0.00396116	0.00376342	-0.00434716	0.0036297	-0.00638327	-0.000435948	0.00277399	0.00671584	0.00309852	0.00177601	0.00866558	0.00164933	0.000355236	0.00014472	-0.00103555	0.000559802	0.00385546	0.00476125	-0.0106468
HCCS	0.00118567	-0.00368505	-0.00474125	-0.000107612	0.00102503	0.00311562	0.00303962	-0.00317179	0.000744007	0.00310772	0.00252687	-0.00403276	-0.000626957	-0.0026544	-0.00377812	0.00514166	-0.00263469	0.002873	0.00657409	-0.00252863	-3.22768e-05	0.00155442	0.00328819	-0.00208804	0.00153006	0.00324251	0.00333276	-0.00411209	0.0107368	-0.00210393	-0.000517349	-0.00270234	0.0111555	-0.00296561	-0.00168401	-0.00472354	0.000905269	-0.00600175	-0.00239724	-0.00433029	-0.000967511	-0.000201749	0.00118	-0.000271244	-0.00320664	0.00123515	-0.00457569	0.0225559
DVL2	0.00281297	0.00697005	0.00512566	-0.00115964	0.00403866	-0.00655765	0.00204167	0.013111	-0.00139571	0.0013641	-0.00101761	-0.0052012	-0.00322388	0.00805437	-0.00251457	-0.00287153	-0.00588182	-0.00631059	0.00336194	-0.00016389	0.0108083	-0.00285448	0.00388371	-0.00769547	0.00498396	0.00719201	0.00410006	-0.0104613	-0.00750424	0.0101923	0.0020336	-0.00019887	0.002313	0.00448497	0.0039352	0.00399423	-0.00025288	0.00752357	-0.00770178	0.0015458	-0.00915015	0.00209004	-2.65097e-07	0.000960767	-0.00253578	-0.00181223	-0.00555551	0.0586896
SKAP2	-0.00223733	-0.00301586	-0.0155793	-0.0101838	-0.00185308	0.00986453	0.0138604	-0.0108568	-0.00698335	-0.00643385	-0.0141936	-0.00395126	-0.00125041	0.00460685	-0.00563121	-0.00782688	0.0039109	0.00323834	-0.00361175	-0.00424649	0.0024801	0.00482267	0.00432694	-0.00793407	-0.00079688	0.00425724	-0.00201455	-0.000291015	0.00434268	0.00350035	0.00104828	0.00739497	-0.00358556	0.00316258	-0.00341291	-0.00502454	-0.00386495	0.00674825	-0.00263892	0.00763374	-0.00258436	-0.00367837	0.00260168	0.0024664	-0.00133343	-0.00252944	5.81043e-05	0.00756148
SLC25A5	-0.00507444	0.00319123	0.00423721	-0.00206839	-0.00706601	-0.00377514	-0.00500289	0.00689235	-0.00533575	-0.00592989	0.00443502	-0.00944009	0.00170521	0.00153007	-0.00947824	0.00187781	-0.00346342	0.00827177	0.00669453	-0.00421011	0.00720235	-0.0107137	0.00915447	0.00393777	-0.000947563	0.00610349	0.0067445	-0.000145843	0.000195944	-0.00410873	0.000111957	0.00242005	-0.00589327	0.00383311	0.00117431	0.000772366	-0.00452477	0.000111677	-0.00169405	0.0035403	3.2614e-05	0.00475498	-0.00186497	-0.000826541	0.000670135	0.00258462	0.000999977	-0.0165831
CCDC109B	0.00449928	-0.00123641	0.000565287	0.0035566	0.00394861	-0.00343956	-0.0042824	-0.00183361	0.00859154	-0.00191218	0.00244529	-0.0064234	-0.00202834	0.00921207	0.00213212	-0.0158188	-0.0146264	-0.000121616	-8.56478e-05	0.00225872	0.0083016	-0.000650554	0.0106601	-0.00647844	0.00284147	-0.000519003	-0.0033201	-0.00257991	0.00545294	-0.00202032	-0.0126191	0.00555315	0.00550513	-0.00891832	-0.00231331	0.00280735	-0.00687766	-0.00552738	-0.00531312	0.00962556	-0.000942247	0.0236451	0.00341854	0.00170323	-0.000183406	0.0030024	0.0166343	0.0100832
POLR2J	0.0014115	0.00257395	0.00128268	0.000553334	-0.00302451	-0.00478862	-0.00432475	-0.00815989	-0.00216389	0.00276107	0.00486519	-0.00316945	-0.000317323	0.00798785	0.00271709	0.00792387	-0.00891997	0.00230228	0.00578835	0.00307653	4.83806e-05	0.00176821	0.00289865	0.00188044	-0.00143313	0.000607319	0.00171461	-0.00262046	0.0054034	-0.00234697	0.0037097	0.00335881	0.00565795	0.0059786	0.0031045	0.00409431	-0.00341666	-0.00294817	0.00270132	0.00376606	-5.07016e-05	-0.00414412	0.00126981	0.00568509	-0.00465019	-0.00793855	-0.00105603	0.00256006
LIG3	0.00032646	0.00194696	0.0024594	-0.00103345	-0.00855955	0.00503558	0.00428012	0.00555077	-0.00150682	0.00196426	0.00131249	0.000493744	7.02305e-05	-0.00299783	0.00519959	0.000227975	-0.0037771	-0.00128983	0.00194935	0.000289965	0.00907282	-0.00445633	0.00528165	-0.000946583	0.00136409	-0.00610223	-0.00813711	-0.000412661	-0.00438485	-0.00788078	-0.00142543	0.0057307	0.00187147	0.00679838	0.000306724	-0.00103222	-0.00199706	-0.00446793	0.00417612	0.0054691	0.00345943	-0.00335677	0.00190313	0.00462989	0.0107715	0.00795943	-0.00372429	0.0110443
RPAP3	-0.00292439	-0.00195749	-0.00756518	0.00196899	-0.00887467	0.00332022	0.0106949	-0.000149739	-0.00350935	-0.00564259	-0.00804683	-0.0045877	-0.000583085	-0.00286521	0.00235655	-0.00100951	-0.00542025	0.000486612	0.0101752	0.000850232	-0.00292326	0.00985719	-0.00380049	0.00293969	0.00565662	0.00374519	0.00665275	0.016645	-0.005715	-0.00641478	-0.000735714	-0.0111147	-0.0182471	-0.0140722	0.00733231	-0.00526367	-0.00539348	0.00508758	-0.00212246	0.000375287	-0.00890131	-0.0143479	-0.00991258	0.00453143	-0.00933456	0.0138894	-0.000314278	-0.00357175
AC004381.6	-0.00991848	-0.0136169	0.00869393	-0.00907702	-0.00228846	0.00421945	0.000888753	0.00144358	-0.0113535	0.00484928	0.00788321	-0.00397634	-0.0102361	-0.00304049	0.00103526	0.00092548	0.00419455	-0.00591737	0.00499765	-0.00235779	-0.00352346	0.00635033	-0.00276042	0.00152209	-0.000245499	-0.000731591	0.00310799	0.00275249	0.000382289	0.000152103	0.0152349	0.00263158	-0.0078003	0.00495296	-0.00741279	-0.00848941	-0.014093	0.00385674	-0.0143915	0.0148323	-0.00458887	-0.0130586	-0.00455808	-0.014218	0.0124832	0.00493897	-0.00733086	0.00027582
CIAPIN1	0.00241194	0.000604941	-0.00198738	-0.00618264	-0.00282723	-0.00316415	0.00860693	-0.000140325	-9.21748e-05	0.00191019	-0.00012415	0.00341046	0.00569597	-7.60516e-05	-0.00709498	-0.00468735	-0.0048896	-0.00286771	0.00880001	0.00335924	-0.00101915	-0.000993329	0.00323587	-0.000621987	-0.00618752	0.00540652	-0.000615407	-0.00444732	-0.00414977	-0.000782447	-0.00305948	-0.00366011	0.00250346	0.000584493	-0.00215484	0.00234075	-0.00481614	-0.00311931	0.00379822	0.00210736	-0.00103201	-0.00768586	0.00357318	-0.00226591	0.00074147	-0.00451456	-0.00580964	-0.00720176
SPPL2B	0.000846104	0.0198191	0.00303681	0.00428691	0.00111154	-0.000149356	-0.00113542	-0.000796179	0.00351638	0.00717288	0.00632033	0.000122219	0.00560574	-0.000980798	-0.0120502	-0.0137301	0.0116657	0.00250854	0.00670811	0.00590323	0.00399459	0.00364319	-0.00245739	-0.00191084	0.00347772	0.00174709	-0.00787389	0.00119801	-0.0042821	-0.00178642	0.000229767	0.00737131	0.00329852	0.00747178	-0.00390989	0.0012922	0.00265926	0.00296685	0.000355349	-0.000366394	-0.0129616	-0.00496239	-0.00181619	-0.00616151	-0.00688806	0.00274774	-0.00677862	-0.00783792
FAM214B	0.00354991	0.00100864	-0.00926056	0.00624664	0.00983431	0.00193463	-0.000750323	-0.000828332	0.00290889	-0.00599772	0.00846623	0.00333054	0.00161947	0.00432458	-0.0184279	-0.00883416	-0.00622557	-0.00116834	-0.00858214	-0.00864014	-0.00602451	-0.00179517	0.00878209	0.00167652	0.00348811	-0.00197227	-0.00985231	0.00305973	0.00218702	-0.00191347	-0.00611843	0.00780488	-0.00290267	-0.00690756	-0.00785779	0.00768119	-0.00523327	0.00105164	-0.00267414	0.00268068	-0.0108884	-0.00545639	0.00559318	0.00186541	0.00269713	0.0053809	-0.000631526	-0.00521382
COPZ2	0.00108321	-0.00794985	-0.0053607	0.00116104	0.0197615	0.00208541	-0.0217973	-0.0101268	-0.00764161	-0.0189574	0.00961927	0.00707661	0.00853985	0.00921704	-0.0206435	-0.020123	0.0286051	0.00434322	-0.00664984	-0.010357	-0.0155677	-0.000579394	0.00752385	0.0145243	-0.0164222	-0.00611007	0.000599618	-0.00211978	0.0107877	0.00423137	0.0111803	-0.00244568	0.0141091	-0.0131602	-0.00722399	-0.0241057	-0.000727457	-0.00248482	-0.00400922	-0.00681372	-0.00850729	0.00798395	0.00902388	0.0143389	-0.00859051	0.0016053	-0.00541632	0.00864541
MSL3	-0.000893832	-0.00439008	-0.00180084	-0.00167432	-0.00497806	0.00365644	-0.000761861	-0.00142776	-0.00693639	-0.0024286	-0.00474803	-0.00303291	-0.00309863	-0.000914381	-0.00481161	0.00137642	0.00312046	0.00178232	0.00291383	0.0015651	0.00204211	0.00770358	0.0053432	-0.00258139	0.00930991	-0.00523645	0.00159128	-0.000252566	0.00177483	-0.00115013	-0.00102852	0.00157604	-0.00413488	-0.00376768	-0.00712512	-0.00614779	0.0064288	0.00367208	0.000171054	-0.00286365	-0.00609909	0.00199501	0.00620355	0.00516364	0.0059835	0.0024059	-0.01117	-0.00304967
GCFC2	-0.00297425	-0.0015246	-0.00790856	-0.00378042	-0.00337566	-0.00548032	0.0145779	-0.000649876	0.00574023	-0.00629367	-0.00293446	-0.00718401	-0.00255311	0.0020651	0.00301085	-0.00128948	-0.00980666	-0.00664586	0.00198306	9.08908e-06	-0.00308725	-0.00579497	0.00306726	-0.0098962	-0.0129803	-0.00353768	0.00176641	0.00624502	0.00635536	-0.0185273	-0.00542641	-0.0174016	0.0114425	-0.00956399	-0.0103248	-0.0053305	0.000979212	-0.00153598	-0.0178529	-8.13694e-06	-0.00187716	0.0153717	0.00498415	0.0192392	-0.0104656	0.0145452	-0.0224907	-0.00900425
WDR54	-0.015876	-0.00769975	0.0084421	0.00333137	0.00410875	-0.00936419	-0.00948495	-0.00742125	-0.0140639	0.00816362	0.0109413	-0.00332221	0.00895554	0.000603002	-0.00338017	-0.00480216	0.00680129	0.00205404	0.00480323	0.0134154	0.00404759	0.00921787	0.0213065	-0.00349511	-0.0148456	0.0080334	0.00298362	0.000422164	0.000345962	0.00289526	0.00612698	0.00802365	0.00892008	-0.00603715	0.0116973	0.00148657	0.00744851	0.00498236	-0.0142509	0.000271593	-4.3054e-05	-0.00135478	6.40268e-05	-0.0106443	-0.00329475	-0.00909837	-0.00376531	0.00385955
CROT	-0.00488334	-0.00170959	-0.000631846	-0.00254352	0.00661958	-0.00128373	0.00490623	-0.000117431	-0.00193076	-0.000262691	-0.00909089	-0.00236927	-0.00204152	-0.0079742	-0.00158632	-0.00669608	-0.00585367	-0.00139651	-0.0105363	0.00279263	-0.00736191	0.00393269	-0.0066212	-0.00230393	0.00176072	0.00879856	0.00387364	-0.00445249	-0.00515711	-0.00139812	0.0067516	-0.00301431	0.00647783	0.00771093	-0.0144134	-0.00848716	0.000571004	0.00327436	-0.0155239	0.0093744	-0.00743452	-0.00693389	0.0100458	-7.59079e-05	-0.000664681	-0.00207885	-0.00298244	-0.00482281
KMT2E	-0.00116129	0.00699479	-0.0017557	0.00457615	-0.00229518	-9.49502e-05	0.00165273	0.0109758	0.00115836	0.00288045	-0.000785022	-0.00490695	-0.00034148	0.00321082	-0.00556195	-0.00314916	-0.00103731	0.00307724	0.00273533	-0.00844836	-0.00564886	-0.000820579	-0.0114166	0.00932226	0.00411225	-0.00925109	-0.0092399	-0.00281565	0.003142	0.00652308	-0.00589962	-0.000415249	0.00511341	0.00182067	0.00365218	-0.00668471	-0.00228839	-0.0103322	0.00306908	0.00771014	-0.00695812	-0.00303667	-0.00376614	0.00384797	0.00268294	0.00408048	0.00739665	-0.00465761
RHBDD2	-0.000156956	0.0102744	0.00382455	0.00420943	0.00812798	-0.00567218	-0.00038781	-0.00204051	-0.000808017	-0.00377976	0.00158298	0.00313811	-0.00119884	0.000309626	-0.00452084	-0.00634307	-0.00264654	-0.00463672	0.00997036	0.00356044	0.000333574	-0.00189001	0.003146	-0.0060087	0.00937277	4.19191e-05	-0.000708046	-0.0071258	0.00174566	-0.000789457	0.00617222	-0.00103708	-0.000952723	0.00307135	0.00479665	-0.00451154	-0.00228725	-0.00158127	0.00340985	0.00163251	-0.00370659	0.000713084	0.00999011	-0.0123296	-0.00388959	0.0054623	-0.000837804	0.00394415
SOX8	0.00755725	0.0340287	0.0078625	-0.00963351	0.00611167	-0.0193708	0.0166837	-0.00210238	-0.021269	-0.0145539	0.00670378	-0.0173056	-0.0154391	0.00396071	0.0239369	-0.0161416	-0.014036	-0.0213725	-0.00936856	-0.0118485	0.0348159	0.0103272	0.00467361	-0.0181275	-0.0169931	-0.00397053	-0.00561734	-0.00416791	0.00597915	-0.00683844	-0.00339449	0.012987	0.00369917	-0.00434788	-0.00768979	0.00772386	0.00118012	-0.00760802	-0.00233372	-0.00734138	0.0062076	0.00717393	0.00265354	-0.0148699	-0.00408318	0.0033331	0.00784739	0.0101805
IBTK	0.00620407	0.00202547	-0.00549897	0.0045931	-0.00117575	0.013932	0.00744563	0.00896119	0.00160247	0.00993625	0.00104443	0.0168789	0.00138695	0.00698313	0.00236859	-0.00125969	0.00767518	0.000850986	0.00150827	-0.0121055	0.00162983	-0.00656219	0.000354247	-0.00307366	-0.00540663	-6.90677e-05	-0.000626295	0.00902753	0.0036722	0.00476708	-0.00115633	-0.00953581	0.00435974	-0.000172056	0.00145667	0.00131714	0.00473414	0.00488894	-0.00522578	0.00539114	0.00473676	0.00856904	-0.00120527	0.00128883	0.00413977	-0.00190439	0.00155287	-0.00162498
ZNF195	0.00297025	0.00106135	0.00356481	-0.00103151	-0.00505961	-0.0016662	0.000261975	0.00318935	-0.0047981	0.00165	-0.0032772	0.000408749	-0.00014959	-0.00713701	0.0121717	0.00285284	0.00585739	0.0136989	0.00548438	-0.00230814	0.00145397	0.0105202	-0.00462943	-0.00524453	-0.0101525	0.0136724	-0.0106061	0.0118698	0.00587316	0.006623	-0.000899884	-0.0200282	-0.00963044	-0.0101306	0.00365218	-0.0137981	-0.0224693	-0.011473	-0.0100401	0.00704865	-0.00250381	0.00234356	-0.0197434	-0.00648362	0.00595593	-0.0110607	-0.0188508	-0.00396343
PDK2	0.0088191	0.0115139	0.00123443	-0.0155573	0.0118136	0.00252208	0.000495826	-0.00430187	-0.000981533	0.0043286	0.000410812	0.000122441	0.00206373	0.00681042	-0.00625538	0.00336929	-0.00287564	-0.00969695	-0.00243953	0.00764861	-0.00130643	-0.00114017	0.00679214	0.00189665	0.00462768	0.0135459	-0.00503618	-0.00609615	0.00455322	0.00486886	0.00225737	0.00317179	0.000370736	0.0020929	0.00744511	-0.000368918	-0.000303176	-0.00534488	-0.00971176	0.000114684	0.00208313	0.00656189	0.00355562	-0.00228476	-0.00683281	-0.00469324	0.0028588	-0.00375453
ITGA3	0.00356518	-0.00520793	-0.0154677	-0.00196568	-0.0054544	-0.0109979	9.60046e-05	-0.00799373	0.00310336	0.00140339	0.0284345	0.00769962	-0.00442591	0.00451567	0.00101767	0.00352673	0.00809161	-0.0115508	0.000512491	-0.0121862	-0.012135	-0.0143544	0.00311793	0.0148453	0.000429927	0.00261811	-0.00756774	-0.00238261	-0.00750111	-0.00533168	0.0094377	-7.00171e-05	0.00623896	-0.0021679	0.00592741	0.00216419	0.0022245	-7.01302e-05	0.000761789	0.00573011	-0.00117846	-0.00253051	-0.00179432	0.0116807	0.00337209	-0.000652857	-0.00128009	-0.0078702
ZFX	0.00328985	0.00133601	0.00370034	-0.00171556	0.00122626	0.00200582	-0.00212059	0.00620199	0.0036209	0.00841917	0.00234785	0.00014191	-0.00680627	-0.00576343	-2.93904e-05	0.00965736	0.0074133	0.00306695	0.000919191	0.00255953	0.00284213	-0.00753058	0.000911214	-0.000915793	-0.0014704	-0.00830244	-0.00772804	-0.00580999	-0.00793738	0.011705	0.000429698	0.00205115	0.0109199	0.0111302	-0.00163969	0.00190176	-0.00925166	0.00850057	-0.000260829	-0.00356524	0.0145775	-0.00313436	0.00818665	0.00384969	0.00199785	-0.00243081	0.00418597	-0.000527988
LAMP2	-0.00327778	0.00547472	-0.00457231	0.00291134	0.0115265	-0.00059307	0.00840659	0.00339505	-0.00147833	-0.00411082	-0.00948076	0.000924597	0.00588414	-0.00120143	0.00184914	0.000719226	-0.00313297	0.00496148	-0.00281408	0.00178759	-0.00169334	0.00258466	0.00178972	-0.00178856	8.21174e-05	-0.000447618	-0.000691774	-0.00329537	0.000834702	-0.00252162	0.00147591	0.00254102	0.000572139	-0.00190604	-0.000931509	-0.000670968	-0.00354883	-0.00134985	0.000124567	0.00296537	0.00271621	-0.000518099	0.000281692	-0.00158287	0.000232326	0.000669982	-0.00327029	0.0157481
GDE1	0.00135958	-0.000194533	0.000565915	-0.0027384	0.0100376	-0.00380919	-0.00457325	-0.00553376	-0.00034384	0.00186095	-0.00536713	-0.000412279	0.00163994	-0.00652942	0.000144525	0.00304186	-0.0032939	0.00372546	-3.47566e-05	0.00200898	0.000130249	-4.29695e-05	-0.00049639	-0.00284359	-0.00419791	0.00395726	0.00272006	-0.00602124	-0.00115366	0.0102799	-0.000715589	-0.00153198	-0.00219483	-0.000130173	-0.000962574	-0.00243207	-0.000306059	-0.00234374	0.00134124	-0.00326235	-0.00118308	0.0027395	-0.00762568	0.00482723	-0.000806989	-9.0284e-05	-0.000535325	-0.00756024
C19orf60	3.54063e-05	-0.00296326	0.00596216	-0.0118198	-0.0027254	-0.0022189	-0.00855505	-0.010564	0.00320339	0.0065013	0.00079749	-0.0101017	-0.0017053	0.00783423	-0.007017	0.004128	-0.00398817	-0.0118679	-0.00013168	0.0196834	0.00251532	-0.0054963	0.0145335	0.00120389	0.00400496	0.00493169	-0.0136166	0.00538363	0.0035478	-0.00717337	0.00217211	0.000554934	0.000612419	0.0107164	0.00318836	0.00443852	-0.00427147	-0.000545444	0.00405659	-0.000493333	0.00927686	-0.00351896	-0.00452454	0.00745882	0.00465245	0.0021457	-0.00297353	-0.0103686
CRLF1	-0.0111616	0.00732012	-0.015575	0.0206498	0.00541988	-0.0147231	-0.0153582	-0.013407	-0.00217043	-0.0389731	0.0163811	0.0388104	-0.0317582	0.00885748	-0.00616745	-0.00165389	-0.00880554	-0.00538664	-0.00123024	0.00811108	-0.0182417	0.00466743	0.00158427	-0.0238243	0.00112537	-0.0260994	0.00106357	0.0165966	-0.0117252	-0.0219014	0.0100073	-0.00199298	0.00597013	0.0271416	-0.019582	0.0121257	-0.0239918	-0.0194574	0.0031079	0.00508301	0.00922235	-0.0156262	0.00119606	-0.00796383	0.0125759	-0.00708878	3.73758e-05	-0.0111772
OSBPL7	0.00309483	0.00394192	0.00587815	-0.0140749	0.00499729	0.00769539	-0.0126501	0.0116935	0.00700232	0.00240194	0.00794395	0.00995167	0.0121881	-0.00386335	0.0192455	0.0158919	-0.000301645	0.000362585	0.00637962	-0.00425818	0.00616108	-0.00747726	0.0011807	0.0119265	-0.00835254	0.00433788	-0.0119138	-0.00157569	0.00571222	0.00230942	0.0165183	0.00706744	0.00353236	0.000427673	0.00597575	-0.0052061	0.0102796	-0.0100149	0.00184881	-0.00395007	0.00326702	0.00403242	0.00515261	-0.00873844	0.0107792	0.0120163	-0.00987331	0.00502947
TMEM98	-0.00385396	-0.00334435	-0.00354929	-0.00763211	0.00365479	-0.0063451	0.00410257	-0.000726533	-0.00644444	-0.0128314	-0.00772914	-0.0102479	-0.00142775	-0.00439415	-0.00321301	0.00530182	0.00311181	-0.00188508	5.67829e-05	-9.30776e-05	0.00414101	-0.00172293	-0.0115185	-0.00368214	-0.000555354	-4.03518e-05	0.00479121	-0.0017699	-0.00328156	-0.00840638	-0.00518061	0.00573807	0.00247591	0.00504275	0.00152107	0.0015291	-0.00124339	0.00192968	0.00947967	0.00254296	0.00850715	-8.48363e-05	0.00396213	-0.00693268	-0.00199993	0.00453808	1.99197e-05	0.0216857
MAP3K14	0.0117872	0.0153668	0.00293012	0.00179353	0.00754179	-0.00293323	-0.00303135	0.00210254	-0.00325183	0.0214362	0.0196319	-0.0110183	-0.00632157	0.00375198	0.0138571	0.0154081	0.00485308	-0.00276038	0.00757146	-0.00492385	-0.00938465	-0.0038627	0.00538556	-0.00810235	-0.00393422	0.0123135	-0.00727629	-0.00696549	0.00862238	-0.00235877	0.00612689	0.00625824	0.00554804	0.000806161	-0.00016124	0.00644789	0.00330624	-0.00120309	-0.00872852	-0.00215375	0.00450316	-0.00288186	0.000372079	0.0118933	0.0013224	-0.0093256	-0.0137384	-0.0053033
TMEM132A	0.0110702	0.00119289	5.75478e-05	-0.00530547	0.0135129	-0.0245063	-0.0196727	-0.00377908	0.022691	-0.0223559	0.0181235	-0.0251156	-0.0253286	0.0104783	0.00293181	-0.0243384	-0.0125793	-0.00161683	0.00895625	0.0295186	0.022199	0.0168699	0.00413707	-0.00551345	-0.00252416	0.00329196	0.00839641	0.0105943	0.0120505	-0.00820824	0.000119744	0.00242223	0.00665609	0.00764444	0.00715366	-0.0112394	-0.0060063	-0.011469	0.00219023	-0.00336725	-0.0048318	0.0202945	0.00683027	-0.00369523	0.00817571	0.0177538	0.00587898	0.0116334
AP2B1	-0.00353121	0.0021501	0.00490374	-0.000976257	0.00327799	0.00736892	0.00308975	0.00514611	-0.00415571	0.00848877	-0.00555015	0.00757829	0.000507608	0.00568935	0.00767605	-0.00237159	0.00188044	0.00313313	-0.00523462	-0.00135148	0.000750834	-0.00425862	0.00560006	-0.000733532	0.00125739	-0.000714739	-0.00573671	0.00348391	-0.0053683	0.000420286	-0.00456662	-0.00282313	-0.00488296	0.000748713	-0.00329869	0.00802074	-0.00183114	0.00218746	-0.000340477	0.00144411	-0.00296618	0.000249942	-0.00117356	0.00235197	-0.000672215	-0.00132132	0.00235097	-0.000594637
ZNF263	0.00232081	0.0043646	-0.000377931	-0.00012082	-0.00536731	-0.00262903	-0.00245046	-0.0072434	-0.00378797	-0.00467782	-0.00374245	0.00238977	-0.0171881	0.0100681	0.00804961	-0.00393421	0.00513693	0.00451521	-0.00762716	0.0147565	-0.0258184	0.00909661	0.0149656	0.0082764	-0.0139973	-0.0111461	-0.007627	0.000311444	0.00102186	-0.0072942	0.00716557	0.00769223	-0.00188458	0.00950717	0.00832911	-0.00718966	0.0144	0.0176214	0.0261668	-0.0330472	0.0141789	0.0064414	0.00340521	0.000474138	-0.00851133	-0.0157054	0.0286389	-0.00328062
SPATA20	-0.00707791	0.00729249	-0.00768367	-0.0203257	0.00647672	-0.0150033	0.00785295	0.0151663	-0.00222727	-0.00936726	-0.0053168	0.00391544	0.0143887	-0.00267391	-0.000680709	-0.00420628	0.0150717	-0.00751052	-0.00512804	0.00324035	0.00444656	-0.00214936	-0.00139935	-0.00741342	0.000861005	-0.0071682	-0.00894689	-0.000185836	0.00404186	-0.00449417	0.0121424	0.00637991	-0.00136678	-0.00518985	-0.00223219	0.0014102	0.00642253	-0.00603792	0.000657678	-0.0030188	-0.00166935	-0.0050361	-0.00799437	-0.00896685	-0.000686891	0.0012206	-0.00330018	-0.00510138
TNFRSF12A	-0.00275462	-0.00730657	-0.00822268	0.010516	-0.0145535	0.00355828	-0.00184325	-0.00529648	-0.000715452	-0.00670936	-0.00310277	0.00892069	0.00338326	0.00186853	0.00153733	0.006716	-0.00272233	-0.0100914	0.0052976	0.00529717	0.00380482	-0.00296607	-0.00389513	-0.00312771	-0.0125017	-0.00339355	-0.003214	0.00222097	0.00034986	-0.000578393	0.00494862	0.00239842	-0.00188924	0.00336319	0.0011699	0.00536712	-0.000121158	-0.00235162	-0.00345413	0.000515697	0.00525754	-0.00364342	-0.000264801	-0.00346952	0.000303215	0.000354648	0.00104295	-0.0194166
RALA	0.0023823	-0.00313496	-0.0110575	0.014994	-0.0133196	0.00459878	-0.000986419	0.00561931	-0.0172513	-0.0181509	0.00445945	0.00284174	-0.00369686	-0.00310686	0.00234378	0.00515265	-0.0044662	0.0127962	0.00317137	-0.00726054	-0.0014631	0.00424268	-0.00608867	0.00413239	-0.00075375	-0.00187896	0.00636926	0.00577566	-0.00421525	-0.00188022	0.0039338	0.00270519	-0.00360684	-6.32154e-05	-0.00747157	-0.00203652	0.00288443	0.00317222	-0.00233767	-0.000487672	-0.00559562	0.00214075	0.00136541	0.00161554	-0.00110289	-0.00203046	0.00161027	0.009674
BAIAP2L1	0.00786781	0.0277267	0.00895302	0.0152369	-0.00426133	-0.0131096	0.0109754	0.0021952	0.00294157	-0.00433125	0.0116143	0.00263484	-0.0161522	0.0196987	0.000148929	-0.0109173	-0.0198598	-0.0042478	-0.00940345	-0.0225981	0.0105944	0.0144737	-0.0272104	-0.0128059	0.00494821	0.0184612	0.00656167	-0.0170933	-0.0195092	-0.0138899	0.00349121	0.00186094	0.00520218	-0.0091437	0.00758542	-0.00584682	-0.0161982	-0.00883058	0.00117955	0.00224989	-0.000796124	-0.00338693	-0.00546835	0.0108426	-0.00172661	-0.0100984	-0.00190797	-0.0121063
ETV1	0.00149401	-0.0204448	0.000818986	-0.00218583	0.000228421	0.0112417	-0.0158141	0.0135979	-0.00569047	0.0171598	-0.0158341	-0.00330727	-0.0241318	-0.00627306	0.00271672	-0.0110035	0.015363	0.00653507	0.0292397	0.00286345	-0.0041033	-0.00684988	0.00669939	0.003801	0.0214862	-0.011242	0.000686086	-0.0180029	-0.00905666	-0.00777494	0.000642625	-0.00211999	-0.0152697	0.00697975	0.00430727	-0.00586628	0.00265367	0.000481945	0.00219363	0.00716439	-0.0114886	0.011095	0.00152896	0.0029047	-0.0145205	0.00359924	-0.00188323	-0.000649748
AGK	-0.000451593	0.00446693	0.0035422	-0.000689369	-0.00210044	0.00118211	0.00315415	-0.00264395	0.000179142	0.00224044	0.00618417	-0.000717054	0.0026697	-0.00169446	0.0033411	-0.00539654	-0.000750171	-0.0018205	-0.00267796	-0.00657329	0.0125738	-0.00995239	-0.00633761	0.00576365	-0.0137676	0.00258374	8.76579e-05	0.00088137	-0.00075547	-0.0165682	0.00356755	-0.00443017	0.0111953	-0.004173	0.000542614	-0.0069898	0.0112754	-0.0152204	0.00265939	-0.00336562	0.0059118	-0.00282233	0.00801492	-0.000815366	-0.00323502	0.000448507	-0.00270072	0.00339426
ALDH3B1	-0.000958542	0.00463048	0.00439044	0.0102358	0.00560941	0.00697966	-0.0240143	0.00924943	-0.00572735	-0.0109926	-0.00197845	0.0293069	0.0146856	0.0118773	0.020965	0.00744601	0.00262188	0.00295245	0.00132338	-0.000630133	-0.00314462	0.00523671	-0.00198669	-0.00298924	0.00249369	-0.000995641	-0.0101378	0.00530575	0.00127124	-0.00155586	0.0103616	0.00431207	-0.00378021	0.0011969	0.00171409	0.0152638	-0.000726397	-0.00110748	0.00616068	-0.00214861	0.000325946	-0.000676016	-0.00692217	-0.00452387	-0.00585821	0.00788333	-0.00867409	-0.000536409
PHTF2	-0.00123703	-0.0119089	-0.000353149	-0.00234417	0.00636541	0.0129389	0.0186544	0.0042868	-0.000264196	0.018536	0.00739435	-0.00343023	-0.00917004	-0.00737941	0.00297468	-0.00409438	0.00819682	0.00715988	-0.014659	-0.00870548	0.00536016	0.00332188	0.00790961	-0.00352611	-0.00375698	0.00451367	0.0114662	-0.00242502	0.00703029	-0.00386796	-0.00317037	-0.00926842	-0.00530873	-0.00501041	-0.00590368	0.0121643	-0.00687203	0.00610441	0.00297686	-0.00161534	0.00343343	0.0130765	-0.00443257	0.00210799	-0.00458618	-0.000732905	-0.0128519	-0.000103495
CCL26	0.0030013	-0.0194865	0.00291875	-0.0029093	0.0162111	0.00122988	0.0262764	-0.0265196	0.0278683	-0.0304883	0.00570064	0.00396691	0.0125073	0.0183543	-0.00607624	0.0375483	-0.017822	-0.00251615	0.00774935	0.00532011	0.0232876	-0.0245341	0.00960084	0.00630941	-0.0264394	0.0216845	-0.0284872	0.00393216	0.00639457	0.0191938	-0.0190136	0.00039442	0.00657006	0.00191422	0.0186802	-0.0174304	0.01463	-0.0497583	-0.0128793	-0.035084	0.0155619	-0.0168714	-0.00607749	0.0516161	0.0233064	0.0219018	0.012048	-0.000883954
FARP2	0.0010904	0.00389541	-0.00406774	0.00232613	0.000142545	0.00626232	0.00602771	0.00512139	0.00542184	0.00742342	-0.0066282	0.00509666	0.00256447	0.00292961	-0.000770447	0.00707457	0.00175054	-0.00511976	0.00498052	0.0118306	-0.00211328	0.00320402	-0.00182949	-1.93958e-05	0.00715897	0.000314181	-0.000841771	0.000364879	-0.00542346	0.00223672	-0.00705253	0.00185642	-0.0135791	-0.0107889	-0.0134931	-0.0136744	0.005921	0.00393852	-0.0114534	0.00447613	0.00292661	-0.00282847	-0.00155016	-0.00761474	0.00786023	0.0023035	0.00725407	0.00972701
GGCT	-0.00410177	-0.00648398	0.000535115	0.000667496	-0.00975311	0.00318064	-0.00112663	-0.00532074	-0.00341493	-0.000160055	0.000441751	-0.00565585	-0.00403143	-0.00281065	-0.00327593	-0.00250803	0.00159459	0.00421512	0.00709642	0.00145689	0.00740288	-0.00182107	0.00232867	-0.00358557	-0.00229648	0.000205595	-0.000159511	0.00521146	-0.00787658	-0.00245069	0.010866	0.00261657	0.00556793	-0.00581289	0.000944307	-0.0152199	0.00886924	0.00257739	-0.00772644	-0.00559716	0.00239728	-0.00729759	0.00220226	-0.00536257	0.00090069	-0.00900063	0.000311293	0.00948607
DBF4	-0.0131068	-0.00929425	0.00262453	-0.00263654	-0.0131769	-0.00433469	0.00483946	0.00459253	-0.00443749	0.00582992	0.00105286	0.0071297	-0.00694354	0.00687301	-0.00283191	7.03102e-05	-0.00351331	0.000272585	0.00486644	0.00715455	0.0040476	0.00389484	0.00595805	0.00185262	-0.00154521	-0.00743425	0.00103452	-0.0011706	0.00964424	-0.00130418	0.00761207	-0.00221015	-0.00220494	-0.0050026	0.00527127	0.00416268	0.000196131	-0.00452615	-0.000806678	0.00209347	0.00496787	0.00248973	0.00342488	0.0039991	0.00246041	0.00236884	-0.00465609	0.000655328
IFRD1	0.0049871	0.000567533	-0.00560835	0.00481177	-0.00600186	0.00776914	0.0044996	-0.00951906	-0.00589202	0.00710849	-9.74388e-05	-0.00835014	0.0143373	0.00124854	-0.00797323	0.00914213	0.0193769	-0.00631011	-0.00435584	-0.00888499	0.000144998	0.00953224	0.0161081	0.0092701	-0.0118007	-0.00634942	0.000396761	0.00843627	0.00802846	0.0116563	-0.00763623	-0.012722	0.000142488	0.000235366	0.00712627	0.00389587	0.010421	0.00959833	0.00191302	-0.00336478	0.00582647	-0.00215306	-0.00991087	-0.00171967	-0.00122967	0.00779939	0.00806361	-0.0100701
COX10	0.00284768	-0.00191379	0.00455356	-0.00722378	-0.00118094	0.004481	0.00386468	-0.00363676	0.000692571	0.00815721	0.0107813	-0.00760074	0.004821	-0.000526556	0.00500525	-0.000536582	0.00232352	0.00170805	0.00349791	0.00334831	0.00139314	0.00439981	-0.00268433	0.00253397	-0.0131311	0.00321153	0.00176553	-0.00356163	0.0138141	-0.00549754	-0.00142068	0.00414722	-0.00402846	0.000348258	0.0114367	0.00147808	0.00146256	-0.0125836	-0.00222092	0.00067781	0.0103704	0.00574358	-0.00165742	0.00401246	0.00348775	-0.00633807	0.00072644	0.00116658
GTF2IRD1	-0.000685703	-6.36902e-05	0.00591226	-0.00825813	-0.00601068	0.000889026	-0.00342342	-0.000209915	0.00318706	-0.00346968	-0.00596187	0.00969661	-0.00439317	-0.00468374	-0.00451047	-0.0164509	0.00150285	-0.0122146	-0.00829666	-0.00481757	-0.00929045	0.000142603	-0.0021716	-0.000659698	-0.00151691	0.00192454	-0.00315547	-0.00634515	0.00259178	0.0140323	0.00841447	0.00579482	-0.00212666	0.00661793	0.000483321	0.0110775	-0.00902216	-0.00304745	-0.00230649	0.00477789	0.00154891	-0.0132094	-0.00645389	-0.0139862	0.00596359	-0.00635517	0.00738531	-0.00686323
PAF1	-0.00118627	-0.000592475	0.00370647	-0.00390921	-0.00145927	-0.00355717	-0.00150606	-0.0033004	-0.00522726	0.00603666	0.00260354	0.00818257	-0.00575929	0.00577984	2.39634e-05	-0.00678641	-0.00466855	0.00333438	0.00785825	-0.00677273	-7.87728e-05	-0.00455446	-0.00291146	-0.00438791	-0.00377937	-0.00314965	0.00584232	-0.00454625	0.000364432	-0.000247292	0.0044438	0.00149288	0.00364504	-0.00186365	0.00100538	-0.00100918	-0.0012918	0.00514454	-0.00412583	-0.00575102	0.00239193	-0.00583427	-0.00969173	0.00100114	-0.00615221	-0.0106925	-0.00237571	0.00208825
VPS41	0.0012854	0.00519551	-0.00634089	0.000308199	0.00898203	0.00381862	0.0078141	0.00216541	-0.00389499	0.00212733	-0.0105704	0.00505912	0.0047127	0.000119422	-0.00445663	-0.00600551	-0.0118568	0.00144129	-0.000180506	-0.00415035	-0.00192866	0.00823615	-0.0045807	0.000728624	0.00283636	0.00133334	-0.00819772	0.00415782	0.00606541	0.00894854	-0.00525778	-0.011619	0.0037347	-0.00259978	-0.0057198	-0.00867789	-0.00830265	-0.00457989	-0.0039373	0.00211503	0.00401946	0.00937702	0.0109713	0.00213557	0.00396739	-0.000100275	-0.00317098	0.0106283
ELAC2	-0.00152615	-0.00434881	-2.41707e-05	-4.9962e-05	-0.00615288	-0.0016754	0.00374494	-0.00155694	-0.00263907	0.00440703	0.000832298	7.85326e-05	0.00333434	0.00534399	-0.00312886	-0.00691357	-0.00397417	0.0019407	0.00534142	-0.000396984	-0.00378541	-0.00328989	0.000646772	-0.00149297	0.00627793	0.00217144	-0.00114005	-0.00236301	0.000626379	-0.00188013	-0.000966464	0.00528862	-0.00350771	0.000724305	0.00297591	0.00209451	0.00296218	0.00140619	0.00132611	0.00624786	0.00554418	0.00042213	-0.000520466	-0.00260788	-0.000137768	0.00303198	0.00305082	0.0128875
ARSD	-0.00241765	0.00450827	0.00815946	-0.00477866	0.00843865	-0.00897712	-0.0014992	-0.000485244	0.000404206	0.0016871	0.00127806	0.0040865	1.51214e-05	-0.00563661	0.00403944	-0.0106112	-0.00165588	0.00493314	0.000835676	0.00160944	-0.0091874	-0.00606286	-0.00355764	-0.00268032	0.00721418	-0.0108019	-0.00870946	0.000119459	-0.00190672	0.000636438	-0.00114842	-0.0107639	0.00163973	-0.00557015	-0.00899387	-0.00916146	-0.00131213	-0.00613507	-0.00235041	-0.00614505	-0.00284632	-0.00850069	0.00501703	0.00611214	-0.000443978	0.00419962	-0.0014975	-0.00741029
PNPLA4	-0.00118496	0.00421454	-0.00361911	0.00790816	0.0128466	-0.0100714	0.00191651	-0.0032871	0.00205789	0.00532106	0.00716328	0.00386991	0.0154772	-0.00173746	0.00130515	-0.00209846	0.000120471	0.0104151	-0.00214373	-0.00227598	-0.00896059	0.00690411	0.0099826	-0.00178635	-0.00114102	-0.00650552	-0.00302292	0.00353914	0.00893617	-0.0027245	-0.00264316	0.00158397	-0.00821728	-0.0079365	0.00769212	0.00701775	0.000797633	0.00224664	-0.00612097	0.00570702	-0.00428764	0.00150401	-0.00172036	0.00615435	-7.79339e-05	-0.014922	-0.00894002	0.00638166
ADIPOR2	-0.00096778	0.000953609	-0.00487425	0.00337304	-0.00108219	-0.0053203	-0.0131028	0.00888386	0.00761174	-0.00997218	0.00967263	-0.0116937	-0.00775418	0.0106153	-0.0167996	0.0114922	-0.00541686	0.00485084	0.00288568	-0.00516752	0.00614075	-0.0081549	-0.00700843	-0.00936031	0.00561293	-0.0142101	0.00166505	-0.012333	0.00828066	0.00790056	0.00877855	0.00661868	0.000917951	-0.00027275	-0.00314023	0.00235472	0.00625484	0.0061281	0.00160544	-0.00182755	-0.0108284	-0.0247257	-0.00448958	-0.00195657	0.00947918	-0.00648328	0.0124389	0.00304838
CCDC124	-0.00213088	-0.00244445	-0.000581489	0.00095324	-0.0043477	-0.00138049	-0.00357303	-0.00189599	0.000582508	0.00139977	0.00248879	-0.00462129	-0.00151076	0.00100041	-0.000905427	0.000228283	-0.0060388	-0.000159283	0.00487796	0.00610129	0.00247799	-0.0045059	0.00572951	0.000215912	0.00553831	-0.00476264	-0.0117706	-0.000974264	0.00268383	-0.000538678	0.00602327	0.00393756	0.00509039	0.00176094	-0.000841831	0.00203255	0.000242727	-0.00226277	-0.00120757	0.00422287	0.00303529	-0.00130852	0.00172928	-0.00513855	-0.00435268	-0.000728058	0.00674491	0.0127427
PAFAH1B1	9.54183e-06	-0.00645503	-0.0158319	0.0103083	0.00427401	0.00326671	0.00712129	0.0197641	0.0153351	0.00395953	0.0127497	-0.00706435	-0.0105711	0.00587917	-0.00452358	7.38251e-05	-0.00358277	0.00232274	-0.0025668	0.000893424	-0.00630062	0.00817106	0.00561508	0.00462032	-0.00676847	-0.00720016	-0.00146649	0.00623325	-0.00180125	-0.000420749	-0.00898486	0.00464635	-0.00608325	0.0132533	0.00263751	0.00360396	-0.000381663	-0.00492169	-0.0153264	-0.00324359	0.0174442	-0.00392699	0.00845596	-0.00474505	0.0100831	0.00185187	0.001196	-0.00232175
KIAA0100	0.00393915	0.00176257	-0.00201204	0.00334158	-0.000248465	0.00366433	0.00424337	0.010639	0.00741503	0.0143159	0.0147098	0.0118085	-0.00721236	0.00501018	0.00810503	0.00871915	0.00038595	0.00159206	-0.0112125	0.00882942	0.00510706	-0.00728327	0.0138553	0.00912409	0.000388008	0.00226264	0.0162805	0.0141195	-0.00956103	-0.0134089	-0.00509294	0.00891165	-0.00440385	0.00532322	-0.00218715	-0.011172	-0.0100292	-0.00467821	-0.00248089	-0.0042039	-0.004797	-0.00592007	-0.00158728	-0.00285452	-0.000990157	-0.0103244	-0.00929253	0.0114583
TRAPPC6A	0.00792166	0.0126812	0.000386411	0.000461026	0.00656035	-0.0052445	-0.00256513	0.00167407	-0.00295321	-0.0057343	-0.00911287	-0.00272517	-0.00143026	0.00407806	-0.00886944	0.000729111	-0.00157586	-4.33828e-05	0.00269762	0.00672699	0.00548111	0.0062389	-0.000472664	0.00858405	0.00491551	-0.0023777	0.00154381	0.0070753	-0.00531503	-0.00548319	0.0174055	0.00352302	0.00523629	0.00254096	-0.00349255	0.0052383	-0.00991183	-0.0141426	0.00653994	-0.00624233	-0.00856372	-0.0109881	0.00976385	-0.00642437	0.0205977	-0.00833965	0.000788379	-0.00116957
SCN4A	0.0367957	0.0085793	-0.0040691	0.0131373	-9.68664e-06	-0.00190702	0.0148443	0.0131695	0.00571539	0.00992037	0.0263148	0.00148565	0.00253204	-0.00188617	-0.00941055	-0.0154575	0.0105344	0.00238824	-0.0162524	0.00224291	-0.000778141	-0.00769158	-0.004207	0.0148376	0.0149203	0.000478426	-0.00964383	0.0133667	-0.00684965	0.00611065	-0.00173881	0.000803107	0.00445294	-0.00770642	0.00507063	-2.42619e-05	0.000946666	0.00694482	0.00222003	0.00131447	-0.00377954	0.00952767	-0.00208523	-0.00358032	-0.00217241	0.0003479	-0.0074644	0.0127297
ST7L	-0.00169565	0.0055302	-0.00579475	0.0028134	0.00250451	-0.00474565	0.000718819	-0.00202422	-0.000839535	0.00070534	0.00242742	-0.00145311	-0.000189067	0.00115008	0.00749183	0.0103623	0.000628835	0.00279539	0.000406272	0.0065369	-0.00886834	-0.00374148	0.000617302	-0.00555286	0.000276664	-0.00248854	-0.0156877	-0.00933149	0.00872337	-0.0068678	0.00930825	0.00465651	0.00756093	-0.0203178	-0.00540221	0.00781826	0.0129501	-0.00987436	-0.0157877	0.00446144	0.0170297	-0.0188766	0.00748648	0.00287454	0.00190115	0.0104658	-0.000696505	0.00579086
RPUSD1	-0.00142687	0.00163691	0.00319962	0.000454943	0.00166651	-0.0096971	-0.00848689	0.00887794	0.0102925	-0.00955784	0.0114019	-0.00346116	-0.00740994	0.00123813	0.0140021	-0.00930985	-0.00777504	-0.013263	0.00888511	0.00182974	0.0129771	0.00345454	0.00803649	-0.00129091	0.00190882	0.00444485	-0.00591559	-0.00175305	0.00182498	-0.000272962	0.00102739	-0.00337868	0.00822444	-0.00620963	0.002366	-0.00181503	0.00742473	0.0184255	-0.00688593	0.00694245	0.013597	0.002606	0.00108012	0.00524736	0.00479625	0.0003604	-0.00493121	0.00820322
RHBDF1	0.00544159	0.000773193	-0.00483121	0.00306355	-0.00856843	-0.00955445	-0.00806272	-0.00521752	0.00981287	-0.0122387	0.00330324	0.00571629	-0.00202759	7.93236e-05	-0.00912595	-0.0123437	-0.00947066	-0.0153174	0.00208735	0.00476597	0.00885134	-0.0127853	-0.000964688	0.00140209	-0.00314194	-0.000203838	0.0023129	0.000619118	-0.00219009	-0.00394832	0.00126789	-0.00281228	-0.00142848	0.00188335	-0.00186985	0.000285111	-0.00255526	0.000972593	0.00107101	1.23769e-05	0.00131736	0.00790525	0.00795258	0.00734955	-0.000847483	0.00644471	-0.00763966	-0.000194198
LUC7L	0.0018944	0.000207763	-0.00365629	-0.00523294	-0.0123069	-0.00719211	0.0013909	-0.00937253	-0.00450625	0.00113163	0.00592989	0.00461634	0.00320532	0.00271922	0.0041593	-0.00295008	-0.00325105	-0.00164833	0.0104929	-0.00390661	0.00216963	0.00015449	0.00824392	0.0029263	-0.00459509	-0.00413505	0.00552234	0.00736466	0.010473	0.000369678	-0.00752474	-0.000149712	-0.0062085	-0.00620703	-0.000700907	-0.00629022	0.000818674	0.00226656	-0.00379545	-0.00816623	-0.00345001	0.00735273	0.00241976	-0.00909806	-0.00123632	0.00391393	0.00772228	0.00653926
TSR3	0.00361471	-0.00696806	-0.00515289	-0.00954243	-0.00372643	-0.0119413	-0.0143184	-0.0027803	0.0142682	-0.0109348	0.00871855	0.00582778	-0.023212	-0.00300308	0.00658337	-0.00334979	0.0121258	-0.0012297	-0.0096781	-0.000827096	-0.0085552	0.00658912	0.0080614	-0.00389735	-0.00356428	-0.0122127	0.0264077	0.00667944	0.011305	0.0118257	-0.00382865	-0.015463	0.010353	-0.0239035	0.0186433	-0.00446277	-0.0106199	-0.0274356	0.00262009	0.0277906	-0.00577051	0.0144884	-0.0102576	-0.0225908	0.0207336	0.00630556	0.00146527	-0.00829702
PIGQ	0.0010064	0.000285108	0.00185333	0.00539116	0.00185272	-0.00746017	-0.00779323	0.00564158	0.0101716	-0.00364719	0.0130948	0.00175434	-0.0134866	-0.00331827	-0.00302526	-0.00928215	-0.00725689	-0.00953882	0.00602758	0.00209901	0.0147805	0.00561102	0.00627176	-0.0012888	-0.00725088	0.00840305	-0.00791317	-0.00288492	-0.00222446	-0.000948961	-0.00268653	-0.00223277	-0.00433824	0.00131047	-0.00641813	-0.00623041	0.00600593	-0.00378505	0.0103125	-0.004055	0.0104955	0.00461092	-0.000395351	-0.0050545	-0.00287437	-0.01134	0.00410246	0.0104263
TEAD3	5.60672e-05	-0.000998707	-0.000989581	-0.00183397	0.00142984	-0.00344473	-0.00191484	0.00624456	0.0115553	-0.00149443	0.0100227	-0.010784	-0.0126452	0.00562981	0.0114366	-0.000473178	0.00210543	0.00723654	0.00716388	0.00806394	0.00115427	0.00125421	0.00589113	-0.00468489	-0.015259	0.0109803	-0.011827	-0.00889057	0.000782568	0.00221592	-0.00701681	0.00800676	-0.00587668	0.0106929	-0.00723105	-0.00122287	-0.00167739	-0.00452664	-0.001754	-0.00185828	-0.00561602	-0.00765819	-0.0104441	0.000718142	0.00996282	-0.00218815	0.000746818	-0.0120837
DNAJC11	0.000647585	0.000818086	0.00397422	-0.0003532	-0.00325648	0.00350879	0.00384795	-0.00151337	0.00243098	0.00494835	-0.00202602	0.00183832	0.00288616	-0.00170713	-0.00415052	-0.00288062	-0.00679504	2.14574e-05	0.00583984	0.00407163	0.00152819	-0.00154118	0.00377893	-0.0028049	-0.00266097	-0.000271297	-0.00178655	-0.00728165	-0.00437688	-0.00167375	0.00232454	0.00850117	0.00527685	-0.00111505	-0.0050428	0.00111607	0.00483136	-0.00525759	0.00413688	0.00166598	-0.00244016	-0.000805336	0.00180358	-0.00279302	-0.00404719	-0.00232531	0.00279072	-0.00832395
PSMB1	-0.00157645	0.00383583	-0.00175593	-0.00325453	-0.00583164	-0.00151689	-0.0020341	-0.00114258	-0.00132614	0.00317099	-0.00336056	0.00268101	0.000230608	0.00785577	0.00109548	-0.00182601	-0.00505945	0.00415715	0.00154486	-0.00177777	-0.00177796	-0.00236822	0.00267835	0.0014735	-0.000228473	0.00317907	0.00169782	-0.000970298	0.00210314	0.00322072	0.00665692	0.00408453	0.00725824	4.51898e-05	-0.000914794	0.00337359	-0.00067213	-0.00204181	-0.0018909	-0.00103198	0.000850025	-0.000181558	0.00150705	-0.00115109	0.00064587	0.000868564	-0.00125869	-0.00638175
JARID2	0.00780245	0.00865105	0.00105874	0.00304764	-0.00385884	0.00111102	-0.00344687	0.00853688	0.0085702	-0.00437232	0.00252751	-0.00730165	-0.000590566	-0.0020881	-0.00896455	0.0141441	-0.0100929	0.00364156	0.00145361	-0.00999165	-0.00231783	-0.00904392	-0.00286721	-0.00285091	-0.00176451	-0.0041277	-0.00263637	-0.00273318	-0.00463624	-0.00360324	0.00354081	-0.00492753	-0.000500942	-0.00402008	0.00530033	-0.00144102	-0.0071815	-0.0018947	0.00239551	0.0124313	-0.0024212	0.00174696	-0.0057432	-0.00482616	-0.00214052	0.00679388	0.0142035	0.00440442
CDK11A	-0.00260399	0.00302879	0.000945046	-0.00353027	-0.0069328	-0.00518666	0.00584015	-0.0029839	-0.000592462	0.00687229	0.00166131	0.00380676	-0.0032688	-0.00691573	0.00566464	0.00434405	0.00328284	0.000128666	-0.00850699	0.0123278	-0.0100565	-0.00270604	-0.0105926	0.0159843	-0.0118796	-0.00890086	0.00116947	0.00899267	0.00513918	0.0165827	0.000300353	0.00136251	0.0111081	-0.0235611	0.00204587	-0.0037808	-0.0169529	0.0031845	0.000666423	0.00477262	-0.017309	0.0198888	-0.0057651	-0.000217051	-0.00577104	-0.00993307	0.0185805	-0.00519256
NADK	-0.00377105	0.00537937	0.000518287	-0.00187374	-0.00732287	-0.000616466	0.00287807	-0.00774018	0.00704661	-0.00832327	0.00107489	0.00442414	-0.0126227	0.0003018	0.00576946	-0.00382645	0.00401067	0.00264083	-0.00036736	-0.00417475	-0.0133041	0.00342888	0.0026001	-0.00247957	-0.0024625	0.0073925	0.00964816	0.00448745	-0.00386226	-0.00370481	0.0025951	0.00472555	0.000186917	-0.00860592	0.000134611	-0.00161016	-0.00646658	0.00979839	0.00254922	0.00820197	0.00571193	-0.00531315	-0.0131371	-0.00462569	0.000569877	0.00887753	-0.000787129	-0.00585054
CYTH3	-0.000553458	-0.00712354	-0.0175557	0.0122432	0.0138956	0.00597239	0.00828063	0.0105982	0.0222573	-0.0170202	0.0170232	-0.0153692	-0.0198216	0.00627804	0.0111307	-0.0162682	0.00986195	-0.00161638	0.00775149	0.00670415	-0.0101679	0.0129155	-0.00198476	0.00257454	-0.0117935	-0.00885761	0.0133244	0.00382085	-0.00124181	-0.0119647	-0.00875471	0.0081364	-0.00601948	0.0137164	-0.00447707	0.00111346	-0.00883499	0.00543402	0.000791268	-0.00917573	-0.00675352	-0.0103444	-0.0178481	-0.00935924	-0.0129301	0.00787685	-0.00598398	0.00465078
SYPL1	-0.00264743	0.00402313	-0.0014711	0.00209942	0.000745453	0.000846597	0.00500116	0.0058803	5.17474e-05	0.00110931	-0.0067795	0.00431467	0.00172784	0.00508409	0.000608621	-0.00180745	-0.00304969	0.000688331	-0.005456	-0.00510215	0.00642607	-0.00803938	0.000386165	-0.0057101	0.000936764	0.0102518	0.0052911	-0.00627432	0.00227989	0.00829066	0.00376766	-0.0016334	-0.000674573	-0.000910928	-0.00381696	-7.38679e-05	0.00245084	-0.00137429	-0.00454094	0.00701444	-0.00149541	-0.000449711	0.00388039	-0.00179125	0.00257703	0.00111861	0.0011644	-0.00594509
CYB561	-0.00276277	-0.00686603	-0.0074822	0.00146425	0.00604389	-0.00103733	-0.00200022	0.00395515	0.011661	-0.00840342	-0.00323267	0.00680967	0.0181383	0.00243664	-0.0131177	0.00337083	0.00486811	-0.00438209	0.00287524	-0.000810395	-0.0077887	-0.00631217	0.0193423	-0.00229969	-0.000984685	0.00484707	-0.0267258	0.00145726	-0.0111671	0.00290618	-0.00534356	0.00755508	-0.0149638	-0.00705641	-0.00853214	-0.0110522	0.0174478	-0.0106399	-0.00130088	-0.00342901	-0.0094936	0.00551986	0.00923897	-0.0109991	-0.00958076	0.00589359	-0.0122425	0.00395745
SPAG9	-0.00114709	0.00625595	-0.00447561	0.000816566	0.00800975	0.00113813	0.0102624	0.00160998	0.00440233	-0.00997016	-0.000199836	0.0119142	-0.0285657	-0.00713502	-0.00737965	0.00670324	-0.00290315	0.0167779	-0.00944468	-0.0102134	-0.00770783	0.00781838	-0.00193465	-0.000154519	0.00698164	-0.0110292	-0.00255221	-0.0082315	-0.00673993	-0.000584693	0.00542298	0.00348429	0.00797359	-0.00269886	-0.00271193	-0.00121257	0.00284489	0.00301539	-0.00652928	-0.0130777	0.00474619	0.00210761	0.000656599	0.0017137	-0.00531218	-0.00162265	-0.00893612	-0.0024646
AASS	0.00906298	-0.0121216	0.0066516	-0.0106006	0.0141473	0.00114388	-0.00531357	0.00801019	0.00527608	0.0085803	-5.2625e-05	0.00127629	0.00113066	-0.0177982	0.0106308	-0.00949265	-0.00253372	0.0144592	0.0113407	-0.00603007	0.00766408	-0.0104942	0.00926579	-0.000436539	0.00307244	0.0133358	0.00457635	-4.45462e-05	0.016403	0.00672367	-0.00476302	0.00137171	-0.00587717	0.00147722	-0.0025731	0.00300984	-0.00137576	-0.00532585	-0.0057771	-0.00357404	-0.00815728	0.0040634	0.00555937	4.00203e-05	0.00225285	-0.0020894	-0.0164784	0.0119347
SS18L2	-0.00398864	-0.000623356	0.00139896	-0.00167386	-0.00535255	-0.00347611	0.00464695	-0.00715336	0.00240486	-0.0025973	-0.00198174	-0.00555676	0.00399157	0.0032508	-0.000543732	-0.00599238	-0.00798343	0.00728805	0.0110592	-0.00344813	0.00173612	0.00130676	-0.000869056	-0.00139517	0.00116183	-0.000997018	0.00472737	0.00358721	0.00439406	-0.00391602	0.00390288	0.00459458	-0.00977925	0.000321241	-0.000259702	0.000918543	-0.00647851	0.001596	0.000205324	0.00386807	0.00792457	-0.00767036	-0.0184192	0.00575561	-0.011874	-0.00206885	-0.00886578	-0.00953334
MGST1	-0.00637318	0.0177269	-0.0081813	0.00252045	-0.00689553	-0.0170233	0.0052868	0.00213732	0.00946948	-0.000763942	-0.014765	0.010173	0.000928518	0.00332717	-0.00926826	-0.0163018	-0.00934953	0.0264108	-0.00363775	0.0116451	-0.00252679	0.00398378	0.00553954	-0.0043519	-0.0107091	-0.00238547	0.0143049	-0.000857166	0.00409036	0.00951976	0.0120756	0.0022254	0.00214502	0.00687402	-0.00463272	-0.0023595	0.00338976	0.00531388	0.000116657	-0.0010783	-0.00355406	0.00794429	-0.00132088	0.000229001	0.00179644	0.00084688	-0.00556522	-0.0163992
CRY1	-0.000521496	0.001108	0.000500145	0.00360229	-0.00736173	0.000707834	0.00434969	0.00172198	-0.00834452	-0.00520358	-0.00281379	-0.00358457	-0.00498287	-0.0030682	-0.00247484	0.00372845	-0.00595819	-0.000942036	0.0112619	0.00522589	0.00191924	-0.00657611	0.00500517	0.00843865	-0.0134612	-0.00342409	-0.00671025	0.00189073	-0.00558499	-0.00325347	0.00579031	-0.00735337	0.00560575	-0.000662256	-0.00164775	-0.00764661	-0.00146433	-0.000439651	0.00414768	0.00719834	0.0113024	0.00102066	0.00193458	0.00257726	0.00263769	-0.000805641	-0.000627257	-5.32526e-05
NFIX	0.00587901	0.0122896	0.0197935	-0.0175237	0.016668	0.000324241	-0.015834	-0.00224259	0.00744395	0.0100241	0.0124393	0.0286366	0.00253248	0.0054469	0.0111336	0.000394735	0.0142488	0.0131519	0.00559267	0.0159367	-0.00866759	0.00314059	0.0020789	0.00148491	0.00424374	-0.0216761	-0.00386163	-0.00438688	0.010044	0.0170504	-0.0145666	-0.00628186	0.0187969	0.00991314	-0.0134076	-0.0143363	-0.00547073	-0.00391216	-0.0128464	-0.00341326	0.00503752	-0.000758721	0.0122655	0.00360778	-0.0166703	-0.00125645	-0.00769019	0.000201891
ST3GAL1	-0.00326406	-0.00336077	0.0088367	0.0031323	-0.00279371	-0.00118228	-0.00579444	-0.0065062	0.00663832	-0.00136039	-0.00168019	-0.00847727	0.000991343	-0.00462831	-0.00357874	-0.00942102	0.00992487	-0.000266729	0.00155538	0.00116811	-0.00178298	-0.0042971	-0.00909679	-0.00710562	-0.000629843	0.00322331	-0.0117997	0.00439999	0.00423844	0.00420836	0.0133289	0.00873962	0.000398491	0.00997596	-0.000274444	-0.00332791	-0.00218086	0.0043165	0.00473709	-0.0151067	-0.0159998	0.014015	-0.00125271	-0.00430664	0.012731	-0.00890947	-0.0039712	-0.000533694
IL32	0.0359071	-0.0113487	0.00016284	0.0134274	-0.00209587	-0.0130286	0.00798157	-0.0122261	-0.00334034	0.0115054	0.00978056	-0.00896834	-0.00376238	-0.0126481	-0.0146783	0.000319986	-0.0033533	-0.00216163	0.00365201	0.00501785	0.00157103	0.00554036	-0.00136576	0.000364069	-0.000337722	0.00726123	0.00374128	-0.00576633	-0.00604716	0.00548694	-0.00169311	-0.00018469	0.00296087	0.00100809	-0.00117592	0.00115616	0.00819441	-0.000233012	-0.000480753	0.000745808	0.00125488	-0.00191376	-0.00191335	0.000504235	-0.00439005	0.00118951	-0.000853999	0.00628686
MED24	0.00172291	0.00229385	0.00409074	-0.000164031	0.000590279	-0.0037434	-0.00710603	0.0058798	0.000739488	0.00886406	0.00483011	0.00630611	-0.00888004	-0.00431917	-0.00374374	-0.00199748	-0.00170321	0.00786154	0.00524784	-0.0028854	0.00231141	-0.00551912	0.00449735	0.00246922	0.00190358	0.000451467	-0.00265326	0.000665072	-0.00409059	0.00783462	0.0103799	0.000775128	0.0022791	-0.0016029	-0.00406407	-0.000215882	0.00128286	-0.00273737	0.000425206	0.00626182	-0.00609658	-0.00295274	0.00213859	-0.00266896	-0.00255768	0.00523123	-0.000314095	-0.00728695
RHOBTB2	0.00234668	-0.0106805	-0.000357408	0.00221573	0.00469904	-0.00188182	-0.00493696	-0.00386194	0.00694469	0.00332179	-0.00567545	0.00626707	-0.00791102	-0.000343937	0.000191109	0.00195813	0.00475047	0.00274074	0.00559593	0.00380405	0.00710902	-0.00282461	0.00351573	0.0076123	0.000125619	0.00160217	-0.00176996	-0.0118673	-0.00192828	0.00127045	-0.00291696	-0.000940248	-0.00277002	-0.00143052	-0.00744595	-0.00349494	0.00348692	-0.00345265	0.00960583	0.000994289	0.0106011	-0.00919103	0.00941032	0.00542454	-0.013493	0.00109068	-0.00318189	0.00892613
SEC62	-0.00320483	-0.000137623	-0.00845496	0.00519953	-0.0022747	0.0053891	0.0104877	-0.00226827	0.00179214	-0.00419298	-0.00244848	-0.0038271	0.00863733	0.00453906	-0.000418368	0.00390654	-0.00685719	0.00288923	-0.000132401	0.00202043	-0.00588065	0.00324401	-0.00188428	0.00575949	0.000805431	-0.0043636	0.000969431	0.01357	0.00294518	0.00791574	-0.0022761	0.00131982	-0.00206258	0.00148391	-0.00413263	0.000349537	-0.00374841	-0.000508116	-0.00367505	0.000217656	-0.00264644	0.00453046	-0.00539285	0.00519515	-0.000344597	0.00390376	-0.000672626	0.00240374
RPS20	-0.00404826	0.005704	0.00297043	-0.0106743	-0.0118321	-0.0054976	-0.0125939	-0.00815879	-0.0045083	-0.0164136	-0.00217367	-0.0030593	-0.00142428	0.00620617	0.000783851	0.0079769	0.00337388	0.0148807	-0.000215719	-0.000710137	0.00719584	-0.0113987	0.00126849	-0.00903579	-0.00983112	-0.00439418	0.0178487	0.00638236	-0.0015482	-0.000214676	-0.00883073	0.000675751	-0.00490176	0.00313391	-0.00404466	-0.00346662	0.00301864	0.00340085	0.00382729	0.00149773	-0.000568789	-0.00365507	0.00206437	0.00483947	-0.00159645	-0.00398408	-0.00365893	0.0176883
CSDE1	0.00620041	-0.00399002	-0.00178047	-0.00174174	0.00467883	0.00501381	0.00248649	0.00291077	-0.00525983	0.00372736	-0.00485864	0.00151127	0.00425758	-0.00385183	0.00947591	-0.00338186	-0.00289426	0.00129044	-0.000259366	-0.00570754	-0.00407374	0.00320697	-0.00489208	0.00571303	0.00212233	-0.00313473	-0.00310345	-0.00118973	-0.00242823	-0.000612221	0.00177283	0.000901147	-0.00286652	-0.00185999	-0.00597899	-0.000714186	-0.0010952	-0.000135301	0.0025436	0.00247929	-0.00189963	0.00136273	0.000506655	0.00137242	0.00110011	-0.00110083	-0.000730663	0.00219788
UBE3C	-0.000430948	0.00282016	-0.00352875	-0.00258366	-0.0100462	0.00868856	0.00962741	-0.00525227	0.00916238	0.00187256	0.00523594	0.0141893	-0.00996324	-0.00212839	0.00171879	-0.00122377	0.000778523	0.00520056	-0.00518611	0.000724759	-0.00186952	-0.000970629	0.00623837	0.00260608	0.00307373	0.0032338	0.00639425	0.00387133	0.00142496	-0.00398875	-0.000503867	-0.00392327	0.00483564	0.000423855	-0.00685902	-0.00708343	-0.00429412	-0.000538386	-0.00162122	0.000206157	-0.00548354	-0.00394812	-0.0110306	0.000625735	0.00187068	0.00484174	0.00160166	-0.0119686
REV3L	-0.00192824	-0.00367865	-0.00148821	-0.00483998	0.0143655	0.00784286	-0.000827376	0.00818365	0.00522355	-0.00258066	-0.00956092	-0.00560168	-0.0114937	0.00105373	-0.00906401	-0.00787218	0.0109933	0.00383199	-0.00221085	0.00265926	-0.0193702	0.00168445	-0.0130492	0.00754987	0.00151213	-0.0182308	-0.00366856	0.000661116	0.007764	0.00331901	0.00710461	0.00167371	0.00473358	0.0019668	0.00301999	0.00637395	0.00171595	0.00896352	0.0022886	-0.0105755	-0.00160096	0.00652794	0.00263766	-0.004051	-0.0034447	-0.00510077	-0.002026	-0.00458531
FAM76A	0.00529157	-0.00299422	-0.00708204	0.000828309	-0.0060825	-0.00583793	0.000342737	-0.000884757	-0.00491533	-0.00781637	0.00437107	0.00106459	-0.00516422	0.00922576	-0.000442782	0.00271532	0.00782196	-0.00290226	0.00478884	-0.00829534	0.00079133	-0.00475589	-0.000354974	0.00807601	0.00369275	-0.0175753	-0.000570616	-0.00530144	-0.00323116	-0.00994048	0.00198175	-0.00127028	-0.00653567	-0.00806356	-0.0013724	-0.00924602	-0.000829587	0.00672492	-0.00328635	0.00204277	0.00469669	0.000412755	0.00495942	-0.00931376	0.00104331	-0.0139848	-0.00398498	-0.00613504
POMT2	0.00162173	0.0079868	-0.000916383	0.00560688	0.000394378	0.000944712	-0.00646553	0.00578825	0.00654114	-0.00617947	0.0112886	-0.00213505	-0.0164926	-0.00740735	-0.00313428	0.0097802	0.000781019	0.0108864	-0.00562106	0.00739286	-0.0135882	0.00696765	0.00306314	0.00296145	-0.00160732	0.00926266	-0.00340327	-0.0128496	-0.00161829	-0.0104494	-0.00530746	0.00494215	-0.00952965	0.00492581	-0.0135475	0.000606392	0.0113453	-0.0188758	-0.000956247	0.00975597	-7.40653e-05	0.0149217	-0.0024982	-0.000601784	-0.0153754	-0.00909466	0.0207196	0.00277291
VTA1	0.00137606	-0.00226352	-0.0052407	-0.000371744	0.00183519	0.00288769	0.00455741	-0.00079535	-0.00269026	0.00544647	-0.00556175	-0.000904719	0.00502992	0.000964976	0.00125299	-0.000810979	-0.00191609	0.000823803	-0.000342091	0.00626426	-0.00419254	0.00210519	0.0035905	-0.0026771	0.000186126	0.00365622	-0.00867517	0.00515737	-0.00540018	-0.00204474	0.00335829	0.000995989	-0.00447617	-0.000931941	0.00663708	0.00361273	-0.00260557	0.00213493	0.00409888	0.00176724	0.00123073	0.00608851	0.00554841	-0.00306076	0.000717224	0.00320644	-0.00219072	0.0160474
BAZ1B	-0.00306813	0.000175925	-0.00293817	-0.00198787	-0.00199715	0.00237646	0.00601771	0.00226822	0.00408881	0.000612388	0.000214634	0.00654208	-0.0093438	0.00420517	0.000265153	-0.00465243	0.000228135	-0.00239418	-0.00815816	0.00527386	-0.0123333	0.00691563	-0.00389063	0.000820487	0.00158172	-0.0107093	-0.00314706	-0.00275755	0.00302685	-0.00229154	-0.0012253	-0.00200573	0.00426661	0.000404549	-0.0103755	-0.0104677	-0.00761737	-0.00109307	-0.0029228	0.0054309	0.0011697	0.0116235	-0.0018276	-0.00637732	0.0110756	-0.000309029	0.00601464	-0.0115919
RANBP9	-0.000827006	0.00191245	-0.0089494	-0.0051276	0.000329511	-0.00755084	0.0110365	-0.0121234	-0.000529068	0.00167553	-0.000339172	0.00571214	-0.00626971	0.00151485	-0.0132155	-0.00031079	0.00170342	-0.00866551	0.00497856	-0.00153187	0.00274979	0.00658701	0.000530688	-0.0122145	0.00540683	-0.000434383	-0.00525019	0.00543215	-0.00746698	0.00941417	0.0101742	-0.00705237	-0.00374649	0.0205687	-0.0118662	-0.00840406	-0.0111413	0.00238706	0.021715	0.00400477	0.000867238	0.00167592	-0.00601974	0.0103148	-0.00301629	0.00289474	0.00366655	0.00218587
SPRTN	-0.000339177	0.000491702	-0.00413101	-0.00200995	-0.00364162	-0.00336727	0.010015	-2.28236e-05	-0.00279056	0.00617305	-0.00651449	-0.00159371	0.00292312	0.0045327	0.00259906	0.00365832	-0.000202729	0.00188975	0.00157084	0.00575212	0.004333	0.00177989	-0.000739696	0.0010639	-0.00351828	-0.00632199	-0.00990632	-0.00368721	0.00553638	0.000604577	0.00484374	-0.00324656	-0.000385858	0.00182757	-0.0102321	-0.00733811	0.00421008	-0.00662742	0.0027811	0.00140825	0.00489561	-0.0140078	-0.00760051	-0.00406836	0.0058392	0.00398675	-0.00486809	-0.00752958
METTL13	-7.75071e-05	-0.000675732	0.00633834	-0.00112069	-0.00294952	0.00471547	0.000997639	0.00487219	0.00521225	0.000535586	-0.00222555	0.0033771	-0.00126107	-0.00415517	-0.00549409	0.00270167	-0.004138	-0.00781106	0.000591564	0.00430057	-0.00117895	-0.000495129	0.00107383	0.00160412	0.00184565	-0.00252624	-0.00195292	0.000208661	-0.00610829	-0.000938193	0.00505598	-0.000347911	-0.00385628	0.00906283	-0.0068561	0.00747167	0.00138698	-0.00579074	-0.000107792	-0.00397368	0.00397155	0.00419816	0.00213471	-0.00423834	-0.00617674	-0.0062186	0.001871	0.00116985
DYRK4	0.00127954	0.000474683	-0.00165179	-0.00861762	-5.33458e-05	-0.00181429	-0.00605462	-0.00643345	0.00649666	0.0014536	0.00614594	-0.00307018	0.0073996	-0.00695088	-0.00467133	0.000743234	0.00929483	0.00370787	0.00779274	-0.000444772	-0.00108366	0.00547103	0.00426628	-0.000954477	-0.000825928	0.00200057	-0.0121044	-0.00335854	-0.0018351	-0.00180556	0.00535342	0.0112949	-0.000426889	-0.00465564	0.00164578	0.00300984	0.00141811	0.0018835	0.00242901	0.000167355	-0.000821192	0.00642949	0.00519083	-0.00267106	-0.00339305	-0.000917788	-0.00384967	-0.00528457
ZNF207	0.000769344	0.00136717	0.0019099	-0.00386462	-0.00537898	-0.000610284	0.00315875	0.000875203	-0.00365667	0.00337328	0.00313971	0.0004531	0.000538862	-5.4746e-05	0.00181349	-0.00203479	0.000502939	0.0056031	0.00341378	-0.00174158	0.00757937	-0.00267898	0.000704001	-0.00599734	-0.00950165	0.00451067	0.00684235	-0.00405365	-0.00360905	0.000853734	0.00196017	-0.00304151	0.00546185	-0.000563691	-0.000865207	0.00081118	0.00327904	-0.00340941	0.000136333	0.00290774	0.00217421	-0.0044734	-0.00293907	0.00315214	-0.00484437	0.0061918	-0.00369555	0.000493719
UQCRC1	-0.00116079	-0.00609219	0.00538418	-0.00858369	-0.0053404	0.000111857	-0.0059446	-0.00693685	0.00279514	0.00881283	0.00527257	-0.00835104	0.00382477	0.000323702	-0.00119722	-0.00413932	-0.00277016	-0.000981554	0.00176996	-0.00879053	-0.000192083	-0.00258983	0.0033408	-0.00116133	0.00488939	0.0102646	-0.00299205	-0.00413311	-0.00371762	-0.0120556	0.00340583	0.00203624	0.00784853	0.00634709	-5.75791e-05	0.00575039	0.00105592	0.000986411	0.000708821	0.00293387	0.00269156	0.000243096	0.00268174	-0.00143346	0.00439716	0.000655291	-0.000425783	0.00669428
STARD3NL	-0.00134371	0.000858095	-0.00515697	0.00316612	-0.00614611	0.00191356	0.0024151	0.000797879	-0.00278854	-0.00305082	-0.00639747	-0.00221775	-0.00356606	0.00178174	0.00055882	-0.00307075	-0.000676118	0.00289549	-0.0017213	-0.000500867	0.00912879	0.0040036	-0.00138801	0.000372285	-0.004699	-0.000124235	0.00504981	-0.00128311	0.00615033	0.000675745	-0.00429877	-0.00626311	0.005115	0.000679605	-0.00766534	0.0110734	0.00377873	-0.00587545	0.00190715	0.000141311	-0.000429215	-0.00839838	0.00707044	-0.00288296	-0.00489169	0.00498543	-0.00174295	-0.00486789
CD9	-0.000238022	-0.00538293	-0.00331705	0.0122407	-0.0101538	-0.0191992	0.0170018	0.00294711	-0.0135943	-0.0263072	0.0161443	0.00803932	0.0154089	-0.0356698	-0.0188297	-0.000111887	-0.00394721	-0.0067747	0.0148616	-0.00803816	1.92358e-05	-0.00131862	0.0117266	-0.000925769	-0.00500637	0.00832997	0.000589611	-0.0019004	-0.00438619	-0.0153537	-0.0109426	-0.00754657	-0.00451845	-0.0123245	0.00840982	-0.00664977	0.00407207	0.00608133	0.00414052	0.0185662	-0.00615342	0.00359818	0.0168231	-0.00128443	-0.00322582	0.00820744	0.00796028	0.00149947
HHATL	0.014921	-0.0217253	-0.0032482	-0.0204885	0.00457259	0.00492636	-0.0101117	-0.0116131	0.0138629	0.00990353	-0.0070895	-0.0122627	0.00518027	0.000846285	-0.0115577	0.000718151	0.00250535	-0.00169728	-0.00676629	-0.00372998	0.00527883	0.00331322	0.010756	0.00277186	0.0066057	0.0017543	-0.0131904	-0.0135789	0.0229955	-0.0208607	0.00275836	-0.00102561	-0.00834216	-0.0109779	0.00209941	0.00327327	-0.00568834	0.00808047	-0.0138515	-0.00232374	0.0057658	-0.00962305	-0.00575363	-0.00139925	-0.0045233	-0.00711404	-0.0177005	-0.00641658
NCAPD2	-0.0193963	-0.018305	0.00930109	-0.00956321	0.00355174	-0.00983655	-0.00177683	0.0195862	-0.0214903	0.0134062	0.00630136	-0.000391267	0.00104177	0.0113453	-0.00265494	-0.0041151	-0.000100051	0.00109608	-0.0140172	-0.0117402	-0.00860119	0.00742571	0.00343155	-0.00126064	0.000875777	-0.00432276	0.00471873	-0.00405426	-0.00296701	-0.00139996	-0.00729979	0.00174478	-0.000840096	0.0076316	-0.00112957	0.00160912	0.0010467	0.00147299	0.00375668	-0.00385117	0.00343211	-0.000233551	-0.00255229	-0.000408104	-0.00217673	0.0042386	0.00221351	0.01031
IFFO1	0.0181961	-0.00143193	-0.0158846	0.000419634	-0.000498606	-0.011791	-0.0108932	0.00642821	0.00390493	0.00985813	-0.0113696	-0.00769377	-0.00178935	0.0151934	0.0220261	-0.00403651	0.00485057	-0.0217233	-0.00270266	-0.00690982	0.00622111	-0.00420612	0.011534	-0.0148055	0.0109994	0.00921667	0.00751797	0.00248129	0.000220533	-0.0159685	-0.0068374	0.00119393	0.00385267	-0.00666614	0.00594521	0.00926595	-0.0070892	-0.00655452	0.000573283	-0.00176879	-0.00333864	0.00399505	0.00228189	-0.000483659	0.00581451	0.00858208	0.00638384	0.000841572
NISCH	0.00413368	0.0113631	0.00245248	-0.00166966	0.00758184	-5.16616e-05	-0.00138748	0.00428478	0.00165343	0.00237031	0.00471119	0.0093307	0.00515182	0.00863172	-0.00254295	0.00459824	0.00750881	-0.00264091	-0.00215948	0.00566187	0.0070538	0.00189845	-0.00113492	-0.00267179	0.00602209	-0.00214825	-0.00397918	0.00796834	-0.000125782	0.000961556	0.00283039	0.00353717	-0.00040366	0.00595444	0.00136577	0.00105061	-0.000752587	-0.00285953	-0.00178976	-0.00436689	-0.00117209	0.00124556	-0.00342886	0.00143046	0.000407883	-0.000973402	-0.00279657	-0.00604714
FUZ	-0.00234202	-0.00255102	0.00652277	-0.00569701	0.00621574	-0.00182957	-0.00945939	0.00100114	0.00123493	0.00261438	-0.00397846	-0.00693836	-0.005949	-0.0113735	-0.0054259	0.00712103	-0.00885802	-0.00403159	-0.00119088	0.0076078	-0.00194515	-0.00212344	0.00697545	-0.00262761	0.00884092	0.0038498	0.00236566	-0.00391073	0.00748631	0.00756694	0.0189901	0.014754	-0.00476614	0.0015792	0.00364313	0.0112988	-0.00549585	0.0101233	0.00493193	0.0118679	-0.00215063	0.00150775	0.0219375	0.00938055	0.00667608	0.0108386	0.00160769	-0.00621536
SLC6A13	0.0183277	-0.0256351	0.00336259	-0.0294803	0.00638035	0.0167167	-0.000779598	-0.00300388	0.0108971	-0.0187708	0.0145627	-0.00890234	0.0181794	0.0151815	-0.00423066	-0.00211169	0.0423859	0.0361951	0.0224783	0.00342541	0.00608121	0.00809444	0.00737283	-0.00118335	-0.00096008	0.0331662	-0.00882502	-0.0249152	-0.00654881	0.0145094	0.000757921	-0.000398769	-0.0106554	0.017251	-0.0129366	0.00369195	0.00338072	-0.0121054	-0.00325547	-0.0058382	-0.0100162	0.0135552	0.00051784	-0.00171762	0.00942337	0.0150864	0.0156147	-0.00206722
IDS	0.00890484	-0.00287473	-0.00531375	0.0116754	0.00125071	0.00340082	-0.0015763	-0.00175942	-0.00296384	-0.00317781	-0.000750755	0.00893357	0.00988828	0.00398319	0.00772391	0.00204333	-0.000991331	0.00487267	-0.00773217	0.000753213	0.00411437	-0.00221311	0.00666469	0.00697326	0.00171313	-0.00320456	-1.42906e-05	0.00269196	-0.00222101	-0.00748302	0.00266633	0.00279067	-0.00959818	0.00110288	-0.000444318	-0.0104387	-0.0039545	0.00584804	-0.00183541	-0.000996802	-0.000317346	-0.00180431	-0.00213952	-0.00104129	-0.00516223	-0.00672822	-0.00328163	-0.0042565
PRSS3	-0.00702639	0.00131461	0.0272751	0.0190562	0.0122833	0.0287052	-0.025686	-0.02874	0.00304801	-0.0227766	0.0134867	0.0171381	-0.00733524	0.00362162	-0.0176729	-0.00890946	-0.029085	-0.016197	0.0148229	0.003881	-0.0174409	-0.030197	0.000564937	-0.0322256	-0.014474	-0.0122634	0.0213367	0.0210775	0.00737232	-0.00770678	-4.27045e-05	-0.0145654	0.000445621	0.00340218	5.54873e-06	0.00711066	-0.0122008	0.013127	-0.00110218	0.0153928	0.0105043	-0.00871325	-0.024593	-0.00823255	0.00508444	-0.00761728	-0.0173624	0.00219843
ZNF200	-0.000213934	0.00118985	0.00368237	-0.00220123	-0.0033524	0.00539471	0.00864914	-0.001435	-0.000271438	-0.000222227	-0.00792113	-0.00718311	0.00799269	0.00623603	-0.000588237	0.00871892	0.00622534	-5.38088e-05	-0.000323561	0.00929724	-0.00555193	-0.00319659	0.0151499	-0.00217473	-0.00607882	-0.00134508	-0.00996416	0.0234202	0.000965851	-0.00306912	0.0162878	-0.00727909	-0.0157055	-0.00694891	0.0119101	-0.00351455	0.00571172	0.0106971	-0.00368539	-0.00619351	0.0128997	0.00296308	-0.005689	0.00340413	0.00736817	0.0136454	-0.00593688	-0.000768251
LRRC23	0.000146204	-0.000374774	0.00489551	-0.00918785	-0.00670954	-0.00654545	-0.00266497	-0.00238979	-0.00120719	-0.00389972	-0.00925655	0.00442058	5.10041e-06	-0.00609866	-0.000332782	0.0148018	0.0115174	0.0013628	0.00269359	-0.00294885	0.00176988	-0.00662842	0.0102558	-0.00287619	0.0118411	-0.0011782	-0.00542795	-0.00178525	0.00758217	0.00056222	-0.00269312	0.00857751	0.00958273	0.0118241	-0.0154326	0.0142732	0.00340888	-0.0104068	0.000500715	0.00235527	0.000560867	0.0131243	0.0213287	0.00186572	-0.0148121	-0.00148382	0.0212994	0.00629398
HFE	-0.00714902	-0.00399572	0.00925276	-0.00166949	0.0183337	-0.00107381	-0.00279998	0.00368702	-0.00570496	-0.00475758	-0.013283	0.0053493	-0.000610986	0.00704279	0.00438585	-0.00167104	-0.015611	0.00589076	-0.00748277	-0.00715699	0.00285003	-0.00347851	0.0111591	-0.0152217	-0.00401346	-0.00161587	0.0175836	-0.00726941	0.0214802	0.0312058	0.0144992	-0.00440089	0.0065584	-0.0151849	0.0152064	-0.00834629	0.000422597	-0.001346	0.0238077	0.000516963	0.0159357	-0.0147009	-0.0338726	0.00391285	0.00642208	0.0362752	-0.000454094	-0.00537407
SCMH1	0.000591375	0.00139347	0.00350663	0.00242897	-0.000359449	0.00129851	-0.00757172	0.0029562	0.00505141	0.00858817	0.004764	0.00717825	0.00454628	-0.00250875	-0.000198401	0.00231118	-0.00247304	0.00712268	-0.00439405	0.00174781	0.00857175	0.00797747	0.00212043	0.0078052	0.00182111	-0.00537026	-0.00122662	-0.0101647	-0.00595393	-0.00753339	0.000638823	-0.00316506	0.000289423	-0.00225802	0.00316775	-0.00484201	0.00299166	-0.00404386	-0.00691034	-0.00179953	-0.00416826	-0.00251477	0.00693548	0.01175	-0.00325522	0.00392734	0.00653442	0.0109199
FYN	0.00556627	0.00838148	-0.00666909	-0.0203284	-0.0230595	0.000702027	-0.00381541	-0.013522	0.0141085	-0.017747	0.0107041	0.0162766	0.00857956	0.00518219	-0.00946944	0.00899897	-0.000587902	0.0034449	0.0103743	-0.00758779	-0.0123306	1.16393e-05	0.0122996	-0.0125045	-0.000738487	-0.012654	0.0043223	-0.00770399	-0.00234835	-0.011085	-0.000227669	-0.00297583	-0.00407169	0.00897317	-0.000457252	0.00176478	-0.00753724	0.00976244	-3.20891e-05	-0.00756439	0.00621259	0.00367114	-0.00904764	0.0109966	0.000731026	-0.00343532	-0.0123692	-0.00736685
ELOA	-0.000656373	-0.00320667	-0.00146818	-0.000219519	-0.00334319	0.00682458	0.00859148	-0.00447164	0.00821711	0.00607783	-0.00496625	0.00284705	0.00367319	0.00105717	-0.00249506	-0.00633822	-0.00442683	-0.00179659	0.00407876	0.00509405	-0.00355085	0.00230389	-0.00913347	0.00252892	-0.00079235	0.00303183	-0.00617685	0.00372748	0.000665822	-0.000773718	-0.00117729	-0.00579266	-0.00184718	-0.005008	-0.00486224	0.00517248	-0.00338864	0.00305215	-0.00319449	-0.00571695	-0.000886068	0.00184141	-0.00284533	0.00264987	-0.00455329	-0.000223312	0.000688741	-0.0023279
LYPLA2	0.00175882	-0.000980661	0.00291752	-0.0019028	-0.00486979	-0.00311148	-0.00640096	0.000461229	0.00209108	0.000510511	0.00879682	-0.00174069	0.00389725	-0.00532601	-0.00493272	-0.00390588	-0.00472068	-0.00338977	0.00846843	0.00464885	0.00286443	-0.00570013	0.00975764	-0.00232504	-0.00123417	-0.00487414	-0.000108848	0.00211336	-0.00887136	-0.00910763	-0.00723746	0.000575929	0.00656241	0.00619259	-0.00637082	0.00289493	-0.0069717	-0.00551979	-0.00929473	0.00453486	-0.0101216	0.00635997	-0.000138667	0.00781636	0.00368302	0.0114141	0.00188003	-0.00246585
CLCN6	0.0101547	0.00822781	0.00293792	0.000875576	-0.00287685	0.00205326	0.00461252	0.00274358	0.00466496	0.00807062	0.00378644	0.00523238	-0.00410998	0.0104945	0.00571924	-0.0010587	0.0141497	0.0124414	0.00237014	-0.00816159	-0.0012545	-0.00467953	-0.00286474	0.00531716	0.00962322	-0.000871937	-0.00375629	0.00626191	-0.0137783	0.00794126	0.0017327	-0.00474645	0.000154808	0.0166276	-3.70476e-05	0.00758228	-0.00381554	-0.0105421	0.00697768	-0.00501123	-0.00375742	0.000656652	0.0133862	-0.00134757	0.00304229	-0.00489495	-0.00303557	-0.00195735
MRC2	-0.0017983	0.00869841	-0.0025954	0.0122373	0.0113504	0.0038045	-0.00788586	0.0253137	3.96257e-05	-0.00227652	0.00275691	0.000672784	-0.00305683	-0.00241894	-0.00219657	0.00758791	0.00901779	0.00500648	-0.000767629	-0.000974854	0.0169331	-0.0115146	-0.00330233	-0.00821047	0.0125692	0.00220738	-0.00680353	0.00468168	0.00888025	-0.00311879	0.00394521	0.00451336	0.000676062	-0.0042057	-0.0018147	0.00189206	0.00536265	-0.00101556	0.000827356	-0.000997706	-0.00517887	6.8659e-05	0.00257729	-0.000819693	-0.00397871	0.00240453	0.000504979	0.0128372
NME1-NME2	0.00436298	-0.00282	-0.00107741	0.00378949	-0.0066004	0.00724178	-0.00615237	-0.015884	-0.00861612	-0.00953189	-0.00957966	-0.00464836	0.00524204	0.0126705	0.0104634	-0.000381562	-0.00676763	0.016809	0.00790207	0.0108762	-0.0091465	-0.00453057	0.011514	-0.00399228	0.0115639	0.0102207	-0.000797609	0.0152734	-0.0123022	0.00674356	-0.0126733	-0.00596372	-0.00219221	0.0130352	0.034218	-0.0032117	-0.0334634	0.021092	0.0214041	0.0144039	-0.02117	0.00247194	-0.0039007	0.0279671	-0.00704866	-0.00467198	-0.0102364	-0.00583814
TSPAN9	0.0114889	-0.00309103	-0.00403882	-0.00617497	0.00287145	-0.00871778	-0.0022289	0.00646456	-0.0047897	-0.00667663	-0.00898518	-0.0160453	0.00461894	0.0309974	0.00266853	0.00555396	-0.000840271	-0.00962577	-0.00606462	0.000574271	0.00280637	-0.0198626	-0.00818795	0.00140802	-0.00750531	0.0013472	0.00217199	0.00742606	-0.0189293	-0.00586722	0.00551857	0.00592111	-0.00794789	0.00524202	-0.000629162	0.0226915	-0.0163132	0.00499774	0.00312968	-0.00602626	0.000580691	0.0148276	-0.00254204	0.00411247	0.0105765	-0.00529385	-0.0112445	0.00725209
APBA3	0.00278252	0.00183452	0.00169532	-0.00284392	-0.000172769	0.00140067	-0.00353455	0.000749177	0.00902352	-0.000828834	-0.00744936	-0.00168075	-0.00477901	0.0032859	0.00147624	0.000496509	-0.00124886	-0.0115929	0.00151242	0.00132882	0.0168376	-0.00100681	0.00658033	-0.00423991	0.0104822	0.000377402	-0.0107537	0.008548	-0.00334017	0.00159517	0.0022113	-0.0052243	0.0109615	-0.00668017	-0.00297691	0.00502756	-0.00338989	0.000175436	0.00191899	0.0102382	-0.00477475	0.0083459	5.95871e-05	0.00825307	-0.00779827	0.00787642	-0.00518436	0.000252384
MKS1	-0.00364541	0.00464059	0.00734618	-0.00256425	-0.00284339	-0.00219423	0.00281351	0.00179208	-0.00739375	-0.00573269	0.00582869	0.00445263	-4.38099e-06	-0.00699893	0.00337125	-0.00058138	-0.00422378	-0.00155735	0.0080102	0.000597532	-0.0032005	-0.00181526	-0.000594217	0.00176231	0.00552419	0.00337889	-0.00841418	-0.0023967	0.00718387	-0.00122004	-0.00171217	0.00571937	-0.0079248	0.0141562	0.000489282	0.00188408	0.00151848	-0.000993649	-0.000894875	-0.00472163	-0.0013352	-0.0030656	0.0029643	0.00327972	-0.00301573	0.0160496	0.0118778	-0.0032419
ABHD5	-0.00737959	-0.00473728	-0.000611238	0.00421296	-0.00288891	0.00607066	-0.00336969	0.000114163	-0.000622671	-0.00212535	-0.0138805	0.00615678	-0.00831308	-0.00529087	-0.000338154	-0.00439556	-0.00175088	-0.00364986	-0.0130076	0.000100744	-0.00607707	-0.00447354	-0.00896745	-0.00747125	0.00514375	0.0073174	-0.00958848	0.00191879	-0.00809161	-0.00854999	-0.00825932	0.00528212	-0.0166989	0.0030556	-0.000143356	-0.0119992	0.00930026	0.00314886	0.0107039	0.00476631	-0.00961728	0.0108642	0.00536353	0.00100944	0.00651719	-3.16702e-05	0.00407867	0.00613306
AKAP8L	0.00823261	0.00518782	0.00597067	-0.00566349	0.00172158	-0.00843683	-0.0217534	0.0106104	-0.00459564	-0.00286696	-0.000297748	-0.00465006	-0.00923005	0.0110125	-0.0186098	0.0134234	-0.00224151	0.00440096	0.00498125	-0.00212669	-0.00434972	-0.00163913	0.0141557	0.0142116	0.00549488	-0.00709334	0.00122625	-0.0127034	0.00726673	0.0167474	-0.0106361	-0.00797217	0.000654506	0.00689544	-0.00585807	0.00395257	0.000158538	-0.0072561	-0.00640278	-0.0123366	0.00284251	0.0043093	0.00573879	0.0186821	-0.00203886	-0.0154117	0.00678477	0.00695311
UTP18	-0.00391904	0.00344018	-0.00103467	0.000879324	-0.0138702	-0.00307774	0.00710726	-0.00199465	5.85852e-05	-6.76384e-05	-0.00583636	0.00129857	-0.000172239	-0.00110807	0.00127834	-0.00294218	0.00013337	0.00259748	0.00612391	0.00405649	0.00359589	0.00163756	-0.00699914	-0.00180718	0.00110471	0.0030097	-0.00181258	0.00563388	-0.0010395	0.00206909	0.00206555	-0.00117993	-0.00171647	7.88518e-05	0.00385228	-0.00293789	-0.00403766	0.0077423	0.00409248	-0.00320287	-0.00205596	0.00198963	0.0068567	-0.0008205	0.00866678	-0.00232402	0.000402492	-0.00117472
RNF216	0.00171501	-0.00150614	-0.000844909	0.00118423	0.00124395	0.00401756	-0.00127839	0.00103867	-0.00599275	0.00402529	-0.00275026	0.00616373	-0.00348391	-0.000987941	0.010052	0.00144007	0.00208794	0.00332728	0.000898873	0.00279898	-0.00486902	0.00199789	-0.00880027	0.017525	-0.00449144	0.0035786	-0.00687885	0.00691899	-0.000111147	0.000568157	0.00224297	-0.00895855	0.00162833	-0.00116223	-0.0015703	0.000190156	-0.0042055	-0.000249962	0.00338848	-0.00681218	0.00116418	-0.00458077	0.00052843	-0.0032894	0.0076226	0.00195948	0.00565206	-0.00175988
TTC19	0.00386716	0.00243995	0.00180296	-0.00365763	-0.00565127	-0.00116145	-0.00417576	-0.00515424	-0.00136267	-0.00939775	0.00577666	0.0105753	-0.00679528	0.00347888	-0.0019429	0.00713303	0.00243164	-0.00709602	-0.00487729	-0.0165122	-0.0029412	0.00590486	-0.0139465	0.00280852	-0.00704449	0.0128226	-0.00136797	0.000832601	0.00508576	-0.0082462	0.00268903	-0.013485	-0.00457876	0.00166566	-0.00312642	-0.00472423	0.00261246	-0.00928733	0.00605425	0.00358928	-0.011046	-0.00124876	-0.0031974	0.000893708	0.0023375	0.0038508	-0.00243249	0.00248877
PTBP1	-0.0114825	-0.00114658	0.00385521	0.010595	-0.00929087	0.0051911	-0.00737337	0.00598924	0.00146727	0.00367387	0.00468892	0.00334935	0.00173795	-0.00607648	-0.00475195	0.00445646	0.00832366	-0.0058307	0.00371748	-0.000486176	0.0089416	-0.00555576	0.00401325	-0.00472018	-0.00686671	-0.00119992	-0.00133859	-0.00132044	-0.00347944	0.00403463	0.00855621	-0.00546633	-0.00218915	-0.00697342	-0.00732859	-0.00581794	0.00605297	-0.00199154	0.00100339	0.00323333	-0.00416374	0.00376722	-0.000852537	0.0016223	-0.00281676	0.00664939	0.00293192	0.00236955
LARS2	-0.000523073	-0.00136681	0.00801028	0.0002901	5.81896e-05	0.00492049	0.000934055	0.00463528	0.00115997	0.00263997	-0.00287716	0.00114321	-0.00266943	-0.00159844	0.00723933	0.00453308	-0.000270723	-0.000244301	0.0107585	0.00109224	0.00405571	-0.00254333	0.00572728	-0.00182775	0.0048567	0.00472541	0.00153764	0.00139966	-0.00809773	-0.00529519	0.00647636	0.0104047	-0.000892571	0.00357313	-0.00795396	-0.00590823	0.00324145	-0.00395951	0.00484334	-0.00558251	-0.0108292	0.000669187	-0.00801237	-0.00188906	-0.0065342	-5.8719e-05	0.00444628	0.0118977
PIK3C2A	-0.00401079	0.00471105	-0.0037332	0.00943692	0.00290791	0.00851485	0.0178158	0.00949533	0.00980702	0.00272355	0.0141463	-0.000489971	-0.00884081	-0.00679595	-0.00412366	0.0121474	0.00563027	-0.000556681	-0.0102766	-0.000239759	0.0263412	-0.0108357	0.0227343	-0.00773933	0.0064759	-6.05629e-05	0.0160458	-0.00134563	-0.00657063	-0.00151563	-0.00385823	0.00589958	0.00406961	0.0125984	-0.000293156	0.0122554	-0.0069198	0.0131414	0.00157334	0.00778201	0.0117873	-0.00477584	0.000392391	0.00398705	0.00569179	-0.0070429	0.00625727	-0.00162488
PLAUR	-0.0124056	-0.012673	-0.00349805	0.0289908	-0.0140043	0.0055853	-0.00273325	-0.00883257	-0.0186544	-0.00725034	-0.0165114	-0.0043226	-0.00876412	-0.0163509	-0.0219038	-0.0126858	-0.00369905	-0.0237689	0.00871162	-0.0241654	0.000454059	-0.0110234	-0.004878	-0.0110901	-0.00491295	0.00804335	0.00327425	-0.0129852	-0.0201884	-0.0106684	-0.00986595	0.00351146	0.00481453	0.00696924	-0.00832977	0.00400965	-0.00514005	-0.00303778	0.00608461	0.00963827	0.00445809	0.00318888	0.00328467	-0.00181535	-0.00832458	0.00214707	-0.000299722	-0.0116817
ANLN	-0.017185	-0.0246072	-0.00412079	0.00511417	-0.0160035	0.00268868	-0.00449452	0.0282895	-0.011257	0.0216684	0.00141073	0.0155548	0.00630085	0.0270327	0.0197082	0.0033927	-0.00988388	0.0108431	-0.0128142	0.00363363	-0.00992148	0.0105413	0.0037833	-0.00293889	0.000926176	-0.0207732	0.0117082	-0.00747641	0.000277564	-0.0125567	0.00435249	0.00324476	0.00247124	0.00191162	-0.00153129	-0.00453008	0.00211772	-0.00141228	-0.00528291	-0.00367285	0.0049625	-4.73307e-05	-0.00885032	0.00109722	0.0128295	-0.000878806	0.00235915	-0.00167914
RABGAP1	0.00427909	0.00447014	0.00409823	-0.00961308	0.00889484	0.0136756	-0.0066343	0.000116375	-0.000503032	0.00667705	-0.002411	0.00531309	-0.01232	0.014072	-0.00097824	-0.00172988	0.00723754	0.0100127	-0.00646092	0.00703429	0.0127978	0.000874308	-0.0110041	0.0016075	-0.0178428	-0.0078719	-0.0036813	-0.0136065	0.00589045	-0.00599298	0.000542196	-0.0171364	-0.00189523	0.00829488	-0.0117471	0.0131327	0.00872655	-0.00357999	0.00713364	0.0106482	0.00524582	0.00767265	0.000896113	-0.0093626	-0.012794	-0.00495334	0.0101677	0.0123688
DCN	-0.0182579	0.0193998	-0.0459968	-0.0127235	0.0363207	-0.0191684	0.0165768	-0.00300869	-0.00358823	-0.0314059	-0.00341456	0.0400898	0.0259957	0.0417238	-0.00350875	0.0161306	0.0129097	-0.0103197	0.0270388	-0.00112805	0.00948024	0.0136516	0.00142338	-0.0018604	-0.00682865	-0.00412914	0.00687085	-0.00916999	0.00439796	-0.00310594	0.0161016	-0.00297107	0.00488908	0.00438568	-0.00283433	0.00420863	-0.00928024	-0.00587223	0.0038988	0.0112032	-0.00493076	-0.00405281	0.0115984	-0.00164853	-0.00678799	-0.00310458	0.00830488	-0.0174759
QPCTL	-0.000291179	0.00605352	0.00075626	-0.00317984	-0.000121528	-0.00567419	-0.00982466	-0.00228605	0.00358607	-0.00628526	0.00376313	0.0241165	0.010182	-0.00720488	0.0126717	-0.00152481	0.000192584	0.00993018	0.00361253	-0.00355185	0.00619182	-0.00172462	0.00185908	0.000863434	0.00528105	0.0145914	0.00424485	-0.00123701	-0.0114398	7.47783e-05	0.0115728	-0.000969767	-0.00349269	-0.00538081	-0.0168013	0.0069124	-0.00291843	-0.00399033	0.00437078	0.00863826	0.00559028	-0.00699077	-0.00171565	0.0148667	0.0180394	0.00782418	-0.0172331	-0.00624707
PPP5C	-0.00427992	-0.00281985	0.000847891	0.000261895	0.000674959	-0.00391472	-0.00497242	0.000737655	0.00192567	0.00813807	0.00274075	-0.00320959	-0.000915229	-0.000997188	-0.00894635	-0.00486202	-0.00333975	-0.00280766	0.0074178	-0.000250851	0.009035	-0.00452665	0.00993905	-0.00113086	0.00209118	0.00270246	-0.00128193	-3.23986e-05	0.000970096	-0.000108982	0.00551691	0.00525553	-0.0010907	0.00293227	0.00856421	0.00479945	0.00734565	0.00200248	-0.00338064	0.000478556	-0.00224034	0.00240808	-0.000264293	-0.00147271	-0.00132128	0.000812783	-0.00307371	-0.00903885
CEP68	0.00947557	0.00634528	0.00410093	-0.0107098	0.00328478	-0.00172486	0.00370839	-0.00467777	-0.00557155	-0.000578151	0.00711169	-0.00253968	0.00626024	-0.00878749	0.00247817	-0.000126916	-0.00447196	-0.0123132	-0.0015962	0.00965392	0.00274532	0.00353235	-0.0112754	-0.00130882	0.00613042	-0.0117773	-0.00405016	-0.00377656	-0.000518822	-0.000360447	-0.000517888	0.00257094	-0.00203531	-0.00130422	-0.000906681	0.0042518	0.00329329	-0.000410786	0.0039946	-0.000632733	0.00031592	-0.00162244	-0.00275702	-0.00459317	-0.000662733	-0.00256461	0.00240892	-0.0128258
TMEM159	0.00257404	-0.00113193	-0.00558115	-0.00725474	0.0355931	-0.00555821	0.0107251	-0.0113839	0.00382947	-0.0157021	-0.0058884	0.0150864	0.00760282	-0.00376821	-0.0122334	-0.00320699	0.00949644	-0.0101842	-0.0251057	0.00265385	0.0030479	0.00768448	-0.00437733	-0.010731	0.0224321	-0.01332	0.0172499	-0.0155369	-0.0109688	-0.0205664	-0.0104883	-0.00274444	0.0163499	0.00528404	-0.0211958	-0.0110123	0.023177	-0.0154258	0.0135723	-0.0158367	-0.00996789	-0.00733277	0.00743041	-0.00415421	-0.0122993	0.00261076	0.014072	0.00697736
BRCA1	-0.0105046	-0.0095429	-0.00226422	0.00929436	-0.00443277	-0.00258201	-0.00507915	0.00652406	-0.00798569	0.0188928	-0.00600407	0.0153976	-0.0105297	-0.00575469	-0.00761651	0.013227	0.00201182	-0.00662298	-0.000325079	-0.00395737	0.00339809	0.00450913	0.00272401	-0.00456961	0.0149786	0.0100026	-0.00422112	0.00460825	-0.00888429	0.0184008	-0.00723308	-0.0161346	0.00359517	-0.00726367	-0.0119546	0.00953118	-0.00265731	-0.0116058	0.00380943	-0.00627509	0.00127081	0.00309302	0.00234303	0.012217	0.0249489	-0.00366922	0.00559287	0.00237019
ERCC1	-0.00371162	-0.00277855	0.000303847	0.00276454	-0.0058915	-0.000582463	-0.0104349	-0.00684714	-0.00218732	0.00241872	0.00312224	0.00360197	0.000638332	-0.00493548	0.00314934	-0.0034457	0.00151008	0.00446277	0.00145776	0.00312597	0.00444152	-0.00952979	0.00145459	-0.000783299	0.00355013	0.00242596	-0.00381135	0.00491092	0.00119146	-0.00558223	-0.000221337	-0.00316962	-0.00268284	0.00273672	-0.00211772	-0.000858518	0.000952613	-0.000440691	0.00617849	-0.00141083	0.000637094	-0.00546192	-0.00518818	0.000680718	-0.0032332	-0.00110828	0.0084842	-0.0154489
SEMA3B	0.00650295	0.0194627	0.00969761	-0.0194669	0.0119369	-0.00305435	0.0191955	0.00314174	0.00916382	-0.0175379	0.0239879	0.0098542	0.0300798	-0.0136587	-0.0141177	-0.0200727	-0.00835601	-0.0173128	-0.00243221	-0.010511	-0.00121928	-0.00633651	-0.0015307	-0.00335062	0.00654525	-0.00835206	-0.00422601	0.00998187	0.0243993	-0.0168562	0.00465238	-0.00141886	-0.000295259	-0.00179288	-0.011758	0.000881115	-0.00252721	-0.00840212	0.0015128	0.0239256	0.0101363	-0.000719377	-0.00909821	0.00564154	-0.00248215	-0.00176692	-0.00168256	-0.000562743
MBTPS2	7.00826e-05	0.00278089	-0.000720975	0.0025501	0.00120271	0.00883605	0.0165421	0.00126685	0.00411265	0.00816444	-0.00277037	0.00919418	0.00222425	-0.00100071	0.00847269	-0.0030022	-0.0109292	-0.00100057	-0.00206572	-0.00579593	-0.0040686	0.000361129	0.00256336	0.00172579	-0.00216716	0.00602265	-0.0036546	0.00153549	0.00712871	0.0114387	0.00809185	0.00403114	-0.0017503	-0.0028997	-0.00630029	-0.00284141	-0.000473585	-0.00651631	-0.00520838	-0.00281293	-0.000288364	0.0120379	0.00220223	0.00546315	0.00081059	-0.00229582	-0.012679	-0.0002887
PRICKLE3	-0.000590419	0.00434716	0.00859425	-0.00415829	0.00803849	-3.90829e-05	-0.0026099	0.00442114	0.0122807	0.00640556	-0.00752339	0.00527704	0.000652933	-0.000786809	-0.00237324	-0.00656409	-0.00124998	-0.000546113	0.00628878	0.000562286	5.95425e-05	-0.00382601	0.00984423	0.00468027	0.00556253	0.000636207	0.00574428	-0.0027228	-0.000715924	0.00500285	0.00432254	-0.00959828	0.00382744	-0.00121736	-0.00239565	0.00420248	0.0130983	-0.00806808	0.00738801	0.0162482	-0.00296795	0.00625195	-0.00680921	-0.00271694	0.000661171	-0.00209186	0.00932633	0.00495238
EXTL3	0.00492986	-0.0047704	-0.0060715	-0.00224026	0.0111361	0.00803819	0.00842793	0.0141898	0.0179597	0.0126877	0.0178757	0.00414372	-0.013313	0.00355996	0.00178298	-0.00207401	-0.00178047	0.00910641	-0.00117661	0.00339881	0.00901396	-0.00670611	0.00737193	0.00418322	0.00268795	-0.0113406	0.00556025	0.00142008	-0.0030646	-0.00147849	0.00893151	0.00853398	-0.00206537	-0.00517966	0.00240214	-0.00208122	-0.000578034	0.00586762	-0.00540236	0.00249235	-0.000325525	0.00385635	0.00213534	-0.00244207	0.0120481	0.00747503	-0.00657542	0.00753654
ELOVL5	0.00122396	0.00549442	-0.00260752	0.00169376	-0.0042922	0.00207355	0.00762269	-0.000643393	0.00234851	0.00220632	-0.00717271	0.00104764	0.00250138	-0.000896568	0.00845583	-0.000337039	0.00676331	0.00429186	0.00750012	-0.00554698	0.000845559	-0.00288378	0.00371123	0.00428196	-0.00585812	-0.000973053	0.0038849	0.00220231	0.00321393	0.00926329	0.00673241	0.0022495	-0.00173709	0.00176811	-0.0100071	0.00307839	0.00681804	-0.00422919	-0.00798236	-0.00439301	-0.000422482	0.00207511	-0.00779729	0.00390911	0.00346868	0.00468317	-0.00505891	-0.00181156
CALCOCO1	0.0104883	0.00251523	0.00666651	-0.00609852	0.0208159	0.00753041	0.0011172	-0.00612408	-0.00321777	-0.00616046	0.00287852	-0.00146758	-0.000439744	-0.0114023	-0.00944222	0.00839468	0.00176978	-0.00754499	-0.00325922	0.00222442	0.00385022	0.00869506	-0.00522791	-0.0061238	-0.00125444	-0.000917124	-0.0099043	0.0013137	-0.00290397	-0.00461703	0.000476376	-0.00590856	-0.00329409	-0.00277796	-0.000116154	-0.00391974	-0.00437232	-0.00240761	0.00436198	0.000522829	0.00205667	-0.00078762	0.00360898	-0.00356026	-0.00129203	-0.00224413	0.000941501	0.00402539
UBR7	-0.00380737	-0.00257376	-0.000458748	-0.00147603	-0.00537831	-0.00148978	0.00287967	0.00748256	-0.00732323	0.00420868	0.00469102	0.00823786	0.00490279	-0.00492172	-0.00289436	-0.00101582	0.00289131	-0.00530704	0.00233459	0.00622604	0.00606276	-0.00208796	0.00213225	-0.00680189	-0.00119401	0.00318603	-0.00422818	0.00387686	0.00324892	-0.00342223	0.00168457	-0.00311857	-0.00197032	-0.00594689	-0.00872037	-0.00199574	0.00157182	0.000355215	0.00281823	0.00588769	-0.00286042	-0.00502066	0.000740787	0.003169	-0.00407926	-0.00238534	0.00337352	0.00040794
MAP4K5	-0.00380259	-0.00291222	-0.00742379	0.00873123	-0.000713777	0.00552914	0.00700536	0.00488465	0.000206508	-0.0020042	0.001664	-0.00454558	-0.00610941	0.00525363	-8.79541e-05	-0.00254868	-0.00027205	-0.00457388	-0.00209495	0.00771849	-0.00702306	-0.00793615	0.000760446	0.00750689	-0.00610506	-0.00175304	-0.0072557	0.00278464	0.00215592	-0.00223554	-0.00352955	-0.0146232	-0.00355585	-0.00117279	0.00204129	-0.00389269	-0.00301874	-0.00861978	0.00776357	0.0041193	-0.000881629	-0.0005703	-0.00481487	0.00674772	0.00852556	0.003388	-0.00205162	0.000174594
EHD3	-0.00510078	-0.000686318	0.00712431	0.00761034	0.00827064	0.00656601	0.00132875	-0.00541329	-0.00514468	-0.00395846	-0.0170169	0.000745718	0.00401861	-0.0065808	0.00184702	-0.00980724	0.00887299	-0.0117826	0.0078679	-0.0141257	0.00668762	-0.00412234	0.00731169	0.00223745	-0.00686851	-0.00449416	-0.00767404	0.000534963	-0.00551394	-0.00936825	0.00588072	0.00713478	-0.000554927	0.000220259	0.00121828	-0.00218176	-0.00183007	0.00615608	0.000995366	-0.0087451	-0.00436522	0.00257696	0.00127964	-0.00776097	0.00265442	-0.00839937	-0.0150355	0.00943208
PSMC4	0.00134638	-0.00359135	0.000969375	-0.00106746	-0.00792054	0.000527383	0.00148144	-0.00450068	0.0021611	0.00422041	-0.00354064	-0.000423584	0.00521971	0.00476043	-0.00344757	-0.00149952	-0.00705358	-0.000660191	0.00086037	-0.000546888	-0.00501691	0.00316737	0.0060041	0.0026199	0.00295371	-0.000536216	0.00220346	0.00128575	0.00129917	-0.00171647	0.00274155	0.00127592	0.00236308	-0.000178855	-0.000639948	0.00492948	-0.000839808	0.00205177	-0.000381704	0.00151548	0.00381274	3.97517e-05	-0.00278319	-0.00301157	-0.00289612	0.000323749	0.00123857	0.0150557
MAN2B2	-0.00443307	0.0112638	0.00245684	0.00217332	0.0244393	-0.00441561	-0.00123656	0.00373641	-0.00409031	-0.00775854	-0.00791274	0.0163918	0.00339779	0.00471962	0.000991023	-0.0108042	0.00589488	0.000242192	0.00104448	0.00259052	0.000885998	-0.00474744	-0.00269091	-0.00622063	-0.00161281	-0.00187965	0.0021579	0.00940641	-0.000654354	0.000454119	0.0153053	-0.00205554	-0.00625314	-0.00531807	-0.0138193	-0.00239759	-0.00553842	-0.00399436	-0.0034761	-0.00769443	0.00355306	-0.000293977	0.00810699	-0.00183432	-0.00550887	-0.00754812	-0.00647449	-0.00372563
CLDN11	-0.016431	-0.0270833	0.0386204	0.0152797	0.00177551	0.0237635	0.00742121	0.00870687	-0.0366717	-0.0155054	0.0417827	0.0162269	-0.0135456	0.0140291	0.013829	0.00459775	-0.0200357	-0.0141653	0.0270323	0.0194603	-0.006021	-0.00717581	0.0305941	0.0306764	0.0227847	0.000987317	0.0052302	-0.0154359	-0.00172629	0.00462121	0.000857903	0.00618646	-0.0166837	-0.00548782	0.00504249	-0.0170143	0.00598861	0.00799634	0.0160337	0.00244393	0.00569514	0.00878839	-0.00562157	0.0117422	0.0171477	0.00073002	0.00744275	-0.0030427
SLC25A39	-0.00411586	0.00590813	0.00237212	0.000271517	0.000710654	0.000898906	-0.00584972	-0.00439734	-0.00483727	-0.00357669	0.0013453	0.00504159	0.00480331	0.00267942	0.000264516	-0.00284287	-0.0017524	-0.00672831	0.00268735	0.00136565	-0.00475934	-0.00371018	0.00581279	-0.00184591	0.00135841	0.00564058	-0.00311091	-0.00154859	0.00277788	-0.00221529	0.00489337	0.00255759	0.0037769	0.00353144	-0.00545765	0.00250499	0.00277053	0.00146925	-0.00527537	0.00107546	0.00324362	0.00251518	0.002569	-0.0036073	-0.00123712	-0.000770893	0.00146722	0.0255302
MVP	0.00571785	0.0038091	0.00320668	0.00227437	-0.000773701	-0.00202446	-0.0064748	0.00432336	-0.00258887	0.005049	-7.73869e-05	0.00584123	0.00874	-0.00302697	0.00172887	-0.00406271	-0.00260278	-0.000375284	-0.000556361	-0.00224711	-0.000389514	-0.00394497	0.00539391	-0.00405478	0.00941822	-0.00264293	-0.003958	-0.00382056	-0.00245452	0.000536662	0.000370433	0.00197868	-0.000490822	-0.000743138	-0.004964	-0.00232077	0.00302019	-0.00712536	0.00290009	0.00302028	-0.00321446	-0.000100728	-0.00047844	-0.000881074	0.000472046	0.00328251	0.00128174	0.0202454
NUB1	-0.00185867	0.00430784	-0.00206968	0.000623694	0.00435109	0.00108823	0.00605424	-0.00428466	-0.0041544	-0.000605786	-0.000322609	0.00199833	0.000216404	-0.00855425	-0.000408524	0.00625061	-0.00713586	-0.00476676	-1.74028e-05	-0.00152816	-0.00539624	0.0105087	-0.00287456	-0.00296668	-0.00441229	-8.03409e-05	0.00082206	-0.00159654	-0.00459553	-0.00314325	-0.00201707	0.00339766	-0.00482655	-0.00489293	-0.00667159	-0.00702121	0.00274277	-0.00172131	0.00146946	0.00420251	-0.00690446	0.0017243	0.0022081	0.00296732	-0.00248907	0.00236702	0.00492293	0.0060107
PGM3	-0.00454753	0.00105507	0.000198054	0.0164238	-0.00348116	0.0120569	0.00511108	-0.00480144	-0.00109812	-0.00186013	-0.0052048	-0.00206591	0.00460848	-0.00163714	-0.00225603	-0.000588756	-0.00237974	0.00109938	-0.00439058	-0.00637133	-0.00190346	-0.00593203	0.00253362	0.00457153	-0.0116798	0.00126724	0.00223287	-0.00065279	-0.000805091	-0.00623071	-0.00208582	-0.0015645	0.000843511	0.00122286	0.00119511	0.000822971	0.00657994	0.00267135	-0.00224564	-0.00543217	0.00707568	-0.00793088	-0.00331847	0.00354345	0.00710987	-0.00274779	-0.00586444	-0.00776481
RWDD2A	0.00483621	0.00468589	-0.00131232	-0.00340551	0.00741618	0.000307226	0.00318384	-0.00290652	0.00233068	-0.000337767	-0.00109851	-0.00703825	-0.000187436	-0.00937979	-0.0102133	-0.00188161	0.00659757	-0.00229838	0.00199451	-0.000848617	0.001551	-0.00265678	-0.000587056	-0.00472296	-0.00575999	-0.00872628	0.00414457	-0.00289693	-0.00912054	0.00317761	-0.0120315	0.00350938	0.00624484	0.00443905	-0.00822067	-0.00458089	0.000269914	-0.00576386	0.000762408	0.0040394	0.0182181	-0.00960478	0.000244304	-0.0072175	-0.00389639	-0.000591357	0.00751145	-0.000534586
CLK1	0.000931557	-0.000987327	0.00860954	-0.00688055	0.00178962	-0.0138926	0.00414397	-0.0237655	-0.0163412	-0.00245218	0.0182145	-0.0201668	-0.00818395	-0.0149909	-0.0146099	-0.0304246	0.00811411	-0.00148606	-0.000690498	-0.0119572	0.000484206	-0.00296266	0.0131889	-0.0184932	0.00912803	-0.0235339	0.00910961	-0.0185777	0.0041646	-0.0211024	0.00826482	-0.000260115	0.00328214	-0.00524394	0.0107082	-0.0215975	-0.00105533	0.0103188	-0.00881184	0.00585662	-0.00113489	-0.000532109	-0.00779412	-0.00702154	0.0048147	-0.000927987	0.0105367	-0.00270488
POLR3B	0.00111956	-0.00167853	0.00182191	0.00184843	0.00249221	0.00781077	0.00243772	-0.000958266	0.00075109	0.00872243	3.23716e-05	-0.00778993	0.00325879	-0.0011266	-0.00387561	0.0018664	0.0023045	0.0021934	0.00263582	-0.00242641	-0.00057897	-0.00303946	0.00145939	-0.00898617	-0.000367925	0.000423125	0.000604523	-0.000363575	0.00294312	-0.00269584	-0.00776419	-0.00356699	-0.0110599	-0.00542843	-0.00922483	-0.00609556	-0.0135026	-0.00394175	0.00349281	-0.00348729	-0.00973031	0.00449092	-0.0125453	-0.00347409	0.00312361	0.0046155	-0.000685436	0.0105692
ANGEL1	0.00690688	0.00835232	0.00824938	-0.00330495	0.0139798	-0.00577364	0.00379904	-0.00108039	0.000449382	0.000982081	0.000859927	-0.00678404	-0.00557104	-0.0122393	0.00845642	0.0125291	-0.00462352	0.0106077	-0.00637642	0.00492181	0.00278236	0.0133574	-0.00380235	-0.000877079	0.00389459	-0.000608104	0.000128922	-0.0069083	-0.00290782	2.6706e-06	0.000496641	0.00192826	0.00107228	-0.00231039	-0.000297439	0.00132958	-0.00619803	-0.00385738	-0.00339392	0.000629925	-0.0123582	-0.0028057	-0.0101058	-0.0128669	-0.00958224	0.00226319	-0.00012405	0.00683951
RNF14	-0.000567216	-0.00293062	-0.00665196	-0.00104288	0.00803244	0.0045099	0.00502204	-0.00517465	-0.00160999	0.00427484	-0.0168735	-0.00499217	0.00232808	0.00258674	-0.00629936	-0.0109269	0.00103234	0.000633917	-0.00590097	-0.00205041	-0.00235706	-0.00106752	0.000166302	0.00129985	0.00901798	0.00326573	-0.00105495	0.0033203	-0.00585914	-0.00182401	-0.00654626	-0.00164349	0.00180963	0.00436234	0.00122035	-0.00151685	-0.00725303	0.00228945	0.00840792	0.00626962	0.00517236	0.00497928	0.00453143	-0.00179521	0.000966309	0.00935917	0.0015638	-0.0100797
DNASE1L1	0.00304991	0.00925649	-0.00630523	-0.00205034	0.00739261	-0.00547896	-0.0191131	0.00404277	0.00166665	-0.00869369	0.00742515	0.00188491	0.00880358	0.00322118	-0.0012079	0.0106635	0.0055516	0.000496645	0.00796201	-0.00634788	0.00514572	-0.00660419	0.00485341	0.0018015	0.00253928	-0.00125351	-0.00206347	-0.00759753	0.00427119	0.0020538	0.00300528	-0.00182618	-0.00821888	-0.00543672	-0.00208855	0.00582809	-0.00707912	-0.00243171	0.00583432	-0.00143922	-0.00419414	5.06628e-06	0.00252901	0.003066	0.00623567	0.00268868	-0.00506168	0.00113061
DDX11	-0.00494666	-0.011859	0.00647716	-0.00978947	-0.00987463	0.000132876	-0.00311106	0.0119216	-0.00318301	0.00620505	0.00118256	-0.0032991	-0.00366555	-0.00394166	-0.00309505	0.00866433	0.00167512	-0.0194026	-0.00539556	0.00311863	0.00603717	0.0014731	-0.0020732	-0.00681743	0.00962085	0.0206136	-0.00141226	0.000290948	0.00207513	-0.00306315	-0.011749	0.0102212	-0.0211446	0.003742	-0.0017021	-0.00364819	0.00785321	-0.00702093	0.0145748	-0.0049901	0.00777078	-0.00965837	0.00293193	0.00290397	-0.00357023	0.00486601	-0.00950254	-0.000362988
HEBP1	-0.00553737	-0.00628061	-0.00138336	-0.00103477	0.00495716	-0.00418871	-0.00314041	-0.00567477	0.00125023	-0.00938025	-0.00280027	-0.00172887	-0.00202761	-0.00311604	0.00489581	-0.0088204	0.00412651	0.00346134	-0.0076361	0.00367399	0.00056254	-0.00280383	-0.00261245	0.000132362	0.0054515	0.00129437	0.000401781	-0.00923683	-0.00697049	0.00766552	0.00904256	-0.00391246	-0.00856906	-0.00322326	-0.00950961	-0.00911032	0.00216008	-0.0011946	0.00654126	0.0022208	-0.00733835	-0.00203833	-0.00409765	-0.000443335	-0.00637412	0.00502906	-0.00119042	-0.0108356
GPRC5A	-0.02143	-0.0173092	-0.00494832	0.0013114	0.0145859	-0.0188456	-0.00833952	-0.00457576	0.0404685	-0.00260985	0.0247727	0.0130369	0.0526668	-0.0314561	0.00545421	0.0275473	0.00202002	0.0066113	-0.000709662	-0.00697507	0.00225458	-0.00765609	0.00292863	-0.00866427	-0.0128801	0.00793389	-0.00794292	-0.00622219	0.0123617	-0.00273249	-0.012816	-0.00767093	-0.00133964	0.000333025	0.00311914	0.00395941	-0.00166193	-0.00265969	0.00807868	0.0127146	0.00146064	-0.00133347	-0.000677544	-0.00886266	-0.0088125	-0.0044361	-0.00743906	-0.00338492
TACC3	-0.0270323	-0.0326284	0.00558809	-0.000513523	-0.00509012	-0.0222825	-0.00532237	0.0149374	-0.0314532	0.0126173	0.0211098	0.00174124	0.0101546	0.0180313	-0.0108951	0.0100559	-0.00894057	-0.00691674	-0.0137319	0.00259114	-0.012208	0.00789107	0.00546403	-0.00956308	0.0114063	-0.00135326	0.00381085	-0.000649615	0.00550316	-0.00374282	0.00300369	0.00544728	0.00180025	-0.00747189	0.0004089	-0.00501442	-0.0086392	0.00635257	0.00560803	0.00659171	-0.00104065	-0.00320768	-0.00748153	0.00873919	0.00447298	-0.00988822	-0.0090485	-0.00445282
UFL1	-0.00186665	0.0012281	-0.00309712	0.00431473	0.001926	0.0026663	0.0079381	0.00275657	0.00376265	0.00654311	-0.00639947	-0.00463431	-0.00412182	-0.0034508	-0.00605242	-0.000545889	0.000369239	0.00454129	0.00211651	-0.00588811	-0.0074617	0.000863458	-0.00375275	0.001559	-0.0044471	-0.00199521	-0.0049442	0.000810087	0.00529593	0.0125464	-0.00444149	0.00410591	0.00254347	-0.0131974	-0.00057944	0.00574172	0.000618286	4.16527e-05	-0.004209	-0.00307468	-0.00395057	0.00485583	-0.0115208	0.00102802	-0.00112935	-0.00816804	-0.00164907	-5.49761e-05
POLA2	-0.00629927	-0.000675211	-0.000698137	0.00445217	-0.00611961	-0.00915389	-0.00435563	-0.00338391	-0.0118348	0.0139697	0.00179786	-0.00731703	-0.0176703	0.00384808	0.00452428	-0.0015232	0.00123552	0.00966792	0.00930596	0.00990273	0.00501286	-0.00287293	0.00260539	-0.0224459	-0.0055726	0.00909322	-0.00834912	-0.00800641	0.00235738	0.00118631	0.00356832	0.00120214	-0.00967694	-0.00475291	0.00321512	0.00670925	-0.0158563	-0.00465303	0.00415853	0.000618076	-0.0109319	-0.0109222	0.00559217	0.00460885	-0.013799	-0.000219803	0.00741502	0.00605985
ZC3H3	0.00331103	-0.00073629	0.00448851	-0.000374829	0.000236513	-0.00226772	-0.0054644	0.00872394	0.0130582	0.00988243	0.00356138	-0.00768755	0.000263606	-0.00401884	-0.00603681	0.000970616	-0.00223255	-0.00335249	0.00165476	-0.00240345	0.00282633	-0.00179533	0.002963	-0.00392486	0.00296687	0.00794445	-0.0075864	-0.00749926	0.000562926	-0.00409557	-0.00141716	-0.000107739	-0.00119611	-0.00361655	0.00351651	0.00226138	0.0137458	-0.00784688	-0.00751179	0.00223551	-0.00334238	0.00215404	0.00085057	-0.00356932	0.000773139	-0.00378289	-0.00838661	0.00461854
CAPN1	-0.00164073	0.00103601	0.000741754	-0.00270086	0.00741845	-0.000279647	-0.00793417	0.00582661	0.00226574	0.00410251	-0.00228964	0.00726107	0.0090797	0.00411249	0.000493546	-0.00650755	0.000507009	0.00354336	0.00363186	-0.00681712	-0.00158254	-0.00997774	0.00783678	-0.00508488	0.00431436	-0.00224557	-0.00347099	0.00152054	0.00257747	-0.00189694	0.00356827	0.000631407	-0.00207764	-0.00488851	-0.00781203	0.0018158	0.0043228	-0.000820155	0.00115453	0.000306414	-9.83464e-05	-0.00294896	-0.00118202	0.00980429	0.000614134	0.00164919	-0.00294738	-0.00630927
MDH1	0.000817015	-0.00757969	0.000737754	-0.0107745	0.00599003	-3.70339e-05	-0.00326499	-0.00951607	0.00424338	0.00390017	-0.00272408	-0.00879329	-0.00338168	0.00628017	-0.00614337	0.00080158	-0.00354761	0.00501709	-0.00143618	-0.0160057	-0.000609616	0.00157161	0.00425487	0.00584733	-0.00115315	0.0110184	-0.00230751	-0.00287666	-0.00529544	-0.00396096	-0.00109488	-0.000796483	0.000757932	-0.00383602	-0.00252298	-0.00119377	0.000565597	0.000131868	0.00330983	-0.000760916	0.00122392	0.00401662	-0.00317563	0.00259984	0.00121073	-0.000868466	-0.00149252	0.00580229
SLC30A9	-0.00115649	-0.000851769	-0.00232861	0.00130637	-0.00116902	0.00626549	0.00601042	0.000117135	-0.00319658	0.00250146	-0.00341999	-0.00525773	0.00760724	-0.001982	0.00363704	-0.00605131	-0.00396068	0.00286453	0.00176892	-0.0067447	0.000617945	0.00281914	-0.00116	0.000426779	-0.000739626	0.0125734	-0.0024913	0.00218567	0.00415961	-0.00472298	0.00343799	-0.0049125	0.00698912	-0.00394902	0.000932978	-0.00326202	-0.00527897	-0.000984431	0.000622854	0.00261932	-0.00248957	-0.00095458	-0.00218887	-0.00231925	0.0063218	0.00600006	0.00298042	0.00770528
COX15	0.00133486	0.00170186	0.000793745	-0.00355494	0.0055281	0.000195567	0.00170603	7.21805e-05	-0.00135709	0.00688905	-0.00464373	0.000616524	-0.000803246	0.00105498	0.000223999	0.00173418	0.000777115	-0.000652659	-0.00180751	-0.00469206	0.00100147	-0.00421447	0.00255985	-0.00653871	0.00213762	0.00602744	0.00495245	0.000570571	-0.00375832	0.00118946	-0.0019882	-0.002638	0.00420137	0.000669281	-0.00525587	0.00262254	0.00350881	0.00467708	0.00351118	-0.000871269	0.00612088	0.00196622	0.0022976	0.00276113	0.00164029	0.00116647	0.0048292	-0.011593
YAF2	0.00204518	-0.00296211	-0.00470267	-0.00247638	0.00190078	0.000805089	0.00649891	-0.00122091	0.000314681	0.00098002	-0.000336801	-0.00818217	-0.00607618	0.00549174	-0.00679756	0.00434945	-0.000539628	0.00439651	0.0120035	0.00550126	-0.00296687	-0.000102543	-0.000340406	0.00251126	0.00767436	-0.00337558	-0.0029983	0.00661486	0.0023907	-3.46771e-05	0.00875253	0.00555143	0.0103036	-0.001139	0.00749995	-0.00268635	0.00470265	-0.00473938	-0.00819278	0.0104598	0.00250316	0.00499476	0.00342632	0.000140179	-0.00999124	0.00424511	0.00244054	-0.00915423
ZMYND11	-0.00155416	-0.000520248	-0.00553221	0.00519105	-0.00251096	0.00558557	0.00685288	0.00298525	0.00141345	-0.000511396	-0.0079923	0.00275874	-0.00525351	-0.00910455	0.00494249	0.000828939	0.00447706	-0.00565467	-0.0120489	-0.000949413	-0.0015859	0.00672265	-0.00752545	0.00964209	-0.00118923	-0.0012146	0.00212745	-0.00214986	0.0119823	-0.0038902	-0.00243066	0.0055063	0.00522637	0.00207296	-0.00419845	0.000383606	-0.00820353	-0.0146828	0.00518697	-0.00466799	0.000460543	0.00932527	0.00171382	0.00217798	-0.00929321	-0.00292369	-0.00227107	-0.0125557
BID	0.00565916	-0.00647023	0.00764886	-0.00897322	0.000986436	-0.00225714	-0.0045023	-0.00436395	0.00672278	0.00584202	0.0131823	9.91447e-05	0.00659047	0.00063388	0.00217854	-0.00270227	-0.00726906	0.00387827	0.00131139	0.0194402	-0.000271257	0.00493252	-0.00363358	-0.000193563	0.00428121	0.00729849	-0.00175902	-0.0135388	0.0132317	-0.010299	0.00127317	-0.00455842	0.0112498	0.00166704	-0.00170424	-0.00134354	-0.00701725	-0.00109909	-0.00342118	-0.00709444	0.00376702	0.00605808	0.00329317	-0.00344877	-0.00225813	-0.00848994	0.00275103	-0.0125882
MATR3	0.000681956	0.00387195	0.00271848	3.83579e-07	-0.00201759	0.00701367	0.00893747	0.00133993	0.00014664	0.00863297	-0.0111076	0.0021922	0.000308741	0.00823327	0.00924197	0.000924715	-0.00123573	0.00699087	-0.000772557	0.00893626	0.00825599	-0.00499629	0.00100369	0.00208843	-0.00731232	-0.00654854	-0.00236429	0.000458614	0.00306501	0.00714776	0.0151277	7.69046e-05	0.000473845	-0.00932012	-0.00681156	0.00383654	0.00202877	-0.00645636	-0.00310073	-0.00841662	-0.00648072	0.00733433	-0.000205875	0.00339146	0.0036871	-0.00429976	-0.0106975	0.00359804
XYLT2	-0.006756	-0.00595002	0.00249915	-0.00371891	0.00367962	-0.00114565	0.00182124	0.00716599	0.00254056	-0.00458041	-0.00819066	0.000618863	-0.00055865	-0.000481341	0.00522992	0.000490146	-0.000163171	-0.0164712	0.00467091	-0.00180655	0.00676603	-0.0177665	0.00294236	-0.000205133	-0.000708064	-0.00394428	-0.00521244	-0.00883799	-0.00699647	-0.000468184	-0.00744877	-0.00167125	-0.00160941	-0.00765376	-0.00114311	0.00562745	0.00491155	0.00333885	0.00599217	-0.00310415	0.00285761	0.00730528	0.00679634	-0.000317214	-0.00637384	-0.0123531	-0.0053498	-0.0051489
RGPD5	0.00455733	-0.00340039	0.00542616	0.00306589	0.00631888	-0.00470916	-0.0134267	0.0059494	-0.00251505	0.0114255	-0.00285903	-0.0202271	-0.0217104	0.0159813	-0.00314054	0.013318	-0.00368904	0.0158499	-0.00223771	0.0100794	-0.0155284	-0.0086768	0.0376828	0.000948308	-0.00265707	-0.0153008	-0.00500002	0.0267816	0.01158	0.00793771	0.0275603	-0.0269093	-0.0186029	0.000807268	-0.0635149	-0.0393787	0.0717085	-0.0123855	-0.019461	0.0376667	0.0443283	-0.0015427	0.0135972	0.0309344	-0.0316808	-0.0463427	0.0375617	-0.00831867
NUDCD3	0.0012905	-0.00195271	0.00237032	-0.00435169	-0.00588994	0.00482138	-0.000524651	-0.00252566	-0.00104489	0.00524474	-0.00150352	0.00134296	0.000582982	-0.00353804	0.00125092	0.00281978	-0.00248654	-0.00530574	0.00196991	-0.00201335	0.00700779	0.00440006	-0.000245056	-0.000960714	0.00609698	0.000415299	0.00322932	0.00585261	-0.000229792	-3.19762e-05	0.00537342	0.0030775	0.00474273	-0.00232744	-0.00387034	-0.00145075	-0.00399032	-5.06301e-05	0.00499406	0.0020026	-5.12525e-05	-0.00166323	0.00017972	-0.000203491	-0.00106265	-0.00125056	-0.00258486	0.01295
IL20RA	0.0170728	0.00199818	-0.00919641	0.0116433	-0.00534784	-0.00320879	-0.00880868	0.00363657	-0.000684641	-0.000568895	0.00360866	0.0132983	-0.00724594	0.00601248	0.0202885	-0.000928622	0.00651356	0.0129122	0.0145608	-0.00170373	0.000317726	0.0163621	-0.0101354	-0.00365958	-0.0078454	-0.0109204	0.00255204	-0.00288039	0.0102641	-0.00459033	0.0186118	-0.00256643	0.00276905	0.0144511	0.00279752	-0.00579224	-0.0164439	0.00379339	0.00854657	-0.00137736	-0.00158679	0.00295222	0.00858115	0.00629523	0.0094511	0.00104664	0.0163969	0.00151651
GLT8D1	-0.00413391	-0.00192835	-0.00411152	0.00552254	0.00338744	0.00500573	-0.00276559	-0.000103774	0.00642759	-0.0110887	-0.00253382	-0.0118768	-0.0077779	0.000898262	0.00603488	-0.0088765	-0.000447185	-0.00974409	0.00326689	-0.000535656	-0.0037598	0.00589319	0.00829413	-0.000427552	-0.0134773	0.000603192	0.00236589	0.00484469	-0.0048654	-0.00585595	-0.00227286	-0.00503333	0.000445764	0.0105421	0.00384951	0.00706393	0.00485546	0.0066692	-0.00659607	0.000938724	0.0101651	0.00128233	0.00050601	0.000942351	-0.00140679	0.0127479	0.00951425	0.0103233
ATP2C1	-0.00104666	-0.00517206	-0.00268262	0.0051487	0.00662382	0.0100435	0.00227417	0.00328137	0.00688395	-0.000659233	-0.00350648	-0.00290676	0.00266281	-0.000209185	0.00648759	-0.0073209	-0.00679054	0.00235402	-0.00835439	-0.00757835	0.00261099	0.00237932	-0.00328775	-0.00255826	0.00496182	-0.00166147	0.00728298	-0.00282429	-0.00251912	0.0026428	-0.000246029	-0.00627116	0.000185638	0.00194989	0.00532482	0.00811871	-0.00621923	0.001102	0.00303257	0.00269847	-0.00673008	-0.001264	0.00472245	0.000864537	0.00416002	-0.0131188	-0.00108007	0.00257352
IGF1	0.00545659	0.0189839	0.00158853	0.0013371	0.0182827	0.00071828	0.0149952	-0.016374	0.000372641	-0.00120156	0.0120152	-0.00287053	-0.0115166	-0.0183966	-0.0334355	0.0301126	0.0103155	-0.00428042	0.0326236	0.0290953	0.0242639	0.0203614	0.00176849	-0.00923309	0.000884992	0.00880909	0.000629559	-0.0112026	-0.00578711	-0.00809332	0.00639553	0.00136884	-0.00240952	0.0133353	-0.00209865	-0.0227607	0.00723398	-0.0167326	-0.0123571	-0.00216395	-0.0278592	-0.00699507	-0.0229864	0.0210991	0.0246251	-0.00189068	0.000535294	-0.000206569
SLC38A5	-0.00358835	0.0298834	0.00587564	0.0204928	-0.028255	-0.0020225	0.000382346	0.0114165	-0.00225578	-0.0109256	0.000146309	0.000122082	0.00737539	-0.0104498	-0.0147389	0.000767612	0.00929303	0.00746095	0.00775012	-0.000225929	0.0134841	0.00918922	-0.00114608	-0.0145029	0.0195177	0.00920288	-0.0104028	-0.0139078	0.00323801	-0.015089	-0.00295133	0.0168574	-0.00370902	0.00760914	-0.0182809	-0.00865727	-0.00430381	-0.00537415	0.00978717	-0.000211342	-0.00456731	0.000558825	0.00975479	-0.0052392	-0.00830426	0.00966252	0.00403668	0.0075843
RALBP1	-0.00211599	-0.00606675	-0.00583337	-0.00584403	0.000237608	-0.00574826	-0.00299605	-0.0116127	-0.00079927	-0.0049821	0.00318189	0.00074348	-0.0136513	0.00337819	9.77701e-05	0.00269407	0.00848545	0.00988138	9.21511e-05	-0.000748192	-0.00399968	-0.00409494	-0.0121205	0.00143385	0.00294684	-0.00545365	-0.0129085	0.00166641	-0.00806753	-0.00364697	0.00212284	-0.00767679	0.000835908	-0.00204166	0.00044352	-0.00274794	-0.00617527	-0.00170894	-0.00232195	0.00431611	-0.00679477	0.00740584	0.00656563	0.00061681	-0.00408114	0.00248236	-0.00189546	-0.00108216
RUFY3	0.00197922	0.0083077	0.00519919	-0.0110158	0.00583465	-0.00426724	0.000937151	-0.0103239	2.45175e-05	-0.0116903	0.00702954	-0.000517954	-0.00970776	-0.00251199	-0.00636577	-0.00132897	0.00413043	0.00770577	-0.00583466	-0.00583216	-0.00535037	0.014764	0.00295833	0.006303	-0.00428263	-0.0042516	-0.00401014	-0.0113561	-0.00532559	0.00268955	-0.00310692	0.00452814	0.00500019	0.00346676	0.00602748	-0.00511181	-0.00544891	0.00270354	0.010288	0.00448313	-0.0105204	0.00110334	0.00771094	-0.00828358	-0.0113874	0.0125922	-0.00151618	-0.00719368
WWTR1	0.0146453	-0.00778163	-0.0124864	0.0130774	0.0130174	-0.00770135	-0.00121498	-0.00592006	-0.00342584	0.0217516	-0.00114768	-0.00280738	-0.0102676	-0.00158671	0.00421497	-0.0288988	0.0115687	0.00955349	0.0128484	0.0127353	-0.00446935	-0.0135534	0.00209445	0.00819886	0.0033848	-0.0118179	-0.00227913	0.0130242	-0.0124909	0.000434135	0.00797319	-0.00187788	-0.00171367	0.00164245	-0.0017107	0.00628359	0.00713313	0.00240749	0.00323729	-0.0021153	-0.00504479	0.0021267	0.00225726	-0.00103202	0.0028035	0.00596704	-0.00893087	-0.00298409
AGPS	0.00262781	0.00627356	-0.00604909	0.00680835	-0.00169645	-0.000157168	0.0133825	0.0135608	0.00751492	-0.00406592	0.0127919	-0.00434191	-0.00898881	0.0100146	0.0046686	-0.00449695	-0.0127552	0.00123141	0.000183414	2.02534e-05	0.000333569	0.00154219	-0.003479	0.0115144	0.00733917	0.00859336	0.00234351	0.00166639	0.00956068	0.000388144	-0.00883088	-0.00206678	0.00163096	0.0125374	-0.0103135	0.00125748	-0.00245901	0.00163486	0.00543371	0.00548941	0.013907	-0.00752951	-0.007861	0.00152106	0.00519885	-0.00325982	-0.00558006	0.00993837
CXorf56	1.59329e-05	0.00247746	0.0107838	-0.0107861	-0.0100898	0.00916095	-0.00129657	0.00356702	-0.00131744	-0.0049323	0.00227089	-0.00453323	-0.00779306	-0.00420766	-0.000874335	0.00579975	0.00611946	-0.0032748	-0.00526243	-0.000956245	-0.00649664	-0.0083491	-0.00839921	0.00848728	0.000614181	-0.00650274	0.00686632	-0.00698534	0.00318475	0.000687314	-0.0131628	-0.0047315	-0.00839558	-0.00288656	-0.0019646	0.00771249	0.00117227	0.00449899	-0.00920688	0.0125432	-0.00745172	0.00528517	-0.00266388	0.00356562	-0.0097472	0.00630303	0.00890496	0.0111792
ATP1A2	0.0309173	0.00740548	0.00972497	-0.0107787	0.021825	-0.00203139	0.00292387	0.00781587	-0.0154014	-0.0129724	-0.0091879	0.00516646	0.010805	-0.000908892	0.00470223	0.00958538	-0.00124917	0.00034095	-0.0254266	0.0128254	-0.0123186	-0.00316658	0.000558973	-0.00152121	0.00560978	0.0067945	-0.00781114	0.00668453	0.00838105	0.00176964	-0.00743623	-0.00651718	-0.00474744	-0.00669799	-0.00477039	0.0043512	-0.00211683	0.00644213	0.00323606	-0.00334598	-0.0107683	0.00611298	-0.00212737	0.00640955	-3.79026e-05	0.000157038	-0.00508784	0.00812435
TTC27	-0.00236846	-0.0047307	0.0057845	0.00568371	-0.00783313	-0.00137296	0.00538956	0.00314148	-0.0015654	-0.00490517	-0.000678018	-0.00457788	0.00259336	-0.00471292	0.0062405	-0.00047734	0.0011748	0.00553929	0.0106347	-8.61615e-05	-0.00193905	-0.00241544	0.000884949	-0.00370998	-0.00669553	0.00414184	-0.000826642	-0.00351794	-0.00483572	-0.00874596	0.00799085	-6.54287e-05	-0.00445646	-0.0023953	0.0018378	-0.00905327	-0.00431308	-0.00993841	-0.0162854	-0.00879352	-0.00612333	-0.00314509	0.00456806	-0.00162402	0.00100268	0.00253104	-0.00862342	-0.00302163
PHLDB1	0.00558062	0.011071	0.0015019	0.0093946	0.00278473	0.000838099	-0.00765399	0.00263854	-0.00255454	-0.00415437	0.0112003	-0.00765687	-0.000412589	0.0097003	-0.00919487	0.00938979	0.0116495	-0.00229767	0.0014165	0.012278	0.00868048	-0.0105441	0.00372513	-0.00544427	0.00632448	-0.00487803	-0.00453343	0.00732602	-0.00105458	0.00933065	0.000617689	0.0024652	-0.00909393	-0.00657816	-0.00221497	0.00315209	0.00220515	0.000780545	0.00271863	-0.00246223	-0.00302457	-0.00435377	0.000394289	2.13256e-05	0.00235511	-0.00331	-0.00471734	0.0106568
SNAI2	-0.0164103	0.0125641	0.00639546	0.00558207	-0.00560369	0.0193022	0.0119828	0.00552695	-0.00225716	-0.00689842	0.000911089	-0.00703023	0.000647927	0.00800362	0.0116812	-0.00486551	0.00667114	0.00929129	0.000942714	-0.00761925	-0.00711661	0.00542219	-0.00823978	0.00209726	0.00220811	0.00406091	0.00912154	-0.0290924	-0.000187174	0.00193596	0.0105847	0.00465661	-0.00459801	0.000878816	-0.00218831	-0.00181296	0.00723338	-0.00350102	-0.00150446	-0.00335525	-0.00761438	0.0112005	0.000661504	0.00138902	-0.00164872	0.00351738	0.00178898	0.00822465
HGF	0.00233888	-0.00204682	0.029054	0.0324712	0.00467187	0.0147867	-0.0091248	-0.000404176	-0.00447406	-0.0188163	-0.00034984	0.00520075	0.00866778	0.00409907	0.0167574	-0.000714762	-0.0036682	-0.00567546	0.00426732	0.0255402	-0.0264727	-0.0311498	-0.0080309	0.00710618	0.0126338	-0.00176272	0.0206313	0.00679806	-0.0209274	-0.016233	-0.00430351	-0.00612897	0.00549108	0.00468261	0.00352496	0.0191981	-0.0194961	0.0135409	-0.0227554	-0.012025	-0.00819819	0.00559132	0.00447259	0.00390741	0.00577419	-0.00684803	-0.00276906	0.00209853
NCDN	0.00825986	-0.00157915	-0.00255647	-0.00210793	0.00997823	0.00856865	-0.00589702	0.0170794	0.00334701	-0.00458587	-0.00356426	-0.00183227	0.00259922	-0.00390925	-0.00780475	0.00298154	-0.00921086	0.00132599	-0.000503688	0.00468641	0.00367998	-0.00826651	0.00366065	0.00139782	0.000681294	-0.000178309	0.000100806	0.0067434	0.00389374	0.00466617	0.00286702	0.00250493	0.000130995	-0.00604645	0.000648967	0.00111026	0.00463462	0.00543262	-0.000716064	-0.00210621	-0.000860836	-0.00111902	0.00439321	-0.00384413	0.00414227	0.00305821	-0.000967097	0.00107219
ZFP64	0.00105903	-0.00280167	0.00396674	0.00128464	0.00250447	0.00136805	-0.00105974	-0.0020165	-0.00534361	0.00230812	-0.00529213	-0.00658054	-0.00334778	-0.00978201	0.00663369	0.00473271	0.00253864	0.00556962	0.00480958	-0.000227567	-0.00350222	-0.000602083	0.0054693	-0.00115999	0.00757519	-0.000546506	0.00330042	-0.00944523	-0.0101002	0.0058359	-0.0120898	-0.00276518	-0.00256134	0.00717184	-0.00272435	-0.0081668	0.00539237	-0.00392601	0.00225468	0.0078174	-0.0207263	-0.00349996	0.00351816	0.00288575	-0.00163204	-0.000908785	-0.00403955	0.00409774
MNAT1	0.00170031	0.00594203	-0.00512109	-0.000800318	-0.00820036	0.000852937	0.000588229	-0.0072277	0.0029031	-0.000211948	0.00620115	-0.00281153	-0.00449399	0.00294933	-0.00125316	-0.00149247	-0.00423667	0.00478713	0.00494921	-0.00506743	0.00130858	0.00771877	-0.00473544	0.00275457	-0.00549438	0.00924799	-0.00322807	0.00292655	0.00252405	0.00663959	0.0036981	0.00267829	0.00598004	-0.000493209	-0.00419428	0.00275264	-0.0113043	-0.00158	0.000752255	-0.00352014	-0.000279764	0.00122225	-0.00476192	0.0025819	-0.000363329	0.000339384	0.00261731	-0.0037118
SAMD4A	0.00830293	0.00202917	-0.0122031	-0.00492864	-0.00254961	-0.00708201	-0.00795543	-0.000389495	0.0127947	0.00824391	0.01601	0.0010723	-0.00138719	0.00659363	-0.0197202	-0.00525418	0.010343	0.00378715	-0.00760196	-0.00802126	9.06988e-05	0.00503227	-0.00243087	0.0128753	0.000377792	-0.00641522	0.00114636	-0.000458612	0.00613137	-0.000100836	-0.00431976	0.00523208	-0.00539392	0.00708601	0.00350587	0.00815958	-0.000999117	-0.0120821	-0.00647942	-0.00639006	0.0130936	0.00481222	0.00248857	-0.00897698	0.0103345	-0.0134412	-0.00146981	0.00735009
MRE11A	-0.00287318	-0.0156628	-0.000312258	-0.0140424	0.0105332	0.00606677	0.00782252	-0.00674187	-0.00219287	0.000216386	0.00888292	-0.0125568	0.00115627	-0.00133753	-0.0129203	0.00813727	-0.00605046	0.00629834	0.0117932	0.00797769	0.0107133	0.00932763	-0.00439167	-0.00911666	-0.0048669	-0.00439496	-0.000117462	-0.00335387	-0.0132877	0.000372332	-0.000973854	-0.00342926	-0.00577943	-0.00647788	-0.00862777	-0.0150621	-0.00208117	-0.010304	0.00271509	-0.0119931	0.00175744	-0.00729235	0.0018855	-0.00518483	-0.0104544	0.00344094	-0.00274228	0.00215275
PLEKHB1	0.00594159	0.0186245	0.00305507	-0.00268517	7.22201e-05	-0.0123283	0.0063243	0.00183989	-0.00406315	-0.00415593	0.00624126	-0.00608727	0.00638641	-0.0148091	-0.00916901	0.00226946	0.00641258	0.0147459	-0.00489405	0.0288181	-0.0133817	-0.00876982	0.00568424	0.00684454	-0.00368012	0.0185874	0.0165879	-0.000942641	-0.00248095	-0.00211159	-0.00971119	-0.00331886	0.00481026	-0.0195598	0.00816659	0.00489223	0.0276182	-0.0102164	-0.00951873	-0.0193781	-0.00111032	0.0075139	-0.00346136	-0.0135352	-0.0184326	0.00212214	-0.00973582	0.00186495
SERPINB1	0.000340037	0.00291799	-0.00583873	-0.00304894	0.0200887	-0.00367549	0.00400498	-0.00433618	0.00215774	-0.00487517	-0.00106498	-0.0022442	0.000242907	-0.0101877	-0.0049126	0.0164094	-0.00810704	-0.00234446	0.00633348	-0.0123135	-0.00944322	0.0040142	-0.00354315	-0.0066783	0.00148845	-0.00471709	0.00250209	-0.00813066	0.003359	-0.0038359	-0.00569549	0.00113851	0.00112863	0.00494754	-0.00871698	-0.00440936	0.0080218	-0.00743054	0.00553561	0.00522482	-0.00126466	-0.00193713	-0.0013482	-0.00903837	-0.000929131	0.00459467	0.0030673	-0.00815732
SPAST	0.00139496	-0.00163838	-0.00216706	0.000921505	0.00369449	0.00326082	0.00869462	0.00805425	0.00462323	0.00993741	0.0167211	-0.0105671	-0.00901446	-0.00383579	-0.00148559	-0.000529703	-0.00699385	-0.00329797	0.00350665	0.00422485	0.0140762	-0.00134918	0.0036737	-0.00705741	-0.00221922	0.00928938	-0.00399463	0.00281014	-0.0145178	0.000680922	-0.00754575	-0.00035796	-0.00433214	-0.0133876	0.0201033	-0.000354402	0.00122836	0.0126521	0.00849522	0.0118564	-0.00131689	0.00957629	-0.00665692	-0.000930936	0.0167659	-0.00286379	0.0136171	-0.000393156
OSBPL5	-0.00769588	-0.00153307	0.00700152	0.00116835	0.0142517	0.00180218	-0.0149498	0.00358661	0.0053595	0.0075866	-0.0060338	0.000528349	0.00558323	-0.00314321	0.000651236	0.000324542	0.0076677	-0.00553444	0.000933354	0.00383124	0.0026739	-0.0031103	0.0115538	0.00933817	0.00420105	-0.0023865	-0.00289318	0.00197407	-0.00244468	0.00104268	0.00963756	-0.00145982	-0.00551414	-0.000766788	0.00125288	-0.00955622	0.00707775	0.00690388	-0.000439656	-0.00959528	0.00277616	0.00464386	-0.00168593	0.00967954	0.00723474	-0.00655154	-0.00764701	0.0112308
AQR	-0.00359584	0.00271988	0.000380699	0.00595879	-0.00106063	0.00850968	0.0161603	0.00902056	0.00374327	0.00587452	0.00416299	0.00951812	-0.00469081	-0.00461859	0.00187204	0.00670327	0.00168376	0.00778028	0.00350583	0.00554631	0.000507262	-0.00264163	-0.00228196	0.00214955	-0.00163527	-0.00415782	-0.00149557	-0.000984408	0.00360922	-0.00826401	0.00280279	-0.000651409	-0.00075287	0.00583014	0.000347961	0.00364279	-0.0054816	-0.00599277	0.00345477	-0.00855049	-0.00353522	0.00152819	-0.000230472	-0.00198551	-0.00273898	-0.000890521	-0.00437715	-0.0022916
CPS1	-0.00248248	0.00829353	0.0118884	0.0145728	0.0133352	0.00994329	-0.0127701	-0.00262456	-0.003813	0.00686577	0.0160646	0.00924788	-0.00956969	0.00714014	0.000559115	-0.00123637	0.000693311	0.0137454	-0.00447094	-0.00136315	0.0198668	-0.00123029	0.00124597	0.00264333	-0.00575606	-0.00307138	0.00708332	0.00547241	-0.00315296	0.00218656	0.00550523	0.00926679	0.00380128	-0.0129109	0.00790244	-0.0116178	-0.0134184	0.0112229	0.00927327	0.000142418	0.00939721	-0.00506887	0.00777406	0.00954411	0.00535631	-0.00251868	-0.0230435	-0.00010408
FHL1	0.0203843	-0.0512947	-0.00826707	0.000642206	0.00830695	-0.0145726	-0.0026993	0.0112358	0.00539273	-0.0115701	-0.0180755	0.000702326	0.0163442	-0.0007503	0.0359684	-0.000817116	0.00514351	0.012674	-0.0102378	0.0118668	0.009793	-0.0216673	-0.0167406	-0.00843176	0.00722761	0.00298696	-0.00402929	-0.00375932	-0.00839905	0.00568109	0.00272202	-4.34142e-06	-0.00363295	0.00186987	0.00471775	0.000814327	-0.00524323	-0.00448136	-0.00514011	0.000912481	-0.00530005	-0.00388	-0.00115786	-0.00552053	-0.00703546	-0.00189301	0.00307877	0.0122284
RTFDC1	0.00182256	0.0103598	-0.00135464	-0.00166509	-5.0968e-05	-0.00228896	0.00372889	-0.00138577	-0.00590967	0.00282471	0.00154173	0.00291592	0.00887617	0.00596974	0.00111287	-0.00530677	0.00244107	-0.000916171	0.00998969	-0.00282694	-0.00442718	-0.000109189	0.000317142	0.000583728	8.84182e-06	-0.00114362	2.1876e-05	0.00541632	-0.0021057	-0.0014568	-0.000626285	-0.00283301	0.00143764	-0.00285902	0.000112595	-0.00153304	-0.00419561	-0.00112201	0.00172064	-0.00198782	-0.00102584	-0.00295262	-0.000917083	0.000577268	0.003222	0.00267279	-0.000795692	-0.0181406
RNF10	0.00741106	-0.00699358	-0.0027411	0.00513206	0.00624891	0.00456361	-0.00510997	0.0123339	0.00560342	0.00112619	-0.00213969	0.00336877	0.00591985	0.00546497	0.0167739	-0.00568378	-0.0102554	-0.00273932	0.000323032	-0.0032996	0.0105997	0.00427576	0.00631189	-0.00585781	0.00400051	-0.00126796	0.00039131	0.000691534	-0.0048269	0.00446212	0.000510953	-0.00335972	0.00603859	-0.00686642	-0.00224061	-7.61373e-05	0.00086699	0.000731478	-0.00703029	0.00192163	-0.00872936	0.00160852	-0.00480943	-0.00343212	0.000815929	0.00291898	-0.00201022	-0.0176365
ZDHHC6	-0.00243055	0.000850165	0.00104356	0.00371647	-0.00268845	0.00142422	0.00442851	-0.00378258	-0.00670999	0.00184626	-7.30608e-05	0.00193144	0.00708969	-0.00270185	0.00666187	-0.00443509	0.00584839	-0.00598652	0.00105069	0.00281917	0.00307682	0.00858823	0.000590033	-0.0034337	0.0019295	-0.00520192	-0.00502528	-0.00847083	-0.00372793	0.00700014	0.00599126	0.00419908	0.000763825	0.00696901	-0.00401415	-0.00314301	0.00204324	-0.00203982	-0.0112917	-0.00165911	0.00182189	0.00323328	0.00602959	0.000814331	-0.00597234	0.00232331	0.00096792	0.00743974
RNH1	0.00394469	0.00935656	0.00196239	0.00813922	-0.0158825	0.00183324	-0.00745276	0.00522933	-0.000675491	-0.00227438	-3.75319e-06	0.00446606	0.0179007	0.00392889	0.0103168	-0.00690213	0.00012057	-0.00473013	-0.0129992	-0.000605038	-0.00176416	-0.00452427	-0.00479632	-0.00630787	0.00875176	0.00340337	-0.0102998	-0.00548932	0.00467371	-0.00559444	0.00928222	0.00694561	0.000929921	-0.00298266	-0.005458	-0.00102793	0.0049996	-0.00297051	0.00313573	0.00556646	-0.000307634	-0.00270487	-0.000453715	0.00102123	0.00207858	0.00262113	0.00200832	0.0243258
NDUFS1	0.00430723	-0.00566656	-0.00124215	-0.00169296	-0.00351293	0.00177651	0.00125742	0.00101048	-0.000369696	0.0109543	-0.00429977	-0.00365031	0.00464989	-0.00242574	-0.00220595	-0.000571947	-0.00418925	0.00201062	0.00339814	-0.00743268	0.00390511	0.00192014	0.00665121	0.00111396	-0.00183758	0.00193329	0.0013871	-0.00170197	-0.00448984	0.00163404	-0.000188711	3.17674e-05	0.00159013	0.00099896	-0.000452877	-0.00182526	0.000911846	-0.00215244	0.000750758	0.00155278	5.78611e-05	0.000904948	0.000835447	-0.00108013	0.00310496	0.00515497	-0.00096229	0.00356475
RB1CC1	0.000940347	0.000959636	0.00184187	0.000144071	0.00296787	0.00534348	0.00824715	-0.000153049	-0.00468313	0.00538882	-0.00419731	-0.00355763	-0.00409363	-0.00456376	0.00192881	0.010363	0.000499447	-0.00647499	-0.00278337	0.00471798	-0.00896537	0.00683197	-0.00305535	0.000990837	0.000547982	-0.00524066	0.00444549	0.00443262	0.00430063	0.00488355	0.00339485	-0.0065477	-0.00324461	0.0018727	-0.00146102	0.0055256	-0.00619756	0.00107778	0.00356311	0.00469498	-0.00336492	6.11464e-05	0.00391819	-0.00362276	0.00469715	0.00920547	0.00150327	-0.00354526
ERP44	-0.00464887	0.00564131	-0.00239024	0.00496456	0.00184088	0.00720823	0.00952605	-0.00435804	0.000620893	-0.000854379	-0.0116281	0.0043729	0.00714195	0.00431672	0.000505895	-0.00172766	0.00104992	0.000532255	0.00280441	0.000963084	0.00199814	-0.000777113	0.000915606	-0.00365692	-0.00447018	-0.000303428	0.00667155	0.00713088	-0.000460032	9.42872e-05	0.00290331	-0.00356398	0.00145407	-0.0029653	-0.000285372	-0.000950495	0.00716309	0.0011946	0.000666203	-0.00376532	-0.00399146	0.00257469	0.00179255	0.000491276	0.00279969	0.000993161	0.00165701	-0.00665328
ALAS1	0.00264617	-0.00740253	-0.000196796	-0.00276157	-0.00570136	-0.00337168	0.0114247	-0.00476056	0.00275051	0.000670346	-0.00327127	-0.0115647	-0.00184054	-0.0114936	0.00305813	0.000219007	-0.00267446	0.00780933	0.000193821	-0.000200506	-0.00389022	-0.000532878	0.00132467	0.00382634	0.00506937	0.0108561	-0.00409095	-0.00406776	-0.00819466	-0.00205484	0.000675134	0.00617763	-0.00144766	-0.00222657	0.00252267	-0.0013388	-0.00414299	0.00127839	0.00626727	0.0044027	-0.00415366	0.00440241	0.00520397	-0.00153376	-0.000637493	0.00102029	0.00173806	0.0119418
GLRX2	0.00181418	-0.00412555	-0.00726223	-0.00549323	-0.014574	0.000964047	0.00467702	-0.00890302	0.00588236	-0.00228396	-0.00183896	0.00440447	0.00253421	0.0106129	-0.00204706	0.000732897	-0.00536187	0.0089131	-0.00435035	0.0102318	0.00672172	0.00241014	0.000799529	0.00245003	0.00119697	0.0014082	0.000964779	0.000422126	0.00510728	0.00297339	-0.00283769	0.00251534	-0.00135783	0.00197404	-0.00967204	-0.0051408	-0.005025	0.00169263	-0.0053546	0.00291177	0.0045375	0.00201397	0.000272254	0.00368707	0.00296392	-0.000826113	0.00093837	-0.0103793
SNAPC1	-0.00915529	-0.000598916	-0.0117647	0.0041227	-0.0119114	-0.00767868	0.015316	0.000578114	0.00806482	0.00518672	-0.00535622	-0.00694641	-0.00020745	-0.00805964	-0.00749764	0.00166698	0.00372214	0.00389708	0.0224604	0.00738272	-0.0039125	0.00174914	0.000138014	-0.0104071	-0.0103914	-0.0045682	0.00351208	0.00219928	-0.000810067	0.00624089	-0.00288215	0.00291644	0.00125239	0.0117854	0.00619679	0.00902202	-0.00406932	-0.00454063	-0.00901454	-0.00781649	-0.00272935	-0.00252702	-0.00649212	0.00385236	-0.00967676	-0.000523917	-0.00140942	-0.00290288
DERA	-0.00219032	-8.77789e-05	0.00190007	0.00326942	-0.00760337	0.000490025	0.00222525	-0.00534934	0.00129345	0.00891472	-0.00513982	-0.00291433	0.00463408	-0.00288951	0.000796429	-0.00159876	-0.00902865	0.00369878	-0.00041148	-0.00223739	0.00249233	-0.000279149	0.00279748	0.000398915	-0.00597427	0.00638867	0.00177644	-0.000608804	-0.000865811	-0.00214158	-0.00440641	-0.0019848	-0.00651112	-0.00362667	0.00531616	-0.00217247	0.00198029	0.00202547	6.27632e-05	-0.001104	-0.00648374	-0.00882825	0.0057561	-0.00685347	0.000856869	0.00201379	0.00162509	0.00946857
STRAP	0.000775796	-0.00284302	-0.00313501	-0.00157454	-0.0031288	0.00505669	0.00029684	0.00188748	0.002058	0.00382655	-0.00353726	-0.00153808	0.00385994	-0.00289416	0.00146563	-0.00413831	0.000497133	0.0102388	0.00325485	-0.00386329	-0.000307767	-0.000935641	0.00399523	-0.00152479	-0.00713497	0.00204801	0.000390359	-0.00133037	0.00404537	0.00682358	-0.00333595	-0.00448291	-0.00102921	-0.00448492	-0.0012553	-0.00316276	0.000213777	-0.00117739	-0.00225746	0.00321077	-0.00290128	-0.00179296	0.000668971	-0.00015008	-5.89417e-05	-0.002017	-0.00134146	-0.0155236
PLEKHO1	0.00152906	-0.00609679	0.00076164	-0.0137776	-0.00523414	-0.00312463	-0.00375848	-0.0103021	0.00863184	-0.00481711	0.00504233	-0.00157432	-0.0188936	0.00927301	0.00189823	-0.0137609	0.00178012	-0.0077997	-0.00285684	-0.0111266	-0.00976784	-0.0046311	-0.00844198	-0.00768193	-0.00488649	-0.00140693	-0.00842859	-0.00362168	-0.00636723	-0.00386809	-0.00417817	0.00421519	-0.0106732	-0.00537654	0.00392724	-0.000287279	0.0027652	0.0127219	-0.000794894	-0.00635749	-0.00239826	0.00494768	-0.000720767	0.000171207	0.00433069	-0.00626711	-0.014467	0.00743534
GCLM	-0.00605531	-0.00429009	-0.0123575	0.00874055	-0.0143351	-0.0170524	0.0293928	0.000427779	0.0355975	-0.0090961	-0.00460529	-0.0217774	-0.00946596	-0.0100017	0.036559	-0.0286877	0.0207436	-0.00989819	-0.021373	0.00268934	-0.0259902	0.0163536	0.0208184	-0.0068293	-0.0094097	0.0143762	0.0230708	-0.00808345	-0.00372847	-0.00492259	-0.00573837	0.0222022	0.0168019	-0.00973162	-0.0351274	0.00110241	0.00675119	0.0113299	0.0172594	-0.0280175	0.0162484	-0.000929598	-0.000777325	-0.0100484	0.00411142	-0.014045	0.0101774	0.00778915
UBR2	0.00169153	0.00281994	0.00137687	-0.00330833	0.0045213	0.014276	0.00719987	0.00283302	0.00727329	0.0115266	0.00104844	0.00832191	-0.013047	-0.00558876	0.00485364	0.00398146	0.000232368	-0.00422327	0.000357099	-0.00252224	-0.00753803	0.000832855	-0.00468517	0.00147987	-0.0107907	-0.00116748	0.000561285	0.000613194	0.00233017	0.00461349	-0.00386482	0.00622817	0.00163337	0.0111007	-0.000376995	0.00649453	-0.00779796	0.004788	-0.00726278	0.0056429	-0.00595582	0.0101651	-0.00975475	-0.0093349	-0.00172472	-0.00710493	-0.00541217	0.00451034
EHD2	0.00260071	-0.00122717	0.00101079	0.0019861	0.0093578	0.0151651	-0.00766973	0.0141965	0.00802899	0.00711283	0.00183133	0.0113556	0.0162214	0.0113863	0.00998249	0.00711056	0.0124092	-0.00112873	0.00166225	0.00180589	-0.00671041	-0.00562735	0.00121968	-0.00805004	0.00148022	-0.00257069	-0.0130731	0.00120772	-0.00011272	0.0032119	-0.00289051	0.00230583	-0.00615909	-0.00125293	-0.00900958	0.00593659	0.00228188	-0.00152307	0.00266327	-0.000584744	-0.00524319	-0.00413854	-0.00156722	0.00176287	-0.00223345	0.00475093	0.00195862	-0.00606575
DEPDC1	-0.0267672	-0.0250215	0.00294029	-0.00580683	-0.00143613	-0.0141028	0.00136376	0.0149892	-0.0242791	0.0155082	0.00924868	-0.00169104	-0.000131092	0.0263083	-0.0115506	-0.00124133	-0.00485902	0.00782927	-0.0124857	0.00357331	0.00203159	0.0130713	-0.00273191	-0.00931874	-0.00489119	-0.00784734	0.0103954	-0.0111531	-0.0017443	0.00785672	-0.00205006	0.00739465	-0.00288531	0.00356163	-0.0034063	-0.00469041	0.000644236	0.000320984	-0.0128288	-0.000491311	0.00443698	0.00229882	-0.0046292	-0.00132628	0.0159727	0.00293077	0.00135946	0.00161977
CCDC28A	-0.00897752	0.011198	-0.00117878	-0.00716413	0.00161192	0.00470121	0.00901229	0.0012512	-0.0115328	-0.00848247	0.00579712	-0.00817214	0.00286927	0.00181579	0.00512061	0.00734772	0.00274651	0.00235234	0.00580446	0.00448068	-0.00435131	0.0102395	-0.0192981	0.00108009	0.000818724	-0.00537202	0.00691041	-0.00393342	0.002728	-0.00518249	-0.0055307	0.00952813	-0.00218832	0.0122988	0.00354097	-0.0103632	0.0176623	0.000394691	0.00116394	0.0083464	-0.00497039	-0.00807895	-0.0267799	-0.0107729	0.0103847	0.0130717	0.0167217	-0.0135023
HSF2	0.00630404	-0.00315377	0.00390389	-0.00761705	-0.000217265	0.00434084	0.011884	0.00397506	-0.00295197	0.00438897	0.00180747	-0.00214256	0.0051917	0.00549115	0.00439712	0.0070386	-0.00711722	0.00503236	-0.00167516	0.00690248	0.00354229	0.0112812	-0.00126614	-0.0029662	0.0043306	0.000197963	0.011278	-0.00625377	0.000429223	0.00230359	0.00168875	-0.00105355	-0.000599955	-0.000479969	0.00639441	0.000271959	-0.0128279	-0.0029012	0.00432562	0.00120995	-0.00789484	-0.00871452	0.00492641	-0.00285752	-0.00251018	0.00632374	-0.00544676	0.0056366
PHF20	0.00134161	-0.00785577	-0.00514885	-0.000551793	-0.00313047	0.00479436	0.00332544	-0.00427579	-0.00101993	-0.00103788	0.000755586	0.0076953	-0.00110474	-0.00454916	0.00566727	0.00508381	0.00630562	0.00272501	0.00176059	0.00176032	-0.0119456	0.00433817	0.00341815	0.00456474	0.00344359	0.00184581	-0.0053673	0.00557892	-0.00698905	0.0143916	-0.00184889	-0.00480306	-0.00323211	0.00991358	-0.00251098	-0.00454706	0.000295166	0.00243632	-0.00338816	0.00674721	-0.00456538	-0.00159109	0.00329176	0.00526477	0.000245989	0.00450816	0.00588129	-0.010011
HSD17B6	-0.00448447	0.00220018	-0.0173077	-0.0137681	0.0188017	0.0067251	0.00920178	0.00952303	-0.0325424	-0.0340856	-0.0138689	0.00585523	-0.00810511	0.0200988	-0.0241902	0.0155337	0.0105783	0.00449319	-0.00935476	0.00342031	0.0139349	0.0158356	0.0109607	-0.0407981	-0.0265676	0.0237844	-0.0152094	0.0141025	0.00500182	0.0158151	-0.0280027	0.0100072	-0.0148791	-0.00741086	-0.00314963	0.0124065	0.00686703	0.00476374	0.00349133	-0.0400565	0.013267	0.0321224	0.0130327	8.08871e-05	0.00570512	0.000108075	0.0252964	-0.00187443
NR1H3	-0.00271722	0.00756775	0.00619548	-0.00368389	-0.00122547	-0.00435029	-0.0049094	0.000826966	0.00043196	0.00381979	-0.00833201	0.0165653	0.00577013	-0.00931846	0.00474451	-0.001746	-0.0019309	0.00668646	0.00116437	0.00939374	0.00415629	0.0037275	-0.00370806	-0.00852075	0.0027819	0.0101067	-0.0151198	-0.00286417	0.0032803	-0.000333436	0.00365614	-0.0111145	0.0104623	0.00467932	0.0112064	0.00669395	-0.000965317	0.0149129	0.0159347	0.00231592	-0.0117568	-0.0154783	0.00201776	0.00624774	0.0102351	0.00205691	0.00643225	0.00364019
TYMP	-0.00933153	0.00667883	0.0010758	0.0196977	0.00117749	-0.0145146	-0.0243341	0.00697318	0.0359077	-0.0186349	0.00528939	-0.0067995	0.0039138	-0.00354857	-0.0300497	-0.00363556	0.00853486	-0.0227861	0.0228144	0.0190886	-0.0091512	0.00866758	-0.00373905	-0.00446783	-0.0180099	0.00481818	-0.00605704	0.00709045	0.0316316	0.000453311	0.016968	0.0127755	-0.0181682	-0.0108048	-0.0336626	-0.0222003	0.0131744	-0.00415276	0.0365817	0.0078144	0.00757368	-0.0191554	-0.00425464	-0.00792561	-0.0135298	-0.00562804	0.0145422	0.00384513
NCAPH2	-0.00656917	-0.0113492	0.00325837	0.000282579	-0.0123691	-0.00280997	-0.009175	-0.000245086	-0.00864068	0.0065409	0.00497358	1.21896e-05	-0.00306936	-0.00336214	-0.000816439	-0.00113359	0.00301866	-0.0017981	0.00142894	0.00458022	0.00121515	0.00332472	0.00899638	-0.0024688	0.00169245	-0.00195141	-0.00284518	0.000574277	0.00212287	-0.00644426	-0.00250035	0.00483446	-0.00100164	-0.00153063	-0.00212854	0.00616089	0.00722705	-0.000998284	-0.00693485	0.0141592	-0.00619451	-0.00902444	-0.00361763	-0.000989744	-0.00248713	0.00942924	0.00375667	-0.0123722
TOMM34	-0.00321095	-0.000888205	0.00510158	-0.00482638	0.00505795	0.00278128	0.000297498	-0.00144618	-0.00955819	-0.000640585	-0.000715576	0.00313063	-0.00856942	-0.00995026	0.00209115	-0.00844062	-0.00851611	-0.00807382	0.00807937	0.00968717	-0.00767818	-0.00306031	0.0078484	-0.000217743	0.00273762	-0.00548424	0.00288104	0.00395708	-0.00492819	-0.00120989	0.00603852	0.000854765	-0.0103823	0.00566175	-0.00264164	0.00333859	-0.0117054	-0.00275978	-0.00708019	0.00455394	0.00172414	-0.00472526	-0.0017595	0.000742903	0.00821961	0.00491305	0.0121837	-0.00990338
SEC63	-0.00274747	0.00110961	-0.00281287	0.00797773	-0.0015544	0.00533583	0.00428117	-0.00098777	0.00138784	-0.00294838	0.00288673	-0.00359368	0.00237707	0.00802055	-0.000126957	-0.00406959	-0.000690628	-0.00128744	0.000961315	-0.00263934	-0.00898031	-0.000734869	0.000218814	-0.00167064	0.00178113	-0.0101115	-0.00405713	-0.00931717	0.000640536	-0.00317774	-0.00379399	-0.000572173	0.00237421	0.00416785	-0.00407818	-0.000148051	0.00306865	0.0052378	-0.00093606	-0.00165481	0.000958488	0.00308381	0.00295611	0.00382207	-0.00208465	-0.00583897	-0.00120143	0.00765241
KPNA6	0.00180234	0.00167057	7.28143e-05	-0.00178765	-0.00127768	0.00443805	0.00299899	0.00116114	0.00241656	0.00510544	-0.00175507	0.00137696	-0.00428361	0.00235109	-0.00235753	0.00339312	0.00042364	0.00194798	0.000490749	-0.00335063	-0.00183004	0.000660618	-0.00344597	0.00390034	-0.00405922	-0.00250129	0.00111403	-0.00474454	-0.0026663	0.00327825	0.000939357	0.00152514	0.00073354	0.00136081	-0.000504119	-0.00427417	-0.00408393	-0.00254111	-0.00462322	9.0186e-05	-0.00201481	0.00298793	0.00103234	0.00296404	-0.00202947	-0.00144124	-0.00779243	0.00109513
VIM	-0.0144475	0.00491598	0.000879813	-0.000836065	-0.000705062	-0.00479052	-0.000860795	-0.000478256	-0.012563	-0.016568	0.0104011	0.00608355	-0.00274148	0.00269187	-0.00253857	-0.000321878	0.00252616	0.0036627	-0.00203105	-0.00673901	-0.00639816	-0.0133403	-0.00421639	-0.00586709	0.000610024	-0.00313363	0.0122776	-0.0128584	-0.00760662	-0.00118859	-0.00329393	-0.00438324	-0.0056052	-0.00654676	-0.00758254	0.000318257	0.0089259	0.000519559	-0.00304322	0.00185242	-0.00260021	0.00686792	4.69347e-06	0.00413902	0.000479667	0.000708377	0.000448779	-0.0036636
FAS	-0.0101823	-0.000566125	0.000873923	0.00426418	0.0112298	0.00447367	0.00867496	-0.010292	-0.00358662	0.00432216	-0.00104639	-0.00191586	0.0114504	0.0117102	-0.00446531	0.00740148	-0.00556011	-0.0175753	0.00350855	0.0087003	0.00702676	0.00468888	0.00851249	0.00293104	0.0124781	-0.00704656	0.0110261	0.00567729	-0.0117723	-0.000352211	0.00465468	-0.00934945	-0.00378526	-0.00976078	-0.00224348	-0.0152597	0.00258382	0.00749227	0.00642744	-0.000246355	-0.00202374	-5.87414e-05	0.00165421	-0.00333973	0.0172131	0.0106516	-0.00587238	0.00903355
RNASET2	-0.0080313	0.00616616	-0.00156972	0.00387535	0.0344835	-0.00716811	0.000226714	0.00643212	0.0141993	-0.0352728	0.0130966	-0.0106637	0.000297391	0.00823842	0.0106392	-0.0115355	-0.0115905	-0.00676255	0.0143966	0.0165569	-0.00210631	0.0200439	-0.0138437	-0.0126396	-0.0125633	-0.00352379	-0.00483955	0.0129884	0.0141909	0.00425417	-0.00695556	0.00394016	-0.0231529	0.0118931	-0.0122731	0.0185465	-0.0236324	-0.0286721	0.013903	-0.00465146	0.00284643	0.0155264	0.0147756	0.0071197	-0.000186528	0.00554483	0.00681627	0.00769761
CD44	-0.0114672	-0.00217489	0.00227813	0.0113108	0.00454662	-0.0003168	0.00463788	0.0105739	-0.016413	-0.0133159	-0.00197538	0.0102343	0.00876704	-0.00803808	0.00427474	-0.00691661	0.00306606	-0.00560329	0.00200129	-0.00436807	0.000157058	-0.0129808	-0.0016254	0.0069003	0.00835842	0.00708778	0.0116331	-0.00314182	-0.0109406	-0.00668495	-0.00260919	-0.000219758	0.00107806	-0.0074994	-0.00572792	-0.00407021	0.00689707	0.00569162	0.00215884	0.003291	0.00564878	0.00809276	0.00030137	-0.000536765	0.00369088	-0.00512802	-0.00222419	0.00511119
KCNG1	-0.00310422	3.31147e-05	0.00785877	0.0101035	-0.0269605	0.00412974	-0.0159682	-0.0173129	-0.00560424	0.00677359	0.00154776	-0.0209174	-0.0287988	-0.00342329	0.000609711	-0.00557523	0.00941955	-0.00592856	-0.00405049	-0.000546749	0.00543511	-0.00155016	-0.0155245	-0.0205936	-0.0171824	-0.0105977	-0.0136355	-0.00388246	-0.0139603	0.019155	0.00270831	0.0185084	-0.00338373	0.0117441	0.00423802	0.000571507	0.0138266	0.0144806	0.0160162	-0.00331439	-0.00167682	0.0193954	-0.00322802	0.00669491	0.0151312	-0.0120615	-0.00832499	0.00335328
MIPEP	-0.00371722	-0.00114753	0.00173012	-0.00155098	-0.00133888	-0.00183603	0.00718246	0.00199221	-0.0100134	-0.0059874	0.000230769	-0.0033724	-7.61209e-05	-0.000311619	0.00475509	-0.0022761	0.00111242	0.00660475	0.00450486	-0.00916955	0.000252415	0.00755586	0.000197588	-0.00309841	0.00210574	-0.000360789	0.00179957	-0.0034913	0.0075881	-0.0035371	-0.000396194	-0.00111564	-0.000652719	0.00321342	-0.00353126	0.00574686	-0.00183369	-0.0113295	-0.00448402	-0.00267938	-0.00300096	-0.00234325	-0.000839356	0.00609974	-0.00365326	-0.000235757	-0.00490331	0.00645089
PRKCH	-0.00268797	-0.00928253	-0.00509603	0.000178513	-0.00421301	-0.000702969	-0.00252627	0.00164479	-0.0056454	0.0082012	-0.011915	-0.0136784	-0.0101904	0.0157028	-0.002282	0.0156438	-0.00863691	-0.00747481	-0.00845955	-0.00295014	-0.00665491	-0.0108851	0.0143887	0.00218974	-0.00130784	0.00250389	0.00691777	0.0204367	0.0100158	-0.0160089	0.0112423	0.00165887	0.00585778	0.00551774	-0.00624894	-0.00806459	-0.00967159	-0.00550587	-0.0124755	0.0164798	0.00430265	-0.0120491	0.00156003	0.00768423	-0.0010279	-0.00398066	-0.00195952	0.00167872
IFNGR1	-0.00238746	0.00534023	-0.00313785	0.00451438	0.0056956	0.00173182	0.00225872	-0.00142719	0.0105422	-0.000630172	-0.00988763	-0.00832458	0.0199424	0.00483176	-0.00470035	-0.00249726	0.0056499	0.00407309	-0.00314156	-0.00159584	0.000659648	0.0104028	-0.0145122	-0.00624466	0.00132843	0.00349569	0.00816987	-0.00814229	-0.00845202	-0.00263275	0.00728442	-0.00478447	0.000492094	0.00173497	0.00463637	0.00743934	-0.00464512	0.0056422	0.00193729	-0.00154048	-0.00165576	-0.0113559	0.00478007	0.00340311	0.00497177	-0.000960358	-0.00058482	0.0044126
B4GALT7	-0.00254515	0.00349503	-0.00411017	0.00286759	0.00987661	-0.00149331	-0.0033124	-0.00387323	0.0015047	-0.00129604	0.000197042	0.002474	0.00305945	-0.000588593	-0.00457029	-0.00363172	0.000596921	-0.0014062	0.00675804	0.0061373	0.000796049	-0.0071104	0.00959077	-0.00988895	-0.0076763	0.00534528	-0.00266294	0.00911187	0.003675	-0.00458844	-0.00111115	0.00129668	0.000459118	0.000806849	0.00532459	0.00342832	-0.00330145	-0.00659541	0.0008482	-0.00128887	0.000341102	-0.00335085	-0.00685789	-0.0120304	0.00477559	-0.00281253	-0.0139452	0.00886106
VRK2	-0.0089122	-0.00306674	0.00249883	0.00169835	-0.00147518	-0.00320232	0.00944774	-0.00558623	-0.00188146	-0.00141946	0.00518509	0.000780445	-0.0107004	-0.0158444	0.0019515	-0.00915124	-0.00862372	-3.09976e-05	0.00832008	-0.00212971	-0.000920284	0.0047395	-0.0077647	0.00063145	-0.00415006	-0.0039354	6.56473e-05	-0.0103537	-0.000956338	-0.00074155	0.00671397	-0.000855235	-0.00698319	-0.00236433	0.00268783	-0.00793749	0.00988869	0.00615042	0.00479534	0.000914025	0.00439303	-0.00491761	-0.00434418	0.000487988	-0.00719826	-0.00211367	0.000802129	0.00266303
TNFRSF1B	-0.0168244	-0.0136142	0.00458628	0.00598185	-0.00297195	-0.00748255	-0.0180013	0.0184082	0.0143494	-0.00605777	-0.0058317	0.01567	0.00896372	-0.0104887	-0.0165978	-0.0100722	-0.0135845	-0.0230438	-5.68954e-05	0.00244519	-0.007836	0.0147518	-0.0119033	0.00879184	0.000150558	0.00371546	0.00189752	-0.00391052	0.0172081	-0.0152169	-0.00504267	-0.0106332	-0.00162016	-0.00083029	-0.0291576	0.00201267	-0.0106851	0.0150396	-0.00329342	-0.00217615	-0.0036877	0.00926827	0.00459268	0.0205516	0.000998447	-0.012604	0.00287665	-0.00601377
VEZT	0.0079983	0.00132662	-0.00520252	0.000202227	0.00254408	0.000238355	0.00643071	-0.004474	-0.00302709	0.00415085	0.00242242	0.000845697	0.000847047	-0.00168967	0.00252571	-0.00356686	0.00173448	0.00424452	0.00443501	-0.00918228	-0.0011162	-0.00198513	0.00583462	-0.00285792	0.000169269	-0.00275039	-0.00173957	-0.00420341	0.000799516	0.00324972	-0.00818336	0.00270932	-0.00518824	0.0027082	-0.00428606	0.000230243	0.00689221	-0.00399064	-0.0012584	0.000245331	0.000739809	-0.0015501	0.000223884	0.000341316	-0.00137582	0.00120729	-0.0025937	0.00505031
BRD9	-0.00307786	-0.00239883	-0.00841673	0.00344531	-0.0047106	-0.00018684	-0.00219552	-0.00359889	0.00417819	-0.00591344	0.00342356	-0.00660338	-0.00890224	0.0074383	9.30556e-05	-0.00285699	0.00121812	0.00639011	-0.00733159	-0.00286278	-0.0126067	0.0022451	0.00433969	0.00279564	-0.00158532	0.00611483	-0.0139305	0.0143107	-7.54129e-05	-0.00324605	0.00166794	0.00560324	-0.0152781	-0.00472798	-0.00298307	0.00232587	0.00103871	0.00754656	-0.00363175	0.0135877	-0.000422991	-0.013944	0.00287594	0.000715992	-0.00992743	-0.00711392	0.00632862	-0.00274267
SNX1	-0.0048173	0.0037712	-0.00113165	-0.00157829	0.00161373	-0.000177242	0.00233169	0.000212325	-0.00327848	-0.0017389	0.000980156	0.00513644	0.000896095	0.0065804	-0.000255863	0.00220527	-0.00599476	-0.00167948	0.00483528	0.000561149	0.00150067	-0.00058785	0.00466632	-0.00143097	-0.0024693	0.000469481	-0.00204635	0.00125874	-0.000131378	-0.00405755	-0.00190761	-2.44891e-05	-0.000304969	-0.00115831	0.000937747	0.00148679	0.000329745	-0.000719599	0.00466011	0.00279378	0.00206491	0.00423266	0.00195691	-0.00136434	-0.00352748	0.00446516	0.00145427	-0.00730628
TBPL1	-0.00670907	0.00608587	-0.00129798	0.00292976	-0.00288837	-0.000353917	0.00549312	-0.00426676	-0.00333224	-0.00613976	0.00752251	-0.00790332	0.000525859	-0.00159941	0.00140664	0.00228188	-0.0017804	0.000247857	0.00166541	-0.000626917	-0.00353462	0.00160887	-0.0154346	-0.0106759	-0.00487953	-0.00779679	0.00375549	0.00778216	0.00685391	0.0027263	0.000806578	0.00448169	-0.00969509	0.00631603	0.00612034	-0.00321138	-0.00484994	-0.0115448	0.00131973	-0.00769786	0.00552863	0.0173475	-0.0188818	-0.00600657	0.0140449	0.00713113	-0.00837257	-0.00251028
BCLAF1	0.000397398	-0.000287039	0.00160925	0.000383185	-0.00733001	0.00748336	0.00375953	0.0101295	-0.00498303	0.00834769	-0.000388852	0.0122239	0.000922557	0.00144981	0.000578205	-0.00847648	0.00396238	0.000811823	0.000171727	-0.0057112	-0.00248703	0.0112912	-0.00203654	0.00149958	-0.00113427	0.000794369	-0.00669762	0.00339181	-0.00264148	-9.14448e-05	-0.000556581	-0.00151204	-0.000419513	-0.00775635	0.000595464	0.00301449	-0.00104124	-0.00344055	0.00417552	-0.00042924	0.000434694	-0.00140319	-0.000347859	-5.98328e-05	-0.00469337	0.0012478	-0.00414189	-0.000783182
SLC39A9	-0.00203199	0.00375668	0.00448189	0.00662035	0.00688523	0.0106768	0.0107239	0.00174361	0.0051284	0.00905672	-0.00534139	0.0130899	-0.00483625	0.00255177	-0.00317204	0.00659255	0.00645534	0.00325622	-0.0115573	0.00252719	0.010298	-0.00353704	0.0140638	0.000200027	-0.00706359	0.00271385	0.0150798	0.0171654	0.00176666	-0.0037838	0.00690992	-0.00558455	0.00709111	0.00482287	0.00667054	-0.0114494	0.00445937	0.0066017	0.00148718	0.000947276	0.00612455	0.0141264	0.00657257	0.00791548	-0.0171034	0.0135199	0.00754675	-0.00691967
ANK1	0.0233596	0.014035	0.0297294	-0.0303781	0.0217309	0.0120225	-0.00227874	0.0252433	-0.0317654	0.0193394	-0.0213527	-0.0225659	0.00148233	0.0255577	0.0233366	0.00315759	0.004328	-0.0110096	0.0044963	-0.00397584	0.00735263	-0.0104305	0.0169783	0.00356392	-0.0185545	0.0139691	-0.00129648	0.00159129	0.016589	0.00162668	-0.0140947	0.00233555	-0.0129768	-0.00748955	-0.0146257	0.0046282	-1.80879e-05	-0.00416122	0.00573235	-0.010336	0.00913938	-0.00735389	-0.00788595	-0.0100038	-0.000994805	-0.0163526	0.0099175	-0.00549684
TFB1M	-0.00449024	-0.000408518	-0.00773107	0.00114883	-0.00196135	-0.00150808	0.000488389	-0.00153043	-0.00314299	0.000354469	-0.00575762	-0.00507623	-0.00643477	-0.00153809	-0.00424471	-0.000460761	-0.0157638	0.00491752	-0.000311606	-0.00472229	-0.00932485	0.00348375	0.0015182	-0.00519976	-0.00200145	0.00476066	-0.00658097	-2.56076e-05	-0.0118009	-0.00470094	0.00209321	0.00396617	0.00348253	0.00190957	0.00302085	-0.0106338	-0.00525129	0.000752151	0.00903953	-0.00056074	-0.0154565	-0.00339476	-0.00159274	0.00915543	-0.00229678	0.00730315	0.0109562	0.0120646
RABEP1	0.00441528	-0.00491974	-0.00358311	-0.000928612	-0.000257785	0.00415726	0.00197039	0.00221195	0.00374216	0.00830988	-0.00209085	0.00193785	4.47727e-05	-8.93084e-05	-0.00179894	-0.00234529	0.00746138	0.00108806	-0.00028621	-0.00350643	-0.00191984	-0.00379487	0.00214831	0.00818884	0.000811195	0.00091649	-0.00380215	0.00353737	-0.00703472	-0.0028204	0.000457263	-0.00477862	-0.00222845	-0.00814839	0.00450764	-0.00486497	-0.00184792	2.35574e-05	-0.00579603	-0.00267221	-0.00831582	-0.00245004	-0.000217154	-0.000728952	-0.00374229	-0.00440767	-0.00258614	-0.0125578
HMGB3	-0.012039	0.000175783	0.0100727	-0.00560355	-0.0090954	-0.000495548	0.00262318	0.0138032	-0.00708337	0.00160609	0.00560641	-0.00493572	-0.010099	0.000706808	-0.00251477	-0.00051795	-0.0142446	0.0184705	0.00257533	0.000520027	-0.0100856	0.00577389	0.00490876	0.0158267	0.00199486	-0.00937292	0.00105543	-0.00098841	0.0015189	0.00418381	0.00152746	-0.0166069	-0.00313521	-0.00057174	0.00447706	-0.00696324	-0.00924179	0.0103238	0.00187422	-0.00594835	-0.0044243	0.0112084	-0.00182478	0.00281617	0.0063182	-0.00464013	-0.00418609	-0.00837411
NUP160	-0.00140376	-0.00635756	-0.000606083	0.00319834	0.000855014	0.00822462	0.0150955	0.0094196	-0.00102909	0.0122075	0.00622122	0.00385334	-0.00807595	-0.0118821	0.0056927	-0.00409948	0.00246887	0.003607	-0.00690765	0.00949408	0.0021112	-0.00449287	0.00388094	0.00462815	0.00439148	0.00308021	0.00460063	-0.00271195	0.000542837	-0.00889171	0.0164529	0.00400855	0.00239245	-0.012764	0.00204004	-0.00551408	-0.00264504	0.00109545	0.0072961	0.00254578	-0.0080913	-0.0122192	0.00726756	0.00879504	-0.0163496	0.000532284	0.00197439	-0.0124277
BAK1	0.00374065	-0.00288376	0.000575459	0.000365578	-0.00305666	0.0058978	-0.00141902	-0.00592321	0.00137725	0.00741012	-0.00134205	-0.00606503	0.00475617	-0.000887404	-0.00304185	-0.00762815	0.00485733	0.00152487	0.00335871	0.00279634	0.00709372	-0.0103725	0.00995737	-0.00676857	-0.00528744	0.00385499	-0.00710607	0.000987627	-0.00438981	-0.00732053	-0.00378199	0.00447577	-0.00409003	0.00266513	-0.000513272	0.00385128	-0.00197645	-0.00649791	0.000565428	0.00273722	0.00900406	-0.00829572	-0.00395252	-0.00437076	-0.00174997	0.00322109	-0.000748182	0.00378947
MUSK	0.00210869	-0.00158427	-0.000511052	-0.00876244	0.0187118	0.00820516	-0.0182111	0.0145347	0.0114163	0.018528	-0.0172382	0.0133175	-0.0100418	0.00411593	0.00078143	0.00422259	0.00751888	-0.00546185	0.00530954	-0.00252651	-0.00336007	0.00889056	0.0016027	0.00534915	0.00860178	-0.0033345	-0.0113023	0.00612632	-0.00468399	-0.00237959	0.00727961	-0.000340107	-0.010255	-0.0016856	0.00450224	-0.00357365	-0.00736135	-0.00114705	0.00718427	-0.00628813	0.00449511	0.00135291	-0.00175917	-0.00120846	0.00466349	0.00328383	-0.00316444	0.00912654
GRN	0.00194739	0.0133931	-0.00126813	0.00227891	0.00871542	-0.00343581	-0.00139839	0.00358093	-0.00233322	-0.00880281	-0.00687592	0.0100712	0.00788605	0.000821041	-0.00437139	-0.00572566	0.00758994	-0.0029169	0.00217245	0.0132708	-0.00209025	-0.00422329	0.00237001	-0.00449888	0.00987272	-0.000248271	-0.003621	0.00427064	0.00142004	-0.00502591	0.00329871	8.72672e-05	-0.0027128	-0.00186595	0.00219602	0.00438108	-0.00083427	-0.00248662	0.000768097	-0.00142132	0.000466946	-0.00311332	-0.00373007	0.00127981	-0.00138402	0.00185302	0.000827373	0.0251566
FAM13B	0.0100946	0.000498881	-0.00220159	-0.00344959	0.0144784	0.0102854	0.00252622	-0.000743261	0.00219491	0.000879116	-0.00194567	0.0164147	-0.0037233	-0.000725013	0.00425217	0.00875242	0.00298764	0.00745986	-0.003587	0.000103664	0.0103282	-0.0025181	0.00763625	0.00736287	-0.0205816	-0.00324844	-0.0190992	-0.00371826	0.00114288	0.00648286	0.00207701	-0.00360753	-0.0119045	-0.00171746	0.00512012	0.00809469	0.0106655	0.00227875	0.00365753	0.0125833	0.000785242	-0.000415428	-0.00270629	-0.00607724	0.000323288	-0.00788052	0.0081913	0.00417071
ARHGAP31	-0.00415036	0.00983164	-0.00701641	0.0163566	-0.00240519	0.0115203	0.0105157	0.00530497	0.00633069	-0.000535005	0.0144485	-0.00320756	0.000752215	0.0148426	0.00162101	0.00907864	0.0137615	0.00246539	-0.00542001	0.00598354	0.00231498	-0.00404434	0.0115403	0.00986999	-0.00804198	0.00515583	0.00641845	0.00379499	0.0017559	-0.00610842	-0.00658898	0.0107252	-0.00729156	-0.000739088	-0.000482824	-0.00882945	-0.00374083	-0.00319408	-0.00785725	-0.00659886	0.00115637	0.00603833	-0.00745675	0.0100728	-0.0125131	-0.00447965	0.0087633	-0.0041779
CENPQ	-0.0109658	-0.0120309	0.00088997	0.00755158	-0.00429373	-0.000136998	0.000764778	0.00411101	-0.0127602	0.00967161	0.0012893	-0.00640477	-0.00239929	-0.00649895	-0.0121189	0.0141124	-0.0109666	-0.00529798	0.00945241	0.00798524	-0.000829949	-0.00523261	0.00543689	-0.0147358	-0.0102232	0.0154144	0.00972405	-0.00784003	0.00283191	-0.0031165	0.00865449	-0.0148577	-0.00693042	0.00132624	-0.00220277	-7.11257e-05	-0.0140654	-5.66693e-05	-0.00878671	-0.00255644	-0.00245943	-0.00992631	-0.00657478	0.0185701	-0.00653662	-0.00655425	0.00671644	0.00533961
SARS	0.00159176	-0.00248452	-0.00162503	0.00910027	-0.00905278	0.00802012	-0.000525358	-0.00455769	-0.00810832	-0.00105949	0.0033158	-0.0063283	0.0185542	0.00486995	0.00535445	0.00215759	0.00689733	-0.0073153	0.000824943	-0.000233645	-0.00359984	0.00338575	-0.000921981	-0.000515982	0.00432431	0.00108947	0.000675286	0.00184032	-0.00226318	-0.00114843	-0.00347227	-0.00257984	-0.00159787	0.00525897	0.00410285	0.00152049	0.00195347	0.00196078	-0.00115178	-0.0012219	0.00120676	-0.00263884	-0.000971694	-0.001563	-0.00366723	0.00179606	-0.00270041	0.0244435
RANBP3	-0.00241817	0.000649315	0.0027753	-0.000163499	-0.00287705	-0.00142659	0.00276021	0.000695499	-0.00101854	0.00198284	-0.00155395	-0.00207237	0.00484466	0.000729757	0.00306415	-0.00377879	-0.000876576	-0.00152117	0.00280382	0.00638994	-0.000344587	0.00212875	0.00846072	-0.00032361	0.00406669	-0.00690177	-0.000705775	-0.000113006	0.000358786	-0.00845087	0.00285441	0.00543479	-0.00266691	0.000794784	0.00510215	0.000941403	0.0024813	-0.00526806	0.00457642	-0.00180209	-0.00425233	-0.000946871	-0.000659102	-0.00739215	-0.00598636	-0.00486701	0.00600842	-0.00137412
ARID4A	4.99445e-05	0.00261168	-0.00418606	-0.000860659	0.000685504	-0.00293556	0.00212839	-0.00447975	-0.000103473	-0.000333189	-0.00519234	0.000855155	-0.00447182	0.00118019	0.00058662	0.00155363	0.000624291	-0.000502892	0.00177678	0.00429173	-0.00454371	-0.00477005	-0.00364419	-0.00324946	0.00723432	-0.00208446	0.00668353	-0.00517775	-0.00129166	0.00382958	0.00598526	-0.00186183	-0.00613064	0.00388763	0.00577039	-0.00233944	0.00615679	0.0031728	-0.0018392	0.00656056	-0.000184584	-0.00129662	0.0043636	-0.000168094	-7.9112e-05	-0.00690111	0.00148388	-0.0060239
TSSC1	-0.00120534	-0.00202037	-0.00127007	0.000132283	-0.00327873	-0.000479294	-0.00390495	0.00106415	-0.00327215	0.000873436	0.00405411	-0.0011484	0.0053139	0.00504265	0.00424623	-0.00479068	-0.00981907	0.00177269	0.000435352	-0.00595588	0.00146643	-0.0106429	0.00507065	-0.00260182	0.00291912	0.00395019	-0.0120019	-0.0014137	0.0056861	-1.43874e-05	0.008025	6.80146e-05	-0.00162503	0.00211198	0.00662425	-0.00427945	-0.000897334	0.00237421	0.00419388	0.00622885	-0.000936803	-0.00357911	-0.0073365	-0.00574697	0.000945075	0.000910597	0.00477734	2.51679e-05
PNPLA6	-0.00122245	0.00214844	0.00394945	0.00364672	0.0119281	-0.00643107	-0.00495529	0.00546136	0.00197489	0.00356299	0.00381222	0.00603341	0.000754185	-0.00294226	-0.00493222	-0.0019753	-0.00105437	-0.0033345	0.004337	0.00058289	-0.000418589	-0.0131871	0.00274217	0.000289758	0.00698581	0.000648994	-0.00209732	-0.00392509	-0.00321401	0.0104685	-0.00493773	0.00365624	-0.00564501	-0.00505294	-0.00882909	-0.000131471	0.0036327	-0.00589016	0.000953897	0.00433539	0.00410527	-0.00116185	0.00515256	0.00442539	-0.000849823	0.00637017	-0.00769288	-0.00497813
IFT88	-0.000476859	0.00371488	0.00576514	0.0148056	0.00151869	0.00312751	0.003535	-0.00707793	-0.00532208	0.00223168	0.00481669	-0.00501952	-0.00123314	-0.00694157	0.00631725	-0.000679641	-0.000887465	-0.00689834	0.00107331	0.00779044	-0.00419593	-0.00726438	-0.00481436	-0.00128875	-0.0071064	-0.00628045	-0.00600872	0.0118251	-0.010556	0.00276873	0.00344447	0.000543689	0.00020236	0.00118006	0.00218371	-0.0120881	-0.00327076	0.00429639	0.0115238	-0.0029255	0.00183687	-0.0187506	0.00284734	0.0036468	-0.00656968	-0.00122473	0.00389495	0.000173682
ALG1	-0.0044755	0.000729559	0.00126992	0.00674097	-0.000314799	0.00062075	0.00249063	-0.00139023	0.000168053	0.000626415	-0.000710208	0.0116507	0.00520814	0.000372168	0.00136154	-0.00475903	-0.00755339	0.00288068	0.00303905	0.00159391	-0.00553202	0.00181866	-0.00330691	-0.00207775	-0.00203788	-0.00578189	0.00746357	-0.0114892	-0.00325399	-0.00585403	-0.000310101	-0.00335335	0.00109771	-0.00237175	-0.00038567	0.00131662	-0.00195069	-0.00478619	0.00208591	-0.00377753	-0.00228663	-0.00104695	-0.0138632	-0.00122353	-0.00261086	0.00716221	0.00203418	0.0053161
ZCCHC8	0.00228718	-0.00340384	0.00164514	0.000143478	-0.00853943	-0.00130833	0.0127566	-0.0036222	-0.00242033	0.0022186	-0.00136936	0.00328976	-0.00103279	0.00017933	-0.00732722	0.00762346	-0.00225616	-0.0106671	-0.00805609	0.0032622	0.00160882	0.00469129	-0.00723853	-0.00205217	0.00313057	-0.00865865	0.00397165	-0.00435521	0.00393216	0.0115677	-0.0056307	0.000836356	-0.000636382	-0.00371111	-0.00062039	-0.000397927	0.00287227	0.00334319	0.00534243	0.00487735	0.00717617	0.000500742	3.65834e-05	0.00523511	0.0052283	0.000476	-0.00362817	-0.00173049
ABCF2	0.00133023	-0.00227871	-0.000477994	-0.00118888	-0.000960342	-0.00645117	0.00151652	-0.000302011	0.00201868	0.00841363	0.000526813	0.00818328	0.000450891	-4.31832e-05	-0.00469476	-0.00566429	-0.00682711	-0.00366817	0.00717593	0.0029292	-9.44203e-05	-0.00435209	0.00440962	-0.00364948	0.000992267	0.00247752	-0.00137872	-0.00465124	0.000349531	0.00276579	0.00241602	-0.00113086	-0.00354248	-0.00755867	0.00511366	0.000139522	-0.000578857	-0.011179	-0.00308644	0.00266976	0.000113689	0.00082599	-0.00302803	-0.0057411	0.00172444	-0.0111082	-0.000759195	0.00842296
CHPF2	-0.000787555	0.00328771	-0.00254302	0.00699365	0.0119174	0.00732862	-0.00822533	0.0171108	0.0147366	-0.00316538	-0.00187728	-0.00699767	0.00820724	0.0063081	-0.0119686	-0.00238588	-0.00841039	0.00411195	0.00342974	-0.00115007	0.00501975	-0.0162399	-0.00219895	-0.00150137	0.00964194	-0.00171955	0.00141359	0.00512403	-0.000802421	0.00150607	0.00546201	0.00409353	0.00583235	-0.00579318	-0.00298815	0.00887895	0.0045109	0.00103854	-0.00502378	-0.00113436	0.000434066	0.000698819	0.00374049	-0.0076058	-0.00475451	-0.00689867	-0.0033625	-0.00295651
FUT8	-0.00534196	0.00979541	0.000712662	0.00442972	0.00629868	-0.000999777	0.00456871	0.00343359	0.00217076	0.00141874	-0.00376095	-0.0093014	-0.00471612	-0.00360503	-0.00601305	0.00589551	-0.00612707	0.000116874	-0.00606782	-0.00551184	-0.00775105	0.00769343	-0.000795838	0.00483517	0.00970392	0.0167115	-0.00315393	-0.00387437	-0.0046554	0.00296801	0.00791548	0.014028	-0.00536469	-5.69069e-05	0.0017306	-0.00192448	0.0057109	0.00242276	-0.000343802	0.00840856	-0.0030182	0.00573654	0.00548451	0.000738908	-0.00215561	0.00257868	0.00876047	0.00586351
UBA6	-0.00331024	-0.00138724	-0.00551309	0.0104784	0.00032514	0.00475474	0.0175139	-0.00100231	0.00140871	0.0143782	0.00899945	-0.00599758	-0.00211588	0.00110448	0.00221365	0.00574795	0.00568711	0.0102482	-0.013787	0.00107001	0.0112211	-0.0141702	-0.00372014	7.33539e-06	-0.00481376	-0.000780503	0.0124689	-0.0157077	0.00965761	0.000922982	-0.00242745	7.2346e-05	0.00405841	-0.0101464	-0.00359431	-0.00206807	-0.00545715	0.00123659	-0.0102068	0.0111963	0.00950468	0.000522352	0.00171856	-0.00476361	0.00153714	-0.00948123	-0.000628687	-0.000234702
GAB2	0.0135989	-0.0150092	-0.00624455	0.00646216	0.00430035	-0.00770719	-0.00539086	-0.0050185	-0.00298567	0.00245495	-0.0081113	0.0203565	-0.0150633	-0.00289605	0.00619353	0.00496967	0.00421534	-0.00586262	-0.00134253	0.000132393	0.00456028	0.00553608	-0.00178541	-0.00846812	0.00764735	-0.00577324	0.00141809	0.0128583	0.000812712	-2.03614e-05	-0.00429228	0.00866654	-0.00817429	0.00189886	0.00135261	0.0059903	0.000913601	0.00363839	0.00255082	-0.000247005	-0.00777038	0.00224715	-0.00319111	0.0073237	0.00584562	-0.000199997	-0.00107342	-0.0137947
ATP6V0A1	0.00799564	-0.00605034	-0.00229682	0.000297271	0.00829514	0.00749032	0.000806055	0.00175021	0.00666906	0.00399367	-0.000251966	0.00986698	0.00766543	-0.00132883	-0.00263945	-0.00141015	-0.00347771	-0.00812514	0.00278998	-0.00639836	0.00491667	-0.000587371	0.00470599	0.00235409	0.00555951	0.000770906	-0.0066071	0.00218238	0.0045298	-0.00232257	-0.00247821	0.00319899	-0.00120299	0.000757998	-0.00439235	-0.00500441	0.00336507	-0.00198289	0.00160696	-0.00345695	0.00453246	-0.00335001	-0.00717918	0.00310195	-0.00554278	-0.0030073	-0.000646112	-0.00849268
PIAS1	0.000761267	0.00139374	0.00258882	-0.00128735	0.00668046	0.00388775	0.00260357	0.00967088	0.0010935	0.00704014	0.00124079	4.13106e-05	-0.0054641	-0.00104105	-0.00384455	0.00324677	-0.000952795	-0.00183303	0.00230385	-0.00725002	0.00342135	-0.00249169	-0.000112778	0.00246391	0.00390177	-0.00887193	-0.00573115	-0.00813078	-0.0102461	0.0012504	0.0053676	-0.00261643	0.00686344	0.00545453	0.00998139	-0.000755075	0.00161053	0.00118789	-0.00377713	0.00360511	-0.00168117	-0.00225442	-0.00138011	-0.00966087	-0.00372596	0.00286599	-0.00552137	-0.000948857
SLC4A7	0.000848028	-0.00664777	-0.0177585	0.00422539	-0.00029154	0.00419158	0.00506739	0.00787209	0.0119158	-0.0144817	0.0167349	0.00295886	-0.0219383	-0.00823864	0.00190942	-0.00237295	-0.00289355	-0.0132092	0.00618558	-0.00723866	-0.00545431	-0.00647159	0.000230421	-0.0120554	-0.0161253	-0.00922111	-0.00804034	0.00293664	-0.000294692	-0.00927243	-0.00352906	-0.0103613	0.00550615	0.0116578	-0.0146857	-0.00827006	0.0113194	-0.00951222	-0.0044568	-0.00379936	0.00732065	0.0104603	0.0089396	0.00749773	0.00341543	0.000164432	-0.00939301	-0.00385205
MAP2K3	0.00704345	-0.00705593	-0.0087637	0.00115254	0.00869247	0.00817268	-0.00578769	0.00728814	0.000876453	0.00157993	-0.00601533	0.00778327	-0.0025911	-0.00912748	0.00430763	0.0143138	0.00292784	-0.0124243	0.00914288	-0.00685156	-0.00412151	-0.0206478	0.000862227	-0.00991819	-0.00458797	0.00136455	-0.00199437	0.00212636	-0.00196575	0.00444635	-0.00316289	-0.00523932	-0.00449617	-0.00075385	-0.00261828	0.00665148	0.00491273	-0.000646913	2.5608e-06	-0.00140747	-0.00145645	0.0016271	-0.000407233	-0.000849665	0.00258358	0.00090847	0.00177061	-0.00285482
TMSB10	-0.0154786	-0.00644983	-0.00109664	-0.00362405	-0.00330836	-0.00668923	-0.002062	-0.0108658	-0.0108557	-0.00466146	0.00453156	0.00190291	0.000308705	0.0106555	0.0139054	-0.00879736	-0.00555299	0.00367264	-0.00349294	-0.00952233	0.000313775	-0.00740994	-0.00674131	0.00127906	-0.00444702	-0.00896294	-4.29847e-05	0.00469698	0.00277634	-0.00314565	-0.000134879	0.00500827	-0.000729503	0.00444802	0.000797309	-0.00385565	0.000664296	0.00308591	-0.00320777	-0.00456266	-0.00238488	-0.00801108	-0.00124381	0.00191783	-0.00305373	-0.00399922	0.00247382	0.012442
RNF19A	0.000676263	-0.00305445	-0.00238727	0.00482029	0.00255569	0.00567193	-0.000165508	0.000565918	0.00531356	0.00355795	-0.00207512	0.00417305	0.00729195	-0.000504849	-0.00191399	0.00477506	0.00417675	0.00076589	0.00610715	0.00426157	-0.00923615	0.0079007	-0.00347959	0.00417449	0.00680413	0.000476314	-0.000535652	0.00597032	-0.00407882	-0.00593894	0.00750013	-0.00112251	-0.00170326	0.00434812	-0.00149312	-0.00938932	0.00143835	0.00524715	0.00168549	0.00148889	-0.00232418	-0.00597508	0.00414436	-0.00319235	-0.00563031	-0.00592079	0.0150122	0.00587856
PEX3	-0.00435267	-0.00459418	-0.00365077	0.000885992	0.0007506	-0.000228226	0.0106171	0.00245707	-0.000638932	0.00675009	-0.00656486	-0.00536266	0.00144604	0.00175659	-0.000734006	-0.000834007	-0.0109888	0.0090768	-0.00432407	0.00768462	-0.00287425	-0.00091738	0.00812894	0.000606414	-0.0113252	-0.000320635	0.0133414	-0.00244344	-0.00129086	-0.00173192	0.000693428	-0.00303769	0.00472824	-0.00923782	-2.08805e-05	0.00575227	-0.000219925	-0.00461535	-0.00630763	0.00258051	-0.000994642	-1.68343e-05	-0.00486594	-0.0125743	0.0115153	0.000218833	0.00335639	-0.00205129
GABARAPL2	0.00805742	-0.000556307	-0.002454	-0.000358437	0.00626151	0.00363374	-0.000643537	-0.00394416	0.00277238	-0.000176411	-0.00554567	0.00058191	-0.00654697	0.00217717	-0.00792706	0.00509817	-0.0020425	0.00633682	-0.00268087	-0.00680755	0.00332255	0.00155944	-0.0012411	-0.00505625	-0.00207205	0.0020862	0.00535387	-0.0017068	0.00225608	0.00551946	-0.00356127	-0.00452466	-0.00249579	-0.00394198	-0.00338325	-0.000782849	0.00104232	-0.00154495	0.00117968	0.00224255	-0.000146056	-0.00012061	-0.00264906	0.00423368	0.0046194	-7.95125e-06	0.00170041	-0.0235883
SH3YL1	-0.00139077	0.00373481	-0.0108897	0.00500717	-0.00349985	-0.00180844	0.00987951	-0.00347355	0.00098654	-0.00184891	-0.0100384	-0.00584349	0.00945158	-0.00271083	0.000810207	-0.00487223	0.00482915	0.00680259	-0.000403004	-0.00908011	0.0109296	0.0064425	0.000361853	-0.00261408	-0.00240941	-0.00790054	-0.0016908	-0.0029078	0.00276103	0.00143521	-0.00492602	-0.00298358	-0.000641426	-0.00801532	-0.00158058	0.00616195	-0.00546553	0.00184411	0.00169322	-0.0050684	0.000460779	-0.00427584	0.00073665	-0.0053894	0.00596785	0.00799398	-0.0245175	0.00254925
FAM136A	0.000444788	-0.00474409	0.00294615	-0.00076813	-0.00483532	0.00272979	-0.00198114	-0.00850542	-0.00205905	0.00635502	-0.000477263	-0.00306875	-0.000759138	-0.00300061	0.00455161	-0.00571845	-0.00503688	0.000959219	-0.00426962	3.97785e-05	0.00128012	0.00346176	-0.00494522	-0.00374263	0.00333018	-0.000134192	-0.00517443	0.008937	0.000720978	-0.0031679	0.00746567	0.00738524	0.00427916	0.00964461	0.00501294	0.00434915	-0.005273	0.00344216	-0.00217608	0.000552019	0.00270701	0.000575124	-0.00206706	0.00417792	0.00488183	0.000523478	-0.00228596	0.00850258
VCL	0.00402047	-0.00418041	-0.00818858	0.00697527	-0.00103634	0.00598227	0.00343675	0.0106275	0.00476581	0.00643238	-0.0021892	0.0190103	0.00674382	0.0105396	0.0109777	0.00938941	0.0037016	0.0047208	-0.000776947	0.00293372	-0.00122733	-0.00582439	-0.00585476	0.00170973	-0.00157248	0.0066546	0.000884631	0.00741266	0.0012219	-0.00207396	-0.000976062	-0.000239122	-0.00114077	-0.00344503	-0.00734843	-0.000550416	0.00503594	-0.00249045	-0.00550816	-0.000793414	0.00048824	-0.0074059	-0.00363471	0.00716319	-0.000732036	0.000927421	0.0033768	-0.000847469
DEPDC1B	-0.0196521	-0.0178065	0.00653493	0.00116811	-0.00704789	-0.00991239	0.0034202	0.0177852	-0.0135352	0.0224654	0.00699397	-0.00333476	0.00128452	0.00833707	0.00431158	0.000985119	-0.00768984	-0.00285069	0.00201599	0.00138346	-0.00371547	0.00139553	0.00111433	0.000859132	-0.0105732	-0.0284257	0.00966207	0.000282256	0.00781966	0.00315316	0.000940301	-0.00402825	-0.00170717	-0.000192633	0.000714475	0.00628232	0.00802455	-0.0014947	0.00738283	-0.00602602	0.0135692	0.0075179	-0.0154747	-0.0125566	0.0132261	0.00469886	0.0102073	-0.00364202
NSMAF	-0.00356414	0.00116768	0.00278378	-0.00300151	0.00106953	-0.000604082	0.00388968	0.0103814	0.00216599	-0.00219315	-0.00993062	0.000914558	-0.0144685	-0.00912933	0.0074075	-0.000703812	-0.000425885	0.00156349	-0.00784852	-0.00360143	-0.0036266	0.0106463	-0.00151946	0.00167575	4.98442e-05	-0.00517379	0.00725567	-0.00766535	0.00503727	0.00988984	-0.000418159	-0.00762348	-0.00267051	-0.0117906	0.0011611	-0.00650408	-0.00152407	0.00121945	-0.00433101	0.00538985	-0.00128945	-8.40887e-05	-0.00370606	0.000694267	-0.00493379	-0.00213746	-0.00425642	-0.00564766
ADSS	-0.00940022	0.00518826	-0.000189032	0.00163671	-0.00246386	0.00360397	0.00742904	-0.00107751	-0.00629318	-0.0044367	0.00616846	-0.00288082	-0.00115194	-0.0151226	0.00296692	0.00446471	0.00342713	-0.00603312	0.00696553	-0.0132786	-0.00460914	-0.00408394	-0.0077004	0.00200274	0.00389012	-0.00652031	-0.00179466	0.00223489	-0.00497883	0.00462255	0.00187626	0.000341231	-0.0020235	0.00479335	0.00407165	-0.0012157	0.00764056	0.00751253	-0.00240026	-0.00779236	0.00416467	-0.00701656	0.00238074	0.000105265	-0.00185191	0.00658463	0.00281948	0.00684975
TIMP2	-0.00643129	-0.0121102	-0.00850639	-0.0143439	0.00292168	-0.0118259	0.00160945	-0.0165772	-0.000365305	-0.00438421	0.014367	0.0153164	-0.0110871	0.00250861	0.0129773	-0.00764244	0.00960373	0.00632481	-0.00977197	0.00741973	-0.00482093	-0.00270879	-0.0103333	-0.00460168	0.00550859	-0.0119756	-0.0101545	0.00990978	-0.0106675	-0.0078163	0.00661666	0.0105955	-0.00843797	0.0172481	0.00488276	0.00385016	0.00146015	0.00347359	-0.00549594	-0.00768869	-0.00734669	0.0143278	-0.0142682	-0.000251354	-0.00111608	0.00373862	-0.00555661	-0.0127736
RFC1	-0.00231538	-0.00706876	-0.00557854	0.00171229	-0.00217385	0.00410202	0.00403107	0.00277504	-1.50269e-05	0.010076	-0.00270307	0.00258948	-0.00829122	-0.0035987	-0.00405319	0.00241194	0.00103829	0.00436555	0.00763689	0.00748331	-0.0141431	0.00160302	-0.0122762	0.00802965	0.00202585	-0.00463857	0.001606	0.00786766	0.00632857	0.0152154	-0.00134825	0.0041355	-0.00644646	-0.000275444	-0.00775767	-0.0167607	-0.00278568	0.00767275	0.00678072	-0.00574558	-0.00588928	0.00909425	0.0190873	0.0130295	-0.00765191	-0.0143371	-0.0155444	-0.00748643
TBC1D23	0.00254117	-0.00214828	0.00250222	0.0025174	-0.000737532	0.00642763	0.00848461	-0.00321453	0.00214428	0.00561959	-0.00218999	0.00302599	0.00780781	-0.00106454	0.00673825	0.00132576	0.000757347	7.99635e-06	-0.00282673	-0.0034498	0.00131314	-0.000678677	0.000296972	0.00537149	-0.00329098	-0.00729965	0.00179473	-0.00747346	-0.00530448	0.00218719	-0.00201273	-0.00756642	0.00769787	0.00262295	0.00167203	0.00627879	0.014645	0.00715373	0.00460249	0.000559174	0.00242109	0.00816396	0.004054	-0.00220849	0.0021983	-0.00676	0.00190009	0.000486501
CUL3	0.00176638	-0.00416009	-0.0101652	-0.00985694	-0.0153924	-0.0033332	0.00110039	-0.00410221	0.00197899	0.00609182	0.0147619	0.0169825	-0.00995306	0.00216013	-0.0107021	0.0150414	0.000235436	-0.00187887	-0.00249891	-0.0011377	-0.00857119	-0.00677951	-0.00096886	-0.0175518	0.0149673	-0.00226652	0.000478726	-0.00497796	0.00598133	-0.0126318	0.0109513	0.0112232	-0.00673206	-0.00946723	0.00196241	0.013972	0.00877006	-0.0071425	-0.00237315	0.0071189	0.0232574	-0.00240981	0.00822381	-0.00557153	-0.00806383	0.00411423	-0.00749794	-0.000188441
MYOM2	0.0253062	-0.0412276	0.0221117	-0.020696	0.016534	0.0140483	0.018532	-0.00290241	0.0270189	-0.015723	0.0139717	0.0148214	0.0190987	-0.0028964	0.00441574	0.0186408	-0.00445109	-0.00130043	0.013823	0.00158793	-0.00673289	-0.00112461	-0.00878506	0.00304314	-0.0202249	-0.00205739	-0.0072874	-0.00269389	0.00543623	0.0115885	0.00739216	0.0104596	0.00956954	0.00863616	-0.00812482	-0.00280728	0.00674294	-0.00553245	-0.00955694	-0.00960899	0.000427081	-0.00191709	-0.0108804	-0.00384627	0.00255216	0.00910229	0.00287866	-4.02411e-05
ZZZ3	0.000295673	-0.000350902	-0.00134699	0.006765	0.00218674	0.00199164	0.0203989	0.00389986	0.00357933	0.00464234	0.000507231	0.00122908	0.00247596	-0.00185592	0.00159612	0.00743332	0.00223296	0.00453301	0.00118997	0.00703024	0.00885663	-0.00217069	0.0034105	-0.00467168	0.00261353	0.00718157	0.00681232	-0.0120148	0.00425497	0.00109256	-0.00177987	-0.00349882	-0.00492391	0.00204471	0.0110985	-0.00399918	-0.00634821	0.0112187	0.0101965	-0.00889192	0.00325014	0.0119256	-0.0030101	-0.00916801	0.00871494	0.0015046	0.0134368	0.00936318
USP2	0.0145652	-0.00918304	0.0147075	0.00359405	-0.00358128	0.00270802	-0.00946778	0.0182303	0.0111767	0.015364	0.0116642	0.00583829	0.00778853	-0.000105861	0.00543083	0.000696246	-0.00125252	0.00502194	0.00263029	-0.0185361	0.00619087	-0.000452417	-0.00261097	0.0135601	-0.0154347	0.00679708	0.0020956	-0.00827076	0.00518225	-0.0102783	0.00508884	0.00628723	0.00590377	-0.000780603	0.00585412	0.00060175	-0.000193031	-0.0110957	-0.000603405	0.00321741	0.00236926	0.00335198	0.000970217	-0.00183838	-0.0027636	-0.00168771	0.000294523	0.00109226
TUBG2	-0.00724876	-0.0015705	-0.00249068	0.00350408	0.00582617	-0.00645684	0.000376828	-0.00299836	-0.00675559	-3.7751e-06	0.0067313	-0.000597291	-0.00066608	0.00366827	-0.00296364	0.00722109	-0.00947768	-0.00200151	0.0137204	-0.00625132	-0.00050282	-0.00566881	0.00652883	0.00559086	0.00243929	0.00306303	0.00382783	-0.00136685	-0.00482403	-0.019765	0.00463102	0.00661448	-0.00980756	-0.00290134	0.00032165	-0.00655549	-0.00524494	0.00637391	0.00703857	-0.00731158	-0.0175307	6.37307e-05	0.0195014	0.00118164	-0.00357736	0.00818754	0.00878872	-0.0109105
RPL26L1	-0.00103679	-0.00162753	-0.00239516	-0.00466599	-0.00642031	-0.00199945	0.000771384	-0.00148062	-0.00524236	-0.00526209	0.000247393	0.0026396	-0.00149113	0.00510831	0.00614503	0.00431675	-0.00247304	0.00674991	0.0024484	0.0027721	0.000296588	0.000421847	-0.00357548	0.0030876	-0.00179663	-0.000787957	-0.00123397	0.00762045	0.00261039	0.00526557	0.00242337	0.000176054	0.0019802	0.00249198	0.00315592	0.000822223	0.000465369	-0.00129326	-0.00521064	-6.94776e-05	-0.00168451	0.00348264	-0.00610561	-0.00156677	-0.00171483	0.00320217	0.00275733	0.00203323
NSUN2	-0.000152748	0.00125905	-0.00134817	0.0042057	-0.00987237	0.00338375	0.0104146	0.00445858	0.00171968	0.00248714	-0.00277709	0.00451534	0.000728281	-0.00255182	0.00629578	-0.00531871	-0.00510109	-0.0047795	0.00603811	0.00209853	0.00439365	0.00220678	-0.00346608	0.00101194	-0.00463553	0.00207315	0.00291113	0.000780735	-0.00656026	-0.00334621	0.00204992	-0.00531237	0.0068081	0.00564096	-0.00291315	-0.0104583	0.000936897	-0.00257156	-0.00519106	-0.00218327	-0.00974874	0.00228095	0.00134777	-0.0124346	0.00443904	-0.000196742	-0.0105203	-0.00416524
FBXO42	-0.00224276	0.00167952	0.00752272	-0.00133993	0.0029589	0.00342246	-0.0021464	0.00328702	0.00457463	0.00723564	-0.00579895	0.00514852	0.000801926	0.00226264	-0.000467503	0.00182648	0.00687416	-0.00442681	-0.00253937	0.00569129	0.00186949	0.00282605	-0.000582589	-0.00120397	0.002866	-8.00865e-05	0.0014124	0.00375253	-0.00129217	-0.00355052	-0.00332025	0.00148333	-0.0016729	0.00161816	0.00312821	0.00102364	-0.00760867	0.00429629	0.000286459	0.00623188	-0.000656748	-0.00504344	0.014234	0.000119261	-0.00172881	-0.0055331	-0.00176948	0.0033008
MFAP3	0.00750787	-0.00163603	-0.00144698	0.00999642	0.00293315	0.0158987	0.0139962	0.00724445	0.00723319	0.0192067	-0.00422327	0.0115513	-0.00541842	0.00143677	0.00399518	0.0123423	-0.00392945	0.00557947	-0.00324984	3.07466e-06	0.00879635	-0.00476676	-0.0050956	-0.000280813	-0.00154741	0.00122737	0.0200614	0.00650787	0.011967	0.00158571	-0.00653396	0.000576984	0.00845861	-0.0119213	-0.00924093	-0.00887254	0.0104265	0.00419923	-0.011154	0.00238136	0.0047309	0.00538765	0.00423959	0.00830995	-0.0016848	0.00274842	-0.0184078	-0.000623646
MRI1	-0.00369106	-0.000481605	0.00345876	-0.00462539	0.00122835	-0.0050631	-0.00587567	-0.000826173	0.00193276	0.000738196	0.00449396	-0.0133442	0.00101023	-0.00090479	-0.0023431	-0.00682431	-0.00358854	0.0159208	0.00152834	0.00899824	0.00551632	0.000575723	0.00691642	0.00736705	-0.00563097	-0.00122854	-0.000493735	-0.00710807	-0.000121947	0.00189699	0.0171266	-0.00210199	0.00354134	-0.00696252	-0.01436	-0.0112936	0.0113822	0.00434831	0.0104317	0.00432462	-6.99132e-05	-0.00936896	-0.0226198	0.000404497	0.00576929	0.00476751	-0.00391301	-0.00623592
METTL1	0.00366644	-0.00611387	-0.0015995	0.00396254	-0.0110458	0.00373035	-0.00236594	-0.00553766	0.00162977	0.00297756	-0.000529833	-0.00481574	-0.00413979	-0.000362199	0.000102527	-0.00540294	-3.29294e-05	-0.00109722	0.00912112	0.00255834	-0.00645384	-0.00340824	-0.00047231	0.00411606	0.000167138	-0.00862824	-0.00101483	0.00627448	0.00164791	-0.000961431	0.00557498	-0.00401566	0.000530687	-0.000124783	0.00430993	0.0119583	0.00165231	-0.0058889	-0.0036981	0.00341898	0.00308446	0.00924691	0.00462909	0.000811538	0.0088837	0.00652403	-0.0054099	-0.0090462
AGA	-0.00597623	-0.000692457	0.00316571	0.00120348	0.0104689	0.000828653	0.00836385	0.000543609	-0.010523	-0.00830091	-0.00592306	0.000994292	0.000724129	0.00473302	0.00373811	-0.00249246	0.0143696	0.00761381	-0.00632555	-0.00533525	0.000101479	-0.00157577	-0.0120484	-0.0123902	-0.00688014	-0.0020453	0.0040787	0.00394875	-0.00614087	0.0139566	0.011241	-0.0077736	-0.0097511	-0.0101786	0.0071967	0.00261932	0.00710848	-0.00256371	0.0117088	0.0138894	-0.00464233	0.00953917	-0.0077418	-0.00584592	-0.00962208	0.00722462	0.000809562	-0.000148314
MAT2B	-0.0038042	-0.00356827	-0.00353054	-0.00214777	-0.00133015	0.00587001	0.00822935	0.000788207	-0.00541313	0.00277563	-0.00754533	-0.00917175	0.00436995	-0.00235596	0.00496925	0.00149666	-0.00528606	0.00407611	0.000414783	0.00191478	0.00439365	-0.00191643	0.00338583	0.00367658	0.00284726	0.00189612	0.000369075	-0.00188463	0.00241456	0.00238539	0.00144047	-0.00126359	0.000496297	-0.00260204	-0.001546	-0.00231294	-0.0039569	0.00164207	0.000105823	-0.00282062	0.00025836	-0.00107419	-0.00470878	-0.00545383	0.00303815	0.00173737	-0.00196397	-0.00727944
EDC4	0.0134997	0.0127442	-0.000608406	0.0043577	-0.00714684	-0.00298332	-0.00735605	0.00714602	0.00797896	0.0125233	0.00288607	-0.000674013	-0.00319834	0.0167126	-0.0028524	-0.0127561	-0.000850209	-0.00222888	0.00805311	-0.00136969	0.0113885	0.00446539	0.00460117	-0.0024041	0.00629826	0.00653442	-0.00728062	-0.00843943	-0.000535945	0.00275338	0.0011661	0.00137367	0.00720904	-0.00494475	0.00729678	0.00488956	-0.00280859	-0.00352226	-0.00289861	-0.00140068	-0.00646385	0.00489734	0.000649939	0.00185381	0.00161816	-0.000845894	-0.00402077	0.00631471
TRIO	-0.00212486	-0.00155524	-0.0096199	0.00415697	-0.000661442	-0.000310889	0.000271044	-0.00357829	0.009907	-0.00207602	0.0107712	0.0080404	-0.014764	0.00810887	-0.00582658	0.00881453	0.00370606	0.0175341	-0.00104868	-0.0115053	-0.00613518	-0.00676081	-0.0125477	-0.0154128	-0.0097044	-0.0150687	-0.0127389	0.0026143	0.0152765	0.0183122	-0.00264976	-0.00440297	0.0248548	0.0204723	0.00702551	-0.00641587	0.0154298	0.00110641	0.00163999	0.018451	-0.00966339	0.00277603	0.00162639	-0.0187491	-0.00497681	-0.0125929	0.000587221	-0.00540839
VCAN	0.00343699	0.00991026	0.0143947	0.014934	0.00917102	0.00470765	0.00237559	-0.00659273	-0.00650463	0.014744	0.0147755	-0.00506444	-0.00973951	0.0197464	-0.0216632	-0.000122981	0.0242394	-0.000259678	-0.0138539	0.000541517	0.00233608	-0.00483226	-0.00191282	-0.00574243	-0.0235774	-0.000916972	-0.00705986	0.00507729	0.0117157	0.00571401	-0.0053215	0.00188806	-0.00242613	0.0127662	-0.00702178	0.00720387	-0.0151779	-0.00913528	-0.0041039	-0.00476495	0.00642638	0.00157931	0.00317357	-0.00438924	0.00121507	-0.000853596	0.00286419	-0.00534777
CLEC16A	0.00280297	-0.00257772	0.000230913	0.00243369	0.00053065	1.34946e-05	-0.00410297	0.00357923	0.00333719	0.0150664	0.00390501	0.00741046	-0.00431944	-0.00657647	0.00462078	-0.000164676	0.00823069	-0.00194371	-0.00377889	-0.000932112	0.00849721	-0.0093322	0.00267404	0.00201906	-0.00101272	0.00478426	0.000375223	0.0083598	-0.00316816	0.000164548	0.00190163	-0.00339829	-0.0106586	0.00293264	-0.00124189	0.00548208	-0.000597784	-0.00724894	0.00216413	-0.00340952	0.00181579	-0.0126144	-0.000117864	-0.00612934	-0.0123363	0.00211162	0.00373071	0.0127149
SKIV2L2	0.00113083	-0.000257786	-0.00418446	0.00144748	-0.00553782	0.00508629	0.00794126	0.00796304	-0.00164959	0.00668066	-0.00325338	-0.00112916	0.00376212	0.00160792	-0.00085004	0.00676579	-0.00887722	0.00227277	0.00484301	-0.00059037	0.000511503	-0.00393819	0.000553275	0.00418873	0.000322781	-0.00371422	0.00249235	-0.00090964	0.00155704	0.00569036	-0.00333302	0.00336987	0.00137472	0.0021784	0.000475817	-0.0016202	0.00565666	0.00110686	-0.00442592	0.00454055	0.00334415	0.000695352	-0.00369564	0.00196238	-0.00172829	-0.00664363	-0.00358421	0.0120053
ZFYVE16	0.00187767	0.00196349	-0.00296188	0.00547976	-0.00210307	0.00874375	0.00849045	0.0104718	0.00464437	0.0013538	0.0103076	0.00622856	-0.0100456	-0.00123142	-0.00459309	0.00832008	-0.00133772	0.00193269	-0.00184551	0.000181064	0.0097745	-0.00351342	-0.00304286	-0.000204581	-0.00248444	-0.00481891	0.0030057	-0.00319573	9.35044e-05	-0.00693299	-0.00362883	0.00557637	0.00773009	-0.00489867	0.0027047	-0.000677507	0.0022694	0.000361404	-0.00141003	0.000102381	0.00473344	-0.00307396	-0.00987008	-0.00508564	0.00396563	-0.00733667	-0.00261633	0.00204629
FAM65A	0.00260712	0.000413416	0.00459457	0.000439404	0.00241106	0.00954073	0.00675093	0.00395574	0.00775221	0.00607552	0.00347574	0.00676271	-0.00674624	-0.0077694	-0.000310689	-0.0117345	-0.000813464	0.00755306	-0.00643961	0.0127965	0.00319265	0.00410856	0.00104193	0.00166611	-0.00808271	-0.00246453	-0.0258014	0.00274429	-0.0107984	-0.00184583	0.00331158	0.000596264	-0.00987528	0.000471656	-0.00661095	0.0144434	0.00741009	0.00190506	0.000388294	0.0075568	0.00343034	-0.00107666	0.000635433	-0.00435274	0.00197579	0.00221631	-0.00280077	-0.00254268
RAI14	-0.00693554	-0.00786281	-0.00640924	0.0218343	0.00461387	0.00618711	0.00490423	-0.00129342	0.00352754	0.00259137	0.0013754	-0.00176121	-0.00104951	-0.0017145	-0.00341605	-0.00331555	0.0207682	-0.0112169	0.00372689	0.00308021	0.00372105	-0.00632268	-0.00105669	0.00614466	-0.0127457	0.00890136	-0.0114579	0.00800367	0.00300669	0.00183211	-0.00665964	-0.00299876	0.00799198	-0.0031086	0.00496746	0.00171858	-0.00362942	0.00270688	0.00107224	0.00151951	0.0097084	-0.000377257	-0.00221817	0.00542161	0.00415769	-0.0130527	-2.09072e-05	-0.00791069
PNKP	-0.00382339	-0.00485934	-0.00319548	-0.000457382	0.00355767	-0.00964108	-0.00139092	0.00555379	0.00552841	-0.00589764	0.00950876	-0.00796406	-0.00806551	0.000199332	-0.00263044	-0.0031322	-0.013332	-0.010833	-0.0010456	-0.00841155	-0.000724705	0.00508978	0.00825262	-0.00379708	-0.00803768	-0.00827493	0.00517435	0.00529307	-0.00744338	-0.0208623	-0.00542739	0.00832896	-0.011436	0.01018	-0.0127504	0.00316836	-0.00289515	0.00761339	0.0112782	0.0105896	-0.00363149	-0.00914319	-0.0112957	-0.0045089	-0.000339073	-0.00049719	-0.00568188	0.00520857
SPDL1	-0.0191355	-0.0171756	0.00125053	0.00425363	-0.00799959	0.0168278	0.000512547	0.00120801	0.000215246	0.00318749	0.0147941	0.00406953	-0.0216319	0.00241701	-0.00679833	-0.00477479	0.0104023	0.0229878	0.00428333	0.0125403	0.00445065	-0.00287374	0.0218043	0.0205444	-0.0349153	0.0188409	-0.0194412	0.0220205	-0.00033768	-0.0176127	0.0031083	-0.0228151	0.0110895	-0.0154155	-0.00111823	0.0243353	0.00449186	0.0069067	-0.0144916	-0.00611032	0.0318301	-0.00543074	0.0419931	-0.000942321	0.0073293	0.0242658	0.011385	-0.00733068
STAU2	0.00913373	-0.0152635	-0.00293327	-0.00233899	0.0049097	0.00781938	0.0023828	0.00500134	0.00217925	0.00946839	0.00170492	-0.0137435	0.00365544	-0.00574792	0.00425109	-0.00279355	0.0046748	0.0102563	0.00468171	0.000182588	0.00709272	0.00343139	-0.00849406	0.00113539	-0.00562686	0.00390606	-0.000953058	-0.00369261	0.000274786	-0.000446011	0.00452014	0.00557108	-0.000499449	0.00478496	0.00117521	-0.00391069	-0.00433534	-0.0042301	-0.00307773	-0.00628575	0.00198078	0.00157173	-0.00586733	0.00048379	-0.00806751	-0.00233096	-0.00164057	-0.00085021
PQLC2	0.00235027	0.0045574	0.00173182	-0.00231276	-0.00930752	-0.000914017	-0.00522585	-0.00062098	-0.00152975	0.00190337	0.00246246	0.00897627	0.00232306	0.000766873	-0.000202534	-0.00146964	-0.00675748	-0.0027126	-0.00234603	0.0104	-0.00068024	0.00191061	0.00770894	0.0069366	0.000536544	-0.00929468	-0.00535429	-0.00299743	-0.00107419	-0.00202185	-2.90245e-06	0.00157458	-0.0025314	-0.00535179	-0.0015566	-0.00230804	0.00226414	-0.00971379	0.00988648	0.00892705	-0.00361886	-0.000891955	-0.00365311	0.00262141	0.00992517	0.00493096	0.000383393	0.0121287
CTNS	0.000718686	-0.00057223	0.00549405	-0.00210951	0.003271	-0.00164607	-0.00206226	-0.00144531	0.000845039	-0.00105864	-0.0021568	0.00424137	-0.0038174	-0.0128298	-0.00986709	0.00122568	0.00293118	-0.00596321	-0.00923465	-0.00798378	0.00167859	0.005979	-0.00267858	0.01266	0.00419553	-0.00755476	0.00111253	-0.00896475	-0.0032362	-0.00660336	0.00947701	0.00120526	0.000873051	0.0070565	-0.00636545	-0.00373247	-0.00705323	0.0030642	-0.00672729	0.00731972	-0.00238264	0.0109648	0.0130219	-0.00597662	-0.00273694	0.00330003	-0.0046407	-0.0037833
RTN4R	0.00886626	0.0118766	0.00747348	-0.00816833	-0.0080838	0.0100621	0.00556019	-0.0140001	0.0081767	-0.00291431	-0.00833148	0.0229656	0.00520701	0.0132308	-0.012516	-0.00988009	-0.0202471	-0.0172632	0.000506805	-0.00798099	0.012366	0.00433542	-0.00778644	0.0102076	-0.0157732	0.0146634	-0.00388886	-0.0149787	-4.79055e-05	-0.00295705	0.000552325	0.000717853	-0.0102494	0.0123201	-0.00296246	0.00700961	0.0152167	0.00628978	-0.000875983	-0.00498119	-0.00773831	0.00765975	-0.000529104	0.00940038	-0.0109361	0.000537115	0.00144775	-0.00285524
PHF23	0.000836173	0.000340542	-0.00186264	0.00264056	-0.00204442	0.000542195	0.000869423	-0.00267016	0.00771047	-0.00428197	0.00687285	-0.002619	-0.00653549	0.00131471	-0.00315576	-0.00756639	-0.00807365	-0.0021346	-0.0112004	0.00254015	-0.00620458	0.0158771	-0.0111532	0.0101237	-0.00165061	-0.0133705	0.0113611	-0.00855134	-0.0205606	-0.00410855	0.00177834	-0.0131192	0.00499063	0.024596	-0.000303071	0.00374068	-0.00259278	0.0125934	-0.0121325	-0.00939705	-0.00711835	-0.000631189	-0.00285419	-0.0135792	0.00151836	-0.00839243	-0.0142361	-0.00865769
PSMA4	-0.0010144	0.00030427	-0.00276979	-0.00279376	-0.00383046	0.00228501	0.00333056	0.00155102	-0.0017174	0.00453713	-0.00509814	-0.00593371	0.00120817	0.00473044	0.000765549	-0.00168181	-0.00481946	0.00258956	-0.000562176	-0.00422206	-0.00304478	0.000432033	0.00133022	0.00488068	-0.00330445	0.0040716	0.00192419	-0.00446294	-0.00196571	0.00337146	0.00307034	-0.000364675	0.00202483	0.00272625	-0.00172912	-0.000480367	0.000925757	0.00108376	-0.00164118	0.00188987	0.000721524	0.00479662	-0.000603438	0.000160676	-0.000231763	0.00117677	-0.00137105	-0.0220842
LSG1	0.00154204	0.00155544	0.00224473	-0.000581796	-0.00709514	-0.0015118	0.00441217	-0.00659947	0.00114358	0.00312661	-0.00168012	0.00676898	-0.00631176	-0.0025496	-0.00550398	-0.00215264	0.000306728	0.000298632	0.004653	0.00514627	-0.00714342	0.00205093	-0.00699133	-0.000903583	-0.00562001	-0.00683388	-0.00376129	0.00179967	-0.00552836	0.0064857	-0.00303251	-0.00228403	0.00384972	-0.00269552	-0.0025827	-0.00459573	-0.00478111	-0.000288268	-0.000729982	0.00212704	0.00406361	0.000359203	0.00142464	0.00246481	-0.000240719	0.000830005	0.00384161	0.00914219
PARP3	-0.00568243	-0.00252827	-0.00248705	-0.00331994	0.0046284	0.00305877	0.00133562	-0.000706788	-0.0146128	-0.0100453	0.00238302	0.00315137	0.0139494	0.00760212	0.000403094	-0.00372583	0.00543224	-0.0146718	-0.00107658	-0.00805578	0.00300348	0.00871841	0.00645096	0.00619268	0.00403266	-0.000683932	-0.00747367	0.00604329	0.000882237	-0.00696371	-0.0035202	0.00733755	-0.00809106	0.00084955	-0.00390926	0.00567125	0.0042553	-0.003218	0.00856774	-0.00247176	-0.00400027	0.00340795	0.00890844	-0.000116056	-0.00697924	-0.00441783	0.00458366	0.0128876
TNC	-0.0184142	-0.00771237	0.00984103	0.0295945	0.0117089	0.0248663	0.0445688	0.00626783	-0.0104877	-0.0341478	0.042746	0.0182735	-0.00315622	-0.017404	0.00478243	0.0301805	-0.0215537	0.0177678	-0.00600993	0.000380402	0.0389524	-0.0191416	0.0228855	0.00677325	-0.0101282	0.00869928	0.00751868	-0.0523007	-0.0281554	-0.0194864	-0.0161098	0.0157026	-0.0282933	-0.0146543	-0.0176736	-0.0237678	0.0134133	-0.0198597	-0.0141213	-0.0135377	0.00201945	0.0281963	0.0159172	-0.0156671	-0.00554985	0.00502029	0.00683531	-0.00370615
THAP3	9.52831e-05	0.00430142	0.00731672	-0.00701692	-0.000953692	-0.0020804	-0.0056935	-0.00298208	-0.006243	-0.00120595	-0.00580993	-0.0022657	0.00210787	0.00128214	0.000293848	0.000224672	0.00355467	-0.00590476	-0.000563237	0.00280106	8.77938e-05	0.0037151	0.00272418	0.000905871	0.0113108	-0.00826238	-0.00589702	0.00283364	0.00128364	-0.00366668	-0.00359061	-0.00634878	-0.00344508	-0.00434327	0.00858999	0.00915907	-0.00632364	0.0143312	0.00817952	0.00432712	4.45766e-05	-0.00713197	0.0155041	0.00907674	0.00194372	0.0010133	-0.0141165	-0.00898735
TDP1	-0.00445916	0.00169886	0.0031126	-0.000526498	-0.0198348	0.00357716	-0.000729658	0.00931727	-0.00166528	0.00905249	-0.000542513	0.0150363	-0.000367193	0.00907471	-0.00117898	-0.00716241	-0.0131777	-0.00210378	-0.00465519	-0.00240871	-0.00221374	0.0116293	-0.00139357	-0.00420399	-0.00356193	0.00131661	-0.00364927	0.00202588	0.00866584	-0.00806585	0.00838293	-0.0076596	0.00202389	0.00472585	-0.001772	-0.00772561	-0.0026279	-0.000473984	-0.00244574	0.00655917	-0.00271202	-0.00901265	0.0095835	-0.000668653	-0.00119353	0.00223683	-0.00194262	-0.00943358
AIFM2	0.00682238	-0.00959463	-0.00282873	-0.00600106	-0.00357185	-0.00491674	-0.00282324	-0.00202297	0.00925391	0.0137372	-0.00648743	-0.00382798	8.02441e-05	-0.00516782	-0.00204544	-0.0016942	-0.0100226	-0.00171	-0.0116932	-0.00765395	-0.00355585	0.00514732	0.00514291	0.00909442	0.0116498	-0.00479289	-0.00657608	0.00162475	0.000348815	0.00457177	2.35889e-05	0.00086807	0.00417472	-0.00586446	-0.00338698	-0.00138194	0.00331235	0.0075171	-0.00191745	0.00309666	0.00386155	0.00704501	-0.00713978	-0.00222966	-0.00667377	0.00125594	-0.003794	-0.0128247
SPATA7	-0.000420793	0.00478962	0.00553192	-0.015874	0.00526388	0.00243468	0.00266592	-0.00400199	-0.00442385	-0.00886425	-0.00569275	-0.00195074	-0.00439935	-0.00377612	0.00486689	-0.00148027	0.00236691	-0.00215665	-0.00302221	-0.00596341	-0.0169332	-0.00762174	-0.00660262	0.0100655	0.00926788	0.00527726	-3.99716e-05	-0.0110349	-0.00916345	0.0135668	0.00274498	0.00635264	-0.0105069	0.00400062	-0.00975938	0.0156363	-0.00257126	-0.00371839	0.0230793	-0.0177659	0.0124892	-0.00163679	-0.00534436	0.00943454	-0.00335527	0.00182122	0.0157278	-0.00226747
MED17	-0.00114866	-0.000577068	0.00296292	0.00240072	-0.00124505	0.00154826	0.00456532	0.00247403	-0.00155783	-0.000436688	-0.00237051	-0.00553703	-0.00722711	-0.0060486	0.00795101	-0.00630158	0.00215485	-0.00787458	0.000488339	0.0117514	0.00897653	0.0138042	0.0014985	-0.0100047	-0.00678783	0.00540371	0.00354927	0.00111212	-0.00761871	0.0144726	-0.013504	-0.00300088	-0.00660002	0.00099354	0.00301093	0.00224041	0.0022652	-0.00266347	-0.00231878	-0.00451476	0.00510412	0.00573495	-0.00417774	-0.00202762	0.00578672	-0.00173773	-0.00893565	-0.00868381
RETSAT	-0.000879573	-0.000123996	-0.00637662	-0.00419724	0.0090389	-0.0132808	0.000236719	0.00473005	0.00224455	0.0041711	-0.0048713	0.00818223	0.0056044	-0.00478316	-0.00425619	0.00741141	0.00109369	-0.00230088	0.0109933	-0.00797576	-0.000222557	-0.00289526	0.00257397	-0.0124305	-0.00797033	0.00607136	0.00828011	-0.00520158	0.00361622	-0.000413909	-0.00535138	-0.0136536	0.00241114	0.00219275	-0.00858002	0.00710928	-0.00163076	0.00182974	0.00175213	-0.00466724	0.00136355	-0.00222125	0.00833044	0.00905464	-0.010094	0.00361767	0.00468562	0.000743826
CAPG	-0.0151112	0.000986286	0.0183453	0.0188968	0.000897888	-0.026826	-0.0203725	0.00617512	-0.0118584	0.0115604	0.00962438	0.0179274	0.0048398	0.00857909	0.0305139	-0.0206169	-0.00994047	0.013419	-0.000807631	-0.00591139	-0.022183	-0.0177752	-0.00530959	0.00591046	-0.0001916	-0.0043469	-0.0111896	-0.00782109	-0.00280482	-0.00668525	0.00411596	0.0107162	0.00236307	0.011227	-0.000655062	-0.00259472	0.00136681	0.00956867	-0.00972015	0.00102684	0.000410787	-9.19995e-05	-0.00351068	0.00430185	0.00529135	-0.000502942	-0.00171162	-0.0102828
AP2S1	-0.0050557	-0.00315308	-0.000803892	-0.00032297	0.00277312	0.000238662	-0.00105876	-0.00791369	-0.000922811	0.00130881	0.00308361	-0.00133518	0.00211821	0.00710021	-0.000198525	-0.00318457	-0.000864423	0.00189939	0.00152215	0.000353609	-0.00323964	-0.00562194	0.00420864	-0.000161282	0.00292313	0.00329705	0.000378912	-0.00325614	0.00725968	-0.00219941	0.000286206	0.000371524	-0.00421303	0.000995391	0.00204563	0.00436515	-0.00347542	0.00435509	-0.000787608	0.00402794	0.00132748	-0.000886146	0.000115842	0.00297183	-0.00193871	0.00156096	-0.000782605	-0.0196924
DCUN1D1	0.00508165	-0.00202929	-0.00454268	-0.000793913	0.0059015	0.00540815	0.00598458	-0.000629136	-0.000937354	0.00926823	0.000172862	-0.0108008	-0.00111754	-0.0013717	0.0127544	0.00397506	-0.00808513	-0.000468082	0.00335722	-0.00333702	0.00211396	-0.00284427	-0.00599015	0.0041694	-0.00555146	0.00371728	0.00105629	-0.00553669	0.00191385	0.00659245	-0.00143891	0.00463972	-0.0001159	-0.00215909	-0.00117256	-0.0109351	0.00201461	0.0017206	-0.00780936	0.00901004	-0.000198633	-0.00531992	-0.00308874	-0.00496235	0.000579979	-0.000115363	-0.00217709	-0.00184052
JADE2	-0.0110197	-0.00296766	0.00175543	-0.00394607	-0.00191321	-0.00745361	-0.00349265	-0.000507544	0.00369125	0.00496859	-0.00201311	0.0119864	-0.0124672	-0.000305686	-0.00353118	0.000607368	-0.00500206	0.0038712	-0.0096887	0.0126663	-0.00705719	0.00626062	-0.000161296	0.0016792	0.00275532	-0.00293625	-0.00804493	-0.000555669	-0.0204839	0.00964747	-0.00265218	-0.00835048	-0.00387432	0.0172055	0.00881065	0.00553501	-0.0101731	0.0121224	-0.00896876	-0.0165088	-0.00181065	0.00274779	-0.0167837	0.00565027	0.000282612	-0.00390099	-0.00340773	-0.00172824
TRIT1	0.0042708	0.00856496	0.0049478	-0.00458449	-0.00213462	0.00268128	0.00738007	0.00685838	0.00328903	0.00374823	-0.00216016	0.00364654	0.0113588	0.0030067	-0.00118501	0.00276321	-0.00831895	0.00337912	-0.00642525	0.000374626	-0.00254423	0.00440234	-0.000505532	0.00588732	-0.0126399	-0.00655692	0.00357193	-0.00721125	-0.00721478	0.000231423	0.000540731	-0.00639752	-0.00974894	-0.00887196	0.0018154	-0.0111712	0.00782508	-0.00220829	0.00632284	0.0107986	-0.00606467	0.00119507	-0.00746401	-0.0158976	0.00236962	-0.004086	0.0136833	-0.0121739
CUL7	-0.000378683	0.00988681	0.00169834	0.00216782	0.00677045	-0.000545361	-0.00224557	0.0110061	-0.00171764	0.00417731	0.00248593	0.000964682	0.00621509	-0.000287439	-0.00340446	-0.00297235	0.00143866	0.00159149	0.00365428	-0.00505697	0.00711781	-0.00400824	0.00971202	-0.0014177	0.00942993	0.00703122	0.00466973	-0.00380642	0.0065222	-0.00391816	0.00134816	0.00353913	-0.0045173	-0.000644743	-0.00974833	0.00265185	0.00524134	-0.000881653	0.00181692	-0.000657273	-0.00194156	0.00810289	0.00420332	0.00251549	-0.00115854	0.0115156	-0.00691421	0.000856086
CTNNA1	0.0108634	-0.00776266	-0.00590311	0.00459326	-0.00433403	0.000995205	-0.00494562	-0.000119092	-0.000855149	0.00594875	-0.00210282	-0.000751207	0.00340497	-0.0013551	0.00352675	0.000815992	0.00391145	0.00565955	0.0010665	-0.0122752	0.00156261	-0.00162469	0.00191115	-0.00516363	0.00518443	-0.00170614	-0.00917869	-0.000362339	0.00114602	-0.000641042	-0.000987624	-4.78984e-05	-0.00381646	-0.00217919	-0.00168055	-0.00476352	-0.00641628	-0.00474429	0.00476232	0.00166887	0.000108335	0.00255154	-0.0013796	-0.00110922	0.000657807	0.00137934	4.52104e-06	-0.00605361
CNTLN	-0.00602364	0.000439638	0.0038049	-0.00476968	-0.00579354	0.0039455	0.00824968	0.000680009	-0.000553151	0.000510373	0.00267648	0.000447564	-0.00407338	0.00147735	-0.000923015	0.00445701	0.00109312	-0.00279255	0.00155385	0.00705994	-0.0124942	0.00786943	-0.00569394	-0.0024208	0.00425706	-0.00538012	-0.0127828	-0.00143286	-0.00068487	-0.00295971	0.000706153	-0.00230668	-0.00817993	0.0033945	-0.0126056	0.00190094	-0.00206731	0.00400623	-0.00163734	-0.00365057	0.0101366	0.003963	0.00282057	0.0113279	-0.000276663	0.00700065	-0.00487167	0.00165223
HSPA5	0.0014468	-0.00421187	-0.0100917	0.0222879	-0.00786417	0.00808352	-0.009165	0.000285756	-0.00825052	-0.000942046	-0.0150941	0.00899038	0.0228068	0.0185254	0.0106619	-0.00241189	-0.00137613	-0.0100204	0.000789432	-0.0105998	0.00159687	0.00573401	-0.00619914	0.0116872	-0.00171857	0.00285257	0.00838147	-0.00379903	-0.00457831	0.00742078	0.0158514	0.00315786	3.33256e-05	0.00646097	0.000695473	0.000551095	0.00150314	-0.00388818	0.00316883	0.00442582	0.00112044	0.00350019	0.00246814	-0.00127794	0.00368636	0.000187358	0.00177082	-0.0215229
GEMIN8	-0.00148062	0.00881783	0.00333974	0.000743671	0.00621129	-0.00901514	-0.00894775	-0.00282357	-0.00580148	0.00601117	-0.00353544	0.00517375	-0.00465191	-0.00705368	0.00605343	0.00327406	-0.00320331	-0.00614684	0.0041256	0.00364813	0.0022873	0.00214882	-0.00221847	-0.00197005	0.00550176	-0.00609326	-0.012164	-0.00863101	-0.00793012	0.00422555	-0.00872326	2.25173e-05	-0.00491931	-0.00433395	0.0149179	-0.00928202	-0.00438869	0.0110607	-0.00392955	-0.000234596	-0.0038451	0.0107529	0.00890121	-0.0100061	-0.00432235	0.0119375	-0.00168482	0.0119459
OFD1	0.00446716	0.00888311	0.00119031	0.00358286	-0.0020303	-0.00131843	0.00360622	-0.01074	0.000600292	0.00107192	0.00498395	-0.00682033	0.000243961	-0.0040672	-0.00568893	-0.00113145	-0.000722293	0.0122828	0.00313179	0.00202673	-0.00968423	0.00640153	-0.00719673	0.00434819	-0.00456086	-0.00639385	0.00418774	0.0134395	-0.00639485	0.00974861	-0.000709758	-0.010501	0.00202642	0.000978469	0.00608175	-0.000962947	-0.0016051	-0.00229875	0.00862405	0.00242154	0.00373591	-0.0056822	-0.00731765	-0.00284376	-0.00131451	-0.000298493	0.00821175	0.00493786
GPM6B	0.00812172	0.0259803	0.00971089	0.00999485	0.0130669	-0.0103514	-0.00644384	-0.00664835	0.024326	-0.00097292	-0.00839253	0.00689777	0.0216488	-0.00682258	0.00135194	-0.00023798	-0.0240361	0.00832079	-0.0172437	-0.00279756	-0.00233951	0.00920262	-0.0129255	-0.00414727	0.00431404	0.00726105	0.00610876	-0.00399991	-0.00498072	-0.0069824	0.0049585	-0.00125653	0.00837344	-0.000131657	0.0010749	-0.00645253	-0.00414997	-0.00503204	-0.00520833	0.00759657	-0.00162271	0.0076811	-0.00250584	-0.000642213	0.00610834	-0.00356528	0.00854408	-0.0249923
WDR37	0.00218922	0.00343653	-0.000338735	0.00358995	-0.000531617	0.00351836	0.00246007	0.00129162	0.0065851	-0.000241317	0.0021419	0.00367727	-0.0129069	4.29626e-05	-0.00567469	-0.000351789	-0.00245407	0.00678042	-0.00248519	-0.0049811	0.0035439	-0.00321593	-6.46621e-05	-0.000390784	-0.0114912	-0.0103796	-0.00352082	-0.00464414	-0.0113737	-0.00235724	0.00661569	-0.0141031	-0.0107814	-0.0114522	0.00288303	-0.00498359	-0.00408143	-0.00173861	-0.0122714	-0.00314114	0.0176437	-0.00534517	-0.004872	0.0135597	0.00184915	-0.0034767	0.00443675	0.0114742
YTHDC2	-0.00167505	0.00375185	-0.000778326	0.00695686	0.00409558	0.000420899	0.0012688	0.00743202	0.0110134	-0.00847159	0.00187901	-0.00278192	-0.0114394	0.00767458	-0.000451481	-0.00249208	0.00252647	0.00363152	0.00401	-0.00242239	0.00396522	0.00425022	-0.0058654	-0.00261569	0.00951842	-0.0149415	0.00658397	-0.0133344	-0.00177964	-0.0100314	-0.0104151	-0.00531135	0.0107842	0.00419768	-0.0142458	-0.00594667	0.0043188	-0.000453805	-0.00253318	0.0153443	0.00467122	-0.00913733	-3.14659e-05	-0.0102615	0.00146292	0.00459347	-0.000857417	-0.000482093
ATP6V1H	-0.00237224	-0.000195332	-0.00311075	-0.0022096	0.00572988	-0.00339785	0.00803843	0.000453789	-0.00133562	-0.0022746	-0.0040297	0.00118588	0.00257621	-0.00159696	-0.00611041	-0.0012581	-3.92105e-05	0.00507197	0.000430939	-0.00313837	-0.00390283	7.83536e-05	0.00586709	-0.000383728	-0.0045396	0.00893846	0.000497167	-0.000396217	-0.00418076	0.00368151	0.00133559	-0.00712747	-0.00174834	0.00308372	-0.000730863	-0.00210811	0.00729569	0.000961351	-0.00302163	-0.00227107	0.00275053	-0.0018307	0.00428395	0.00658031	0.00280825	0.00629348	-0.00545539	0.0023118
POLR2B	0.00395558	0.00208017	0.00252931	-0.00373699	-0.000399992	-0.000575502	0.00673279	0.00682513	0.000735281	0.00937675	-0.0038724	0.00412533	-0.00276639	0.000307856	0.00323536	0.00221727	-0.00235838	0.00417673	0.00326737	0.0015331	-0.0011428	-0.00372155	-0.00174537	-0.00413173	-0.00303573	0.00278617	0.00485638	0.000768792	5.51624e-05	-0.000725004	-0.00111607	-0.00426908	0.00569431	-0.00811293	0.000814691	-0.00254093	-0.0021216	-0.00281607	-0.00481824	0.00534507	-0.00108193	0.00369219	-0.000601491	-0.00213548	-0.00304952	0.00154273	-0.00129057	0.004199
KIAA1370	0.00341692	-0.00632002	0.00600214	-0.00647888	0.0132042	-0.000111391	0.010862	-0.00676238	0.00675633	0.00711966	0.000359071	0.00312554	-0.00598779	-0.00112141	-0.00289055	0.00460542	1.29049e-05	-0.00299235	0.000312586	0.00410526	-0.0208148	-0.00491899	-0.00515596	-0.0178877	0.00494456	-0.00828068	-0.000100587	-0.00853511	-0.0140192	-0.00213283	-0.00509975	-0.00951526	-0.00823204	-0.0139406	0.00156273	0.00686323	0.00469071	-0.0102293	0.0052812	0.0129765	0.00172205	-0.00622882	0.0118154	-0.00557762	0.00319388	0.00792761	-0.000765992	0.00273881
TPR	-0.0042	-0.000770215	-0.00411913	0.000271425	-0.00393256	-0.00116442	0.00400945	-0.0020392	-0.00249792	0.00442496	0.000852915	0.000421693	-0.00541939	-0.000440965	-0.00253968	-0.000876358	-0.00123762	0.000420386	0.00544242	0.00603334	-0.0064317	-0.00429117	-0.00953345	0.0105171	-0.00534511	-0.00437129	-0.00307819	0.00307885	0.00664569	-0.000285753	-0.00178837	0.000759791	-0.000380935	-0.00860391	0.00204189	-0.000542625	-0.00482483	-0.00741427	0.00257913	0.00140441	0.00117105	0.0023928	0.0003407	-0.00689525	0.00796865	-0.0058904	0.00327659	-0.00228064
DTNBP1	-0.00115948	-0.00179876	0.000445692	-0.00240884	-0.000791369	-0.000622621	-0.00327178	-0.0100094	0.00218155	-0.000135397	0.00618396	-0.00547831	-0.00981765	0.000125793	-0.00763163	0.00410806	-0.00947785	0.00633658	0.000815351	-0.00118642	0.000151474	0.00730288	-0.0100734	0.0128897	0.018928	-0.00280718	0.000212169	0.00747923	-0.0249149	0.00457604	0.0079647	-0.0111868	0.00223147	-0.0118814	0.0145248	0.00816814	0.00931968	0.0040778	-0.00553031	0.0149884	0.00988079	0.0228605	-0.0105569	-0.00563488	-0.0185196	-0.0110995	-0.0141753	-0.00652538
C12orf4	-0.000927523	-0.00140198	-0.00599751	-0.000114921	-0.00480332	0.0107037	0.00639451	0.00249231	-0.00219161	0.00398514	-0.00531596	0.000166586	0.00386485	-0.0046031	-0.00250221	-0.00486127	-0.000963007	-0.00594798	-0.00770925	0.00431595	-0.00429255	0.0025916	-0.00738647	-0.00439207	-0.00230766	-0.00442992	-0.00479691	0.0082901	0.0131932	0.00286076	0.00556612	-0.00924371	0.00506443	0.00419323	0.00439495	-0.00419404	-0.00555663	0.00576078	0.00516614	-0.0206547	0.00136352	0.00939553	-0.00131691	-0.00405247	-0.00414571	-0.0185926	-0.0182595	-0.011486
SCML1	0.00136012	0.00258151	-0.00158923	0.00301786	-0.00513927	0.00548129	0.00435432	-0.00763773	0.00748041	0.000946382	0.00165597	-0.00170396	0.00325995	0.0167479	0.00105392	-0.00850706	-0.0049112	0.00673689	0.00509393	-0.00130205	-0.00482607	-0.00287544	0.00248017	-0.00942916	0.0102005	0.00425411	-0.00327586	-0.00211176	0.00123175	-0.00687776	-0.0139845	0.00143092	0.00403533	0.01145	0.00630254	0.00782364	0.00493263	-0.00390298	0.00243444	0.00818502	0.012441	-0.00521863	-0.00474385	-0.00045697	0.00943912	-0.0130527	0.0214687	0.00180364
ARHGAP6	0.0092809	0.00412814	0.00185817	-0.00438432	0.00484182	0.00266918	-0.0128599	0.0114864	0.00102451	0.00261698	-0.0135732	-0.0175429	-0.00104335	0.0198797	0.0070072	-0.00313237	0.0139573	-0.00314202	-0.0008016	0.00831224	-0.00559914	-0.0101299	0.00214319	-0.00341377	0.0102681	-0.00728611	-0.000742688	0.00820916	-0.00171396	0.00650768	0.00337451	-0.00258038	0.000533628	-0.00930399	0.0102797	0.00821002	-0.00561866	0.00381836	-0.00274698	0.0012771	-0.00455513	0.00872184	-0.0022185	-0.0032862	0.0184531	-0.00360989	-0.00989654	-0.0072432
MAP4	0.00417543	0.00123045	-0.000551524	-0.00102763	0.00117403	0.013754	-0.00271132	0.00120738	0.00168647	0.00715106	0.00153583	0.0156481	0.00260344	0.00331612	0.00400451	-0.00401328	0.0129545	0.00165779	-0.000171858	-0.00979816	-0.00458751	0.00391168	0.000506126	0.0046638	9.89965e-05	-0.0063696	-0.00194329	0.00211934	-0.00146742	0.000418825	-0.00281473	-0.00255721	-0.00298538	-0.00267297	-0.00603869	-0.00135635	0.00222815	0.000358436	0.000877149	-0.00162574	-0.00037489	-0.00133536	-0.00351079	8.05627e-05	0.00283398	-0.00323077	-0.00160788	-0.0178066
GOPC	-0.00463693	0.00504019	-0.00387158	0.00722264	-0.00602769	0.00623875	0.00790215	0.00439353	0.0112786	0.00176403	-0.00288148	0.00565056	-0.00124885	0.00625368	0.00435197	-0.00554277	0.00315237	-0.00540423	0.00193837	0.00771146	0.00785496	-0.00363796	-0.00071638	-0.00970988	-0.00581035	0.00148256	-0.00305791	0.00892429	-0.0016575	0.00397534	0.00154521	-0.00774234	-0.00166461	-0.0143561	0.00509287	-0.00236195	-0.000555058	0.0044746	0.00355119	0.000319027	-0.0123611	0.00124556	-0.00493882	0.000566893	-0.00387972	0.00163191	7.50972e-05	0.00229182
ROS1	-0.0199222	0.0160273	-0.0227244	0.0130084	0.0125088	-0.00190103	-4.25825e-05	0.0206986	0.000477157	-0.00334667	0.000354939	0.0245826	0.00200738	0.00646171	0.00187857	0.0211953	0.017053	0.0120225	0.000497716	-0.0114639	0.0199767	0.0107472	0.00234662	-0.00674776	-0.00491471	-0.00450477	-0.00608704	0.00140937	0.00710701	-0.00749095	0.00396182	0.00519949	0.0069091	0.0071129	-0.000221379	0.00311501	-0.00579371	-0.00691188	-0.00153639	-0.000739105	0.00644956	-0.0123573	-0.00631864	0.00684804	0.00409599	0.00279379	0.00113289	-0.00266621
USP28	-9.24327e-05	-0.00520405	0.010508	-0.00573601	0.00756466	0.00415628	0.00919469	0.00270437	0.000840142	0.00826086	-0.000168327	-0.0136214	-0.000143825	-0.00129078	0.00420365	0.0153185	0.00477937	-0.00766512	-0.00307791	0.00432541	0.0120151	-0.00120205	0.00488247	0.00223231	0.00767229	0.00343025	0.00626149	-0.00713127	-0.00656529	0.0045887	-0.00359987	-0.00220562	-0.00687555	-0.00921392	-0.004256	0.00102556	0.00472673	0.00444134	-0.00520285	0.0146847	-0.00770176	0.00287515	0.00629965	0.0135371	0.00832368	-0.00135838	-0.00863011	-0.0115093
HDAC9	0.0278795	-0.0219172	-0.00375432	-0.00863716	0.00749836	0.0124646	0.00520695	-0.0037959	0.00656996	0.000226174	-1.16819e-05	0.0196827	0.0160104	0.00760622	-0.00469463	-0.0270751	0.00301936	-0.00709288	-0.000449237	-0.00986226	0.00922284	-0.00584169	-0.00744483	-0.000245077	-0.00221789	-0.0292359	-0.00567614	0.00588464	-0.00359751	-0.00656027	0.001824	0.00294642	-0.000761958	0.00210542	-0.00222315	-0.00113781	0.00892204	-0.000480708	-0.0108188	-0.0108169	0.0127649	-0.00372494	-0.00101719	-0.000296145	-0.000484423	0.00779768	0.0092528	0.0031649
TSPAN17	4.04666e-05	-0.00133689	-0.00841603	0.00242602	0.00620817	-0.0106851	-0.0155287	0.00212589	0.00869069	-0.012362	0.0131828	-0.013977	-0.0107984	0.00413832	0.00129723	-0.00696883	-0.011328	-0.0050308	0.00356419	0.00396618	0.0081273	0.00164004	0.0141107	-0.00102523	-0.00375216	0.0010215	-0.00322686	-0.00600872	-0.00188757	-0.00451324	8.31382e-05	-0.0075473	0.0015885	0.000923036	0.00077578	-0.00780994	-0.00364897	-0.00434843	0.00185371	-0.0007898	0.000896335	-0.00320668	-0.00102842	-0.00480606	0.0022487	-0.00806014	-0.0026901	-6.17975e-05
NOP16	0.000753337	0.00431799	-0.00150103	-0.000794804	-0.0153461	-8.6796e-06	0.00715588	-0.00463726	0.00802449	-0.00122861	-0.0017458	0.00612523	0.00168414	0.00170769	-0.0102772	-0.00547661	-0.00289816	-0.00131514	0.00304438	0.00899211	0.000812761	-0.00340826	0.00101951	0.000442447	-0.00244093	-0.000498143	0.000683299	0.00433337	-0.00209679	-0.00210179	0.00933764	0.0019233	0.00151305	0.00813614	0.00415365	-0.00161452	0.000649049	0.000386957	0.00229081	0.00783726	0.00764351	0.00673607	-0.0112386	-0.00530667	0.00230619	0.000335553	0.00483729	0.0129062
CC2D2A	-0.00647981	-0.00263462	0.0015975	-0.00954747	0.00404054	0.00381293	0.00687421	-0.00320883	0.00100402	-0.00228497	0.00221766	-0.000111704	0.00169425	0.00611711	-0.000501785	0.0071509	0.00168313	-0.00434283	-0.0189573	0.0104221	-0.0164809	-0.00262733	0.00281712	-0.00563657	-0.0109029	0.0247787	0.000537536	0.00462187	0.00176422	-0.00891839	1.28581e-05	0.020706	0.020181	0.0112632	0.02675	0.0248447	0.009659	0.014614	-0.0016822	0.0159952	0.0326264	0.00251988	0.00118544	0.00703298	0.0128331	0.0175139	-0.0105931	-0.00787429
RRM2B	0.0013088	-0.00412943	-0.00870629	0.0127428	0.0121997	0.00305929	0.0302509	-0.0120135	0.00495389	0.0189853	-0.00185929	-0.00319705	-0.00392679	-0.00112812	0.009091	0.00370061	-0.00792092	0.00974624	-0.0162077	0.0047705	0.0101889	-0.00430965	0.00953546	0.00895426	0.000936363	-0.00388471	0.0277791	-0.00197036	-0.00542793	-0.0121621	0.00278108	-0.0112558	-0.00217168	0.0167248	0.00308248	0.00374108	-0.00242126	0.00326354	-0.000317705	0.00181787	0.00217473	0.00103954	-0.0012015	0.00586531	0.000209845	-0.00949899	-0.00825892	-0.0074739
ZNF800	0.00357376	-0.00029647	-0.00222818	-0.00158431	-0.000838455	0.00277059	-0.00194901	-0.00424487	0.00969974	0.00512298	0.00347076	0.00329346	-0.00751989	0.00163568	0.00490371	0.00491031	0.00795365	-0.000558703	-0.00366338	0.000865361	0.0064669	-0.000762686	-0.00722251	0.00712695	-0.00390041	-0.00966534	-0.00639782	-0.000575476	-0.000771942	0.00634778	0.0031579	-0.00994894	0.00774559	-0.00674908	-0.00727516	-0.00573254	-0.00213991	0.00498238	0.00282512	0.0044418	0.000790715	0.00493093	0.00370946	0.00131464	-0.00559479	0.00189638	-0.00668505	0.0108416
SNX29	0.00633543	0.00480202	0.00387964	0.00346872	-0.00783056	0.00268319	-0.00519012	0.00220434	0.0059185	-0.000777899	0.012432	-0.00120245	0.00418704	0.00537558	-0.00320485	0.00989928	-0.00661176	0.00261142	-0.0147494	-0.0075048	-0.00467715	0.000622677	-0.000588703	-0.00954942	0.00132308	-0.0102883	0.00357249	-0.00178956	-0.0133059	-0.00573382	0.00655035	-0.000342859	0.00019081	-0.000397986	0.00233625	-0.000420853	-0.0022717	-0.0037753	0.00030931	0.00179997	0.00464333	-0.00624334	-0.00330364	-0.00848323	-0.000863897	-0.0125219	0.00221829	-0.00174035
LMO3	-0.0253096	0.00737364	-0.0106693	-0.014862	0.0063797	-0.0285602	0.00856704	0.0268762	0.00314987	-0.00677418	-0.00824604	0.034731	0.00398259	-0.0173521	0.025275	-0.0102563	-0.00160753	0.0163873	-0.00655015	0.0238857	0.0124737	0.0155317	-0.0248418	0.0207688	-0.00912576	-0.0147061	0.00040616	-0.0203294	0.0354032	-0.00538797	0.00785603	-0.00391551	-0.0242694	-0.00935658	0.0121507	0.0257919	0.00352777	-0.0235032	-0.0397837	-0.00971649	0.00642033	0.00743149	-0.0130877	-0.00286065	0.00505511	-0.00776379	-0.0131321	-0.00711027
MRPS10	0.00233522	-0.00329119	-0.00545185	-0.00244837	0.000319833	0.00317921	0.00332937	-0.00205393	0.00263054	0.00672635	0.0018263	-0.00822547	0.00124803	-0.00291295	-0.00122963	0.00300344	-0.000214519	-0.000669041	0.00924773	-0.00492926	-0.00772394	0.000281274	0.000650548	0.0089586	0.00301383	-0.000947457	-0.00504468	-0.00203904	-0.00173864	0.00475814	0.00118538	-0.00125088	0.00210052	-0.00051476	-0.00184389	-0.00420264	0.000515423	-0.000985061	0.00147161	-0.00214973	-0.000763235	0.00116488	-0.00192985	-0.00588814	-0.00327154	0.00250619	0.000583733	-0.00316671
CELF2	0.00218493	0.0110061	0.000515081	-0.00167808	0.00135459	0.00139825	0.0047044	0.00621416	-0.00347265	0.00148566	0.00380119	-0.00250777	0.000341214	0.0147112	0.0109071	-0.00409172	0.00630033	0.00408275	0.0017146	-0.00506613	-0.00511308	-0.00324235	0.0020699	-0.004129	0.000967944	-0.000570729	0.000768713	0.00507339	0.0101402	0.00903317	-0.00063445	0.00129054	0.000102806	-0.00507178	-0.00289823	0.000972325	0.00304677	-0.0055069	0.00341179	-0.00247665	-0.00261652	-0.0104254	-0.00553889	0.00487162	0.0029035	-0.00267287	-0.000309444	-0.0247849
FAM120A	-0.00504192	0.000213808	-0.00546028	-0.0058074	-0.0140623	-0.00274882	0.00679246	-0.00708733	0.00372832	-0.000498192	0.00846205	0.0194518	-0.00154214	0.00249799	0.00578378	-0.00646292	0.00945087	-0.00572419	-0.00661299	0.00198461	-0.000651778	-0.00212534	-0.00509343	-0.00832994	0.00760983	-0.00443563	-0.00779199	0.00937288	0.00266226	0.00268081	0.00100192	0.00514741	0.00226514	0.0126342	-0.00410351	0.00228831	-0.00653971	0.00141461	-0.00117654	0.00634472	-0.00302433	-0.00811381	0.000720262	-0.00589292	0.00573065	0.000163744	-0.00519725	-0.0024931
R3HDM1	0.00176167	-0.00144432	0.00269581	-0.00682947	0.00311455	0.0129447	0.00250298	0.0089049	0.00473908	0.0136885	0.00471072	-0.00202057	-0.00300795	-0.000420395	0.0078468	0.00163032	-0.00261849	0.0124697	0.00536148	-0.00387413	-0.00864537	-0.00468488	0.00261669	0.00289009	-0.00766561	-0.00280391	-0.0043659	-0.00307654	-0.00379275	0.00673289	-0.00377523	-0.00358675	-0.00639647	-0.00174651	0.000531036	-0.00443233	0.00660517	-0.00553805	-0.00169448	-0.000171635	-0.00850088	0.00822673	-0.0147702	-0.00178104	0.0013117	0.00183439	0.0040488	-0.00128208
KITLG	0.00285678	0.00416627	0.0157424	0.0173624	0.0056237	0.0248935	0.00900407	0.0123067	0.0105859	0.00675002	-0.00586529	-0.000549121	-0.0132802	-0.0124044	0.0138147	0.0239417	0.00835955	0.00517775	-0.0120472	-0.00390388	-0.0011625	-0.0186665	0.0176339	-0.0221012	-0.00816261	-0.00511568	0.0292606	-0.00541747	0.00387949	0.00141612	0.0219867	0.00708364	0.021446	-0.0136479	0.0105739	-0.0183537	0.0211159	-0.000342509	-0.00854973	0.0122583	-0.0114863	-0.0160695	-0.0228899	0.0067502	0.0054255	-0.00227122	0.00640649	-0.00473824
ERCC8	0.000769135	0.00272956	0.00178128	-0.00234168	-0.00377925	0.00685384	-0.000946991	0.00392109	-0.000143457	0.00587323	-0.00444388	-0.000180737	0.00128892	-0.0046993	0.00451458	-0.000712407	0.00406356	0.000232735	-0.00217267	-0.00383842	0.00279388	0.00349	0.00465185	0.00488574	0.000654285	0.0012825	0.000204227	-0.00977018	0.00338373	0.0119763	-0.0108169	0.00193602	0.00643363	0.00750699	-0.00680456	-0.00606478	-0.00054154	-0.00601475	0.00663353	0.00220379	-0.0190415	-0.0146335	-0.000713567	0.00573891	0.0224779	-0.00322619	0.00237182	-0.00326499
H6PD	-0.0111785	-0.000691326	2.19029e-05	0.00747052	0.00124519	0.000920222	-0.00337482	0.00119964	-0.00113905	0.00394226	-0.0165997	0.0121736	-0.017145	0.00179977	0.00392352	0.0075629	0.00346688	0.00213356	-0.00124883	-0.000755872	0.0037658	-0.00179705	0.00244783	-0.00771418	0.00341636	-0.000169386	-0.00308167	0.0100757	0.00574145	-0.00836633	-0.00142798	0.00514029	-0.0178639	-0.00419101	-0.00767529	0.000550655	-0.00778029	0.00109655	-0.00448749	0.00148024	-0.00836935	0.00897695	-0.00822622	-0.0122086	0.0051251	0.00211471	0.00787881	-1.67282e-05
VAMP3	-0.000859114	0.00206405	-0.00116587	0.000861856	-0.000235997	0.00288139	-0.00277669	0.00117462	0.00390803	-0.001657	-0.00309467	0.00557854	0.00654851	-0.00173455	0.000918418	0.00108237	0.00232457	0.0130864	0.000812081	-0.00621853	-0.00191625	-0.00394995	-0.00589664	-0.00405372	-0.000742038	-0.00604123	0.00231035	-0.00316968	0.00218808	0.00304505	-0.00356366	-0.00544099	-0.00732141	-0.0104757	-0.00601919	-0.0063479	0.00464956	-0.00381552	0.000350946	0.00239099	-0.00878473	-0.00194674	-0.00492005	0.00400163	-0.00532271	0.00712162	0.00302274	0.0125769
LTBP1	-0.0113326	-0.000929704	0.0207338	0.0585841	0.015691	-0.0227115	-0.0259612	-0.00580871	0.0101604	0.0114226	0.0131878	0.0300601	0.0222204	-0.0172451	-0.0050999	-0.0145446	-0.0221502	0.0190894	0.00286869	0.0093795	-0.00694156	-0.0022161	-0.00276213	0.005555	-0.00297635	-0.00411103	0.0123957	0.000959672	-0.0103771	-0.00771497	-0.00723673	-0.00332366	0.00258258	0.00287886	-0.000181617	-0.000151257	-0.0105267	-0.00478329	0.00156424	-0.00686548	0.000985159	0.0120941	-0.00261765	-0.00791877	0.0016866	-0.00616443	-0.00214885	0.00712311
RCN1	-0.00424563	0.00740746	-0.00567468	0.0102358	0.0153423	-0.00363527	0.00213399	-0.00607069	-0.00661543	-0.00505553	-0.0121679	-0.00535964	0.00982972	-0.00709498	0.0102157	-0.00395074	0.00457988	-0.0046981	-0.00279357	0.00440728	0.00241216	-0.0010438	0.0015219	-0.00167203	-0.00257698	-0.00139584	-1.47117e-05	-1.12901e-05	-0.00386323	0.00208129	0.0030717	-0.0016323	-0.00269186	-0.00399844	-0.0022474	-0.00477762	0.000174755	-0.000632884	0.00658637	0.00324753	-0.000123551	-0.00279576	-0.000509286	0.00247496	0.00196767	-0.0006992	0.00237542	0.0179522
ELN	-0.0031766	0.0192655	-0.0136638	0.00898251	0.00392021	0.0342598	-0.00246241	0.0365531	-0.0393547	-0.0522562	0.000465676	0.0284262	-0.0072016	0.0349652	-0.0183514	0.0146603	0.0123202	-0.0193227	-0.00115533	-0.0145417	0.0102497	-0.0155512	-0.010538	-0.0181715	0.0231281	0.00240926	-0.00946302	0.00424339	0.00250631	-0.0206786	-0.000540544	-0.00333172	0.000327002	-0.00184603	-0.0169813	0.00371693	-0.00186331	-0.00690845	0.0264703	0.0273756	-0.0142555	-0.0301124	-0.014878	0.0212283	0.000295455	0.00240754	-0.00964194	-0.0219498
RFC2	-0.0120109	-0.0164239	0.0073188	-0.00019604	-0.0161755	-0.00193451	-0.0031706	0.00317638	-0.00995963	0.0102862	0.00205015	-0.00458934	0.00144627	-0.0021612	-0.0047836	-0.00367672	-0.000541014	-0.00296112	0.00944988	0.0031742	0.00394039	0.0127577	0.00613969	-0.00469006	0.0074472	-0.00333988	-0.00126078	-0.00238551	-0.00029781	-0.00334368	-0.00322158	-0.00980253	0.00161112	-0.00321812	-0.0108462	-0.000118208	-0.000105119	0.00134567	0.0032441	-0.000773525	-0.00119194	-0.00808533	-0.00558027	-0.00295211	0.000182482	0.0034259	0.00558977	0.0113533
ARID1B	0.000656714	0.00299667	-0.000893595	-0.00668167	-0.00925635	0.00395939	0.00793851	-0.00823491	0.00806085	0.00456953	0.00979619	0.00131969	-0.00315014	0.00448236	-0.00454547	-0.00104652	-0.00803957	0.00367935	0.00136148	0.000364548	-0.00101603	0.00572118	-0.00590192	0.0124682	0.00779989	-0.00834608	-0.00011335	-0.0013608	0.0110903	0.00381595	0.00116602	-0.00738877	-0.00701944	0.00690972	-0.00164299	-0.0120055	-0.00703215	0.000461569	-0.00300105	-0.0118552	-0.00902253	-0.00480074	0.00310824	0.00187409	-0.00384193	-0.00539711	0.00269235	-0.00629423
CLPTM1L	-0.000265627	0.00118417	-0.0143457	-0.00543455	-0.0150238	-0.00703856	-0.00370517	-0.0124398	0.00470969	-0.00567582	0.00108525	0.0111156	-0.00153645	0.000944329	-0.0181057	0.0137178	0.00720861	-0.000451517	0.00488268	0.00819424	-0.0130177	-0.00267781	0.0372005	-0.00956525	-0.00239999	-0.00475468	0.0237425	0.00642872	0.00945152	0.000552827	0.0116407	-0.0164604	0.00223221	0.0168188	0.0115029	-0.0110045	-0.008302	-0.00452645	-0.00746325	0.00709039	0.00585431	0.0190171	0.000387752	-0.00066572	0.0131397	7.2655e-05	0.00283939	0.00540522
HEXB	-0.00544994	-0.00618867	-0.000198263	0.000166288	0.00706782	-0.00115525	0.00208924	-0.00234785	-0.00113619	-0.0137219	-0.0194636	-0.00314794	-0.00108992	8.34445e-05	0.00262476	0.00618689	-0.0059739	0.00783359	-0.00271543	0.0095286	-0.00297579	-0.000294494	-0.002282	-0.0052849	0.00301638	-0.00194146	0.000576788	0.00194569	-0.00427701	-0.00116714	0.000271315	-0.00144677	-0.0067498	0.00116722	-0.00265316	-0.0103571	-0.00281585	-0.000377755	0.00285697	-0.00177459	-0.000796192	-0.00117486	-0.0111261	-0.0032005	0.00400951	0.00859898	-5.32615e-05	0.00153676
PTCD2	0.000259538	0.00112384	0.00251641	-0.00269316	0.00303363	0.00296547	0.00592844	-0.00338074	-0.00420728	0.00221492	-0.00438224	0.00212377	-0.00222837	0.00379272	-0.0017163	-0.000426521	-0.00682913	-0.00565504	0.0030611	-0.00215155	-0.00213419	0.00535597	-0.00969743	0.00219866	-0.00817863	-0.00592822	-0.00146001	-0.00877829	0.00305402	-0.00158602	-0.0152469	-0.00322209	-0.00600231	0.000408669	0.00413314	-0.00552972	0.014695	0.00771327	0.00280259	0.00571623	0.00851248	-0.00524944	0.00639678	0.0116416	0.000232012	-0.00374072	-0.000344236	0.0065931
JKAMP	0.000571962	0.00366747	-0.00491275	0.000487728	0.0027458	0.00111926	0.0103088	0.00246176	-0.00169215	-0.00539128	-0.00540883	-0.00342935	0.00265252	0.000410691	-0.00292736	0.00483992	-0.00458012	0.00482828	0.00241798	0.000279703	0.00103319	-0.00101683	-0.00110928	-0.000313248	-0.0109146	0.0065452	-0.00692389	-0.00452466	-0.00325585	-0.00421962	0.00143092	0.00660033	0.000394798	-0.00580664	0.00388199	0.00232621	0.00573488	-0.00141104	0.00169948	-0.000986146	0.0105135	-0.00125446	-0.0075375	0.00623165	0.00274037	-0.00147261	0.00952325	0.00402718
DKK3	0.00279623	-0.0081756	0.00179547	-0.0109546	0.0188436	0.0105742	-0.00802245	0.00280942	-0.00996211	0.00785837	-0.00715258	-0.00297049	-0.00934278	0.0167485	-0.00220255	-0.0404376	0.00481842	-0.0196042	-1.71112e-05	-0.00663146	-0.0175192	-0.0099834	0.0156967	0.00330787	-0.000716335	0.000768428	-0.00753402	0.00994403	0.00729808	-0.00865149	-0.00448519	0.00721395	-0.00449512	0.00485079	-0.00765403	-0.0048471	-0.00998829	0.00245183	-0.00435127	-0.00345061	0.00541655	0.000134302	-0.0127797	0.00298142	-0.000317982	-0.00184102	0.0047555	-0.0121705
MCUR1	-0.000342985	-0.0083295	-0.0041742	0.00241585	-0.00638111	-0.00534784	-0.0046607	-0.00178513	0.00621681	-0.0076554	0.00326975	-0.00249654	-0.00398672	0.00831357	0.00735648	-0.00177931	0.0017246	-0.00364785	-4.03467e-05	-0.00121874	0.00783386	0.00608587	0.0025607	-0.00289746	0.00672367	0.00109302	-0.000747432	0.00344377	-0.00269603	-0.005163	-0.00743086	-0.00219218	-0.00255444	-0.0133664	-0.000697279	-0.00597885	-0.0063067	0.00194021	-0.00334503	-0.00633232	-0.000865278	-0.00164654	-0.00370674	0.00284774	0.00411197	-0.0109484	-0.000363134	0.00357489
LIMA1	-0.00566287	0.000257048	-0.00907191	0.00970222	0.00696498	-0.00185512	0.00914166	-0.00651547	-0.0173212	-0.0094749	-0.0039862	-0.00294052	0.00603577	-0.00352972	-0.00256384	-0.00143777	-0.000417369	0.00160173	0.00624142	6.81634e-05	-0.0104571	0.00445039	-0.00165538	-0.00789076	-0.00135526	0.00280711	-0.00598671	0.00925237	-0.000125501	-0.00572933	-0.00719299	-0.00108827	-0.00283491	0.00313798	-0.00590087	-0.00447249	-0.00758207	0.00289172	-0.00145507	-0.0085176	-0.00709171	-0.00488136	0.00137884	0.00168872	-0.00516247	0.00199601	-0.00520316	0.00608478
LETMD1	-0.00107889	0.0124363	0.00566432	-0.0112375	0.0160515	-0.00785228	-0.00595431	-0.00123423	-0.00797713	-0.00223751	-0.00229993	0.00465903	-0.00343493	-0.00596781	-0.00237278	-0.00206275	0.00698833	-0.00527067	-0.00156172	-0.00348386	0.00894485	-0.00932384	-0.00333097	-0.00789157	-0.000798146	0.00852207	0.0123827	0.00475389	0.00320618	0.0138974	-0.00575037	0.00077181	0.00303451	0.0145512	0.00164712	-0.00412958	0.0110746	0.00554199	-0.00129811	-0.000730653	-0.00122703	0.00418038	0.00556517	-9.55724e-05	0.00986639	0.000774709	0.00132871	0.00928559
BCAR1	0.00679749	0.00733342	0.00176238	-0.00543095	-0.0201477	0.00172361	-0.00676842	-0.0157326	0.00199012	-0.00620859	0.0208744	0.0166014	-0.00621455	-0.000930804	0.000684225	-0.00129719	0.00115365	0.00160413	-0.0141561	0.00404856	-0.00269458	-1.51977e-05	0.000608426	0.00340312	-0.00388991	0.00996103	-0.00719818	-0.00240182	-0.00446303	-0.0101645	0.0083444	0.00662347	0.00934008	0.00835942	0.006133	-0.00211429	-0.00545553	-0.00654714	-0.00325925	0.00200145	-0.0100483	0.000689363	0.000399872	0.00168837	0.00781381	0.0121667	0.00114392	-0.00968507
FAM160A2	0.00253964	-0.000899288	0.00310869	0.0130565	0.00675256	-0.0120077	-0.0110547	0.00699932	0.0120421	-0.00370662	0.00879342	-0.00245251	-0.0062899	-0.000779907	-0.00502266	-0.00527202	-0.00255426	-0.011446	-0.000922807	0.0118268	0.000850393	0.000652062	-0.00766691	0.0029626	0.0019175	-0.00405226	-0.00615303	0.00540438	-0.0130145	0.00801704	0.000367733	-0.000129426	0.00877621	-0.00794137	-0.00301965	0.00787927	-0.0055102	-0.00498121	-0.0159155	0.00422442	0.0100757	0.0136087	0.00411289	0.014551	0.00837979	0.00836292	0.00390603	0.00717222
HERPUD1	-0.00276214	-0.00470397	-0.00914742	0.00581375	-0.00651459	0.00382654	-0.00378455	-0.00465407	-0.00582071	0.00214306	-0.00930898	-0.00858042	0.00696342	0.00925481	0.00817588	0.0096176	0.00563273	-0.00516547	0.00173131	-0.00387521	0.00349733	0.00681964	-1.82549e-05	0.00329086	-0.00564104	-0.00130481	0.00103139	-0.00539611	-0.00449978	-0.000198445	0.00858095	0.00360205	0.00300091	0.00599024	-0.00359931	0.00126136	0.000815732	-0.00202095	0.0055514	0.00111353	0.00272559	-0.00189674	0.000990032	-0.00292005	-0.00111134	-0.0051312	0.00101518	-0.0238148
HOMER3	0.000749135	-0.00662328	0.00244791	-0.0105117	0.000356837	-0.00637539	-0.0104431	-0.00804623	0.00301941	-0.0098019	0.00169262	-0.00742542	-0.0143235	0.000657741	0.0121928	-0.00473385	-0.00435698	-0.00354071	-0.00688915	0.00749193	0.00695919	0.00194029	0.00144652	0.00114706	0.0108375	0.00795634	-0.00173624	-0.00443926	-0.00738629	-0.00449227	0.00232757	0.000253857	0.000858734	0.000368966	0.0116488	-0.00436131	-0.000985532	0.00862785	-0.00597922	-0.00684325	-0.00277477	-0.00732493	0.00925056	0.0147822	-0.00723778	-0.0153255	-0.00522821	0.0037782
RAD51	-0.0213911	-0.0259705	0.00335401	0.00277629	-0.000689239	-0.00684118	0.00128206	0.00894223	-0.0171754	0.0167116	0.0185721	0.00283662	0.0082218	0.0128884	-0.0154249	-0.0128729	0.0162174	-0.0122084	-0.00347426	0.0177022	0.0031248	0.00288992	-0.0104853	-0.00720657	-0.00324068	0.0341636	0.00646475	-0.0120634	0.000190039	0.00734082	0.00012894	0.0210247	0.000118605	0.0101754	-0.0193005	0.00753072	-0.0097734	-0.0228195	0.00833457	-0.0135337	-0.0123494	-0.00141146	0.00941267	-0.0182191	0.00690164	0.0132388	0.0219442	-0.00249464
CYBA	-0.0104221	0.00312856	0.0243057	-0.0303357	-0.00564429	0.029035	-0.0252903	0.00874378	-5.60658e-05	-0.0265382	0.0138651	-0.0167352	0.00331105	0.0369469	-0.0310643	0.0167243	-0.00169899	-0.0218984	0.00883343	-0.0109357	-0.0173177	-0.00983545	-0.00854648	0.00940839	0.00650052	0.0254464	0.010964	-0.00770733	-0.0121483	-0.0169058	0.000437965	0.0142609	0.00436346	-0.0172532	-0.0261387	-0.0111802	-0.000781661	0.00840423	-0.0113875	0.000905785	-0.00111219	0.0362525	0.00588924	0.00381185	-0.00504272	0.00628421	-0.0161105	0.00592708
THOC3	-0.00868048	-0.00565911	-0.0114219	-0.0147577	-0.00552965	0.0121854	0.00821686	0.00311585	-0.0126284	-0.00559055	-0.00281914	0.00309394	-0.00130911	0.00310921	-0.00449129	0.00822514	-0.00569403	-0.0052555	0.00370521	0.00122378	0.00928804	0.00646083	0.0108761	0.00429574	0.00298843	-0.00218823	-0.000476291	-0.00415632	-0.00263677	0.00365929	0.00441586	0.0042953	0.00723702	-0.000976411	-0.00473455	0.00258437	-0.000579287	0.00211663	0.00667381	-0.00740907	0.0102661	-0.00823081	0.00339302	-0.00667119	-0.00321351	-0.00197494	0.00461863	-0.00794474
HEBP2	0.00216653	-0.00688828	0.000425248	-0.0127141	0.00381459	0.00147967	-0.0189484	-0.010485	0.011626	-0.0152309	0.010789	-0.00751435	-0.00412456	0.0119914	-0.0159257	0.000857748	0.00803739	0.0111743	-0.00874762	-0.00232182	0.00282304	-0.00228208	-0.00538352	-0.00885881	-0.00686161	0.00290051	-0.00945439	0.0123316	0.0054886	0.0100743	-0.000125943	-0.00351612	-0.00780123	-0.0108666	0.00402404	0.000477693	-0.00753689	0.00378519	0.00664564	0.0144973	-0.00182894	0.00580432	-0.00922606	0.00138143	-0.00923724	0.00730891	-0.0021498	0.00893984
MPHOSPH9	-0.00419589	-0.00154402	0.00155514	-0.00206481	-0.00497473	0.00438315	0.00790041	0.00533768	-0.00289201	0.00945954	0.00690532	0.00379328	-0.0105046	0.00457135	0.00224937	0.00311524	-0.00247399	-0.00128493	-0.00118969	0.00274168	0.000855058	-0.0106757	-0.000604249	-0.00168755	0.0109977	0.000225779	-0.000427301	0.0087325	-0.00151711	-0.00387378	-0.00529207	-0.00592291	0.000217616	-0.00633803	-0.00553877	0.00335043	-0.00893476	0.00490631	-0.000224813	0.000788712	0.0103584	0.0152171	-0.000605841	-0.00144389	-0.013149	0.00275915	-0.00490859	-0.000989996
SIKE1	0.00156727	-0.0055177	0.00286745	-0.00566348	0.00476671	0.00708742	0.00591746	-0.00266222	0.00226208	0.00469236	-0.00370233	-0.00394487	0.000791317	-0.00114268	0.00177774	0.000260051	-0.000136048	0.00386206	-0.00251862	-0.00923899	0.00540764	-0.00408613	0.00396955	-0.00148238	-0.0027395	0.00733859	0.00320976	-0.00207294	0.00445633	0.00172594	0.00333793	-0.000690213	0.000973585	0.00566426	0.0022715	0.007353	0.00153737	0.00163449	-0.00319534	0.0022361	0.0102501	0.00417545	-0.00976805	-0.0014649	-0.00125	-0.00179188	0.00174481	-0.00616648
RRP12	0.00680315	-0.00257925	0.0019016	0.00502809	-0.00940979	0.00220481	0.00255035	0.0055204	0.00375212	0.00416292	-0.00011064	0.00533469	-0.000688826	-0.00887344	-0.00165867	0.00264675	-0.00194158	-0.00810715	0.00685057	0.00407596	-0.00283574	-0.00787638	-0.00358455	-0.00319237	-0.000549785	-0.00785709	0.00192951	-0.00326704	-0.00249067	0.00338826	8.74825e-05	0.000904683	6.77679e-05	-0.0022863	-0.00412145	-0.00227225	0.00485983	-0.00206898	0.00267195	0.0052655	0.000118912	0.00417812	-0.00630685	0.00090384	0.00165871	-0.000299941	0.000808644	-0.00394996
MSMO1	0.0181981	0.0170083	-0.0180421	0.0215933	-0.00819808	-0.00692109	0.0131095	0.00364912	-0.000485885	-0.0153765	0.00573646	0.000200405	0.005559	0.0186526	0.0119773	0.00161301	-0.00513298	0.0380155	0.0152206	-0.0270972	0.00158857	-0.00294771	-0.0151009	0.00594971	0.014256	0.00494766	0.00514516	-0.00276454	-0.00127192	-0.00100555	-0.00147737	0.0036497	0.0200738	0.00435336	-0.0124824	0.00530564	0.0077869	-0.00828062	-0.0021081	0.00168074	0.000553347	-0.00323857	-0.00674724	0.00516275	0.00137102	-0.00505431	0.00244618	-0.00797417
TTC17	0.000909252	0.0069844	0.00262279	-0.00244667	0.00655141	-3.4191e-05	0.00395308	0.00152091	0.00148201	0.00266584	0.00628826	-0.00044418	0.00527858	-0.00672669	-0.00014226	0.00220002	0.00289341	-0.00410219	0.00273446	0.00384676	0.000158403	0.00587236	-0.00341099	-0.00403216	-0.0020453	0.00285592	-8.0395e-05	-0.00663081	0.00198456	-0.00309766	0.00491266	0.00467674	0.000655483	0.00559062	-0.000534181	-0.00531554	-0.00472556	-0.00128935	0.00183903	-0.00031432	0.00608788	0.00125458	0.00673449	-0.00458423	-0.00223046	-0.00298994	-0.00526684	-0.00724791
FOXN3	-0.0103436	0.00277982	0.00566449	-0.00901816	0.00564154	-0.00450062	-0.00393256	0.00713518	0.0093124	-0.00861605	-0.00564911	-0.00992644	-0.01052	-0.00606037	-0.00522126	-0.00138222	-0.0004762	0.00859698	-0.000811859	-0.0071892	4.11079e-06	-0.00588999	-0.0108312	0.000927106	0.00254562	-0.00382183	-0.00537101	-0.0224465	0.00407466	0.00246722	-0.0100479	-0.00117402	-0.0206715	-0.00975993	0.0113656	-0.00701335	0.00998699	-0.00204595	0.00270594	0.00545177	-0.0127817	0.00500059	-0.00537652	-0.00333205	0.00801859	-0.00210734	0.00406497	0.00671314
AKR7A2	-0.0030511	0.00620948	0.00480233	-0.00284045	-0.000881298	0.000224233	-0.00815276	0.00253895	-0.00816759	-0.000893184	-0.00785122	-0.000239581	0.00109543	0.00112103	0.00203307	-0.00217038	-0.000889116	-0.00207106	-0.000941991	0.00459679	0.00212327	-0.00105733	0.00369799	-0.00522345	-0.00156214	0.00177828	-0.000211417	0.00305419	0.00190434	-0.00268517	0.00636822	0.000878676	-0.00150012	0.0036277	-0.00085984	5.36577e-05	0.00320105	0.00183473	0.00195449	-0.000789096	0.00324005	0.00077301	0.00266868	-0.00327637	0.0063902	0.00144629	-0.00575125	-0.0054795
MRTO4	-0.00194559	-0.00252737	-0.00020357	0.00395819	-0.0171355	0.00311944	-0.000359365	0.00151968	-0.000226501	0.00103081	0.00145786	0.00509446	-0.005329	0.00644422	-0.00244756	0.000902256	-0.00147328	0.00370969	0.0119333	0.0100002	-0.00599548	-0.000991173	0.00662331	-0.00270787	-0.00214037	0.00155049	0.0014954	0.000289944	-0.000738762	0.00296671	-0.000123117	-0.00237192	0.00224201	-0.00735006	-0.00133306	-0.00108428	-0.00175384	0.00532694	-0.000734544	0.00123964	0.000357949	0.00297713	-0.00784122	0.00590025	-0.00134213	0.00449827	0.00029136	0.00534322
USE1	-0.000885681	-0.0011133	0.000972163	-0.00171558	0.00141531	-0.00595525	-0.0069965	0.000121662	-0.00587245	-0.00363854	-0.00251901	-0.00450032	-0.0030941	0.00458277	-0.00427812	-0.00393563	-0.00384915	0.00244124	-0.00262208	-0.0021912	-0.000227128	-0.00792544	0.00634344	-0.00358494	0.00642047	-0.00283864	0.00204436	0.00517171	0.00177566	-0.00515039	-0.00238459	0.00480377	-0.00104585	0.00111374	-0.00113437	-0.00997875	-0.00103477	0.00672711	-0.00176886	-0.00606262	0.000251041	-0.00384807	0.000899878	-0.00252656	-0.0133605	-0.00172886	-0.00141449	-0.00140164
AP5M1	-0.000306066	0.00290465	0.0010587	-0.000422761	-0.00245148	0.0081597	0.0126958	-0.000129989	-0.00784173	0.000650473	-0.00901855	-0.00549053	0.00533734	-0.00222817	0.0017293	-0.000636861	-0.00534508	0.00341081	-0.00375265	-5.67108e-05	0.000276187	-0.000562934	0.00190989	0.00192573	0.0032091	0.00517029	-0.00750354	0.00212634	0.00198103	-0.00165918	0.00921312	0.00223225	0.00534467	0.0115447	-0.00174557	-0.00569898	0.00043018	-0.00325043	-0.0142615	0.0114329	0.00774966	0.0137091	-0.00120496	-0.000153312	0.0058871	0.000829584	0.00174823	0.0120379
ANAPC4	-0.00413868	2.77642e-05	-0.00177756	0.000370594	-0.0028832	-0.000502344	0.00580084	5.44297e-05	0.00297693	0.0017899	0.00452629	-0.00723068	-0.00332408	-0.00261552	0.00368508	-0.00608717	-0.00268252	-0.00158258	0.00449883	-0.00386649	-0.00590961	0.00637113	-0.00837305	-0.000123146	0.00104035	0.00300784	0.00854222	0.00406663	0.00595821	-0.00746902	-0.0101753	-0.00422061	0.00475406	0.000718295	-0.00606042	0.000878036	0.00320564	-0.0033372	-0.0148548	-0.00297338	0.00103989	-0.00645995	-0.00335043	-0.000627682	0.00777019	0.00751253	-0.00148111	0.00478571
TRAPPC3	-0.00359341	0.00405992	-0.000153297	-0.00109815	0.00048962	-0.00274528	0.00213068	-0.00853237	-0.00446179	-0.00735469	0.00164514	-0.00169465	-0.000218696	0.00704029	-0.00126926	0.00299719	-0.00823387	-0.00113628	-0.00073188	-0.0024958	-0.00579741	-0.00352501	0.000682867	0.00484924	-0.00267779	-0.00408952	0.000966693	-0.00327366	-0.00253501	-5.55264e-05	0.00015224	-0.00123485	0.0031367	0.00722248	-0.0019913	0.00193999	-0.00641231	0.000838678	-0.00293942	-0.00027227	0.00504138	0.00229228	-0.00312323	0.00101218	0.000491935	-0.00793222	-0.000315181	0.0168876
THRAP3	-0.00446217	-2.55191e-05	0.00423961	-0.00124144	-0.00594354	0.00100092	0.00294322	-0.00338346	-0.00554348	0.0011757	0.00355356	0.00549288	-0.00357449	0.00622541	-0.00517655	-0.00160219	-0.00270023	0.00304035	0.00147259	-0.00667089	0.00396296	0.0122277	-0.00355578	0.00286071	-0.00157101	-0.00778061	-0.00312492	-0.000325988	0.00309356	-0.00210838	0.00080749	-0.00334309	0.00520819	-0.00398405	0.00464401	-0.00320961	-0.00695885	-0.00551137	0.00266973	-0.000914031	0.00153594	-0.00271729	0.00146821	-0.0016524	-0.00172803	-0.00304381	0.00220443	-0.0107207
PHPT1	0.00240309	-0.00411214	0.00264313	-0.00296241	0.00476991	-0.00779485	-0.0130273	-0.0111154	-0.000172177	-0.000887749	0.00126474	-0.00817692	0.00253718	0.0043864	0.00141611	-0.00133607	-0.00298084	0.00400859	0.00193148	0.00319767	0.00121836	-0.00412855	-0.00112359	0.00153235	0.00210417	-0.000652272	0.00092857	0.00363394	0.00132147	-0.00711845	0.000849236	0.00138128	0.00218846	0.00490938	0.0035779	-0.000463291	1.11646e-05	-0.000127313	-0.00227548	-0.00139295	0.00124957	-0.00621289	0.00137077	0.00026456	0.00021775	-0.00530543	0.00519993	0.0119835
ARID4B	-0.000366052	0.00479564	0.00162897	-0.00216544	-0.00514236	-0.000636045	0.00545712	-0.00287471	-0.000607925	-0.000361039	0.00250836	0.00602066	0.000452258	0.00820274	0.00345084	9.6243e-05	-0.000563928	-0.00662372	-0.00131391	0.00397346	-0.00862755	-0.000977369	-0.00902299	0.00199678	0.0059354	-0.00423742	-0.00135686	-0.00754417	-0.00234671	0.00179471	1.75108e-06	-0.00424266	-0.00110298	0.00233689	0.00653804	0.00215189	-0.005722	0.00032925	-0.00238225	0.00169934	-0.00214099	0.0018438	0.00701484	0.00190629	0.00276934	-0.00165442	-0.000579434	-0.00472773
OPN3	-0.00453577	-0.0083975	-0.0113675	-0.00701582	-0.000862171	-0.0131895	-0.00468479	-0.00620459	0.0125947	-0.0140113	-0.0101805	0.00405907	-0.0211714	-0.00307353	0.00698411	-0.0156627	0.00944218	-0.00482546	-0.0253272	0.000298946	-0.0125588	0.00933977	0.000388419	-0.0113238	0.00121416	0.0107948	0.0134712	0.0177413	0.00767482	-0.00456043	-0.00039878	0.000666051	0.00190243	-0.0121828	0.0203359	0.00558673	-0.00757301	0.00796093	-0.00249135	0.00810637	-0.0144036	0.014798	0.00235769	0.00830878	0.0200085	-0.000207028	0.00597157	0.000118477
SDCCAG8	-0.000840712	-1.70795e-05	-0.00141534	-0.000450313	0.00537583	0.00618493	-0.000535714	-0.00420375	-0.00258042	-0.00481488	-0.00207782	-0.00997322	-0.00231437	0.00417171	-0.00948586	0.00244805	-0.00117993	-0.0120049	0.0101471	0.00358438	-0.00565686	0.00215632	-0.0165134	0.0144482	0.00114131	-0.0122742	-0.00563408	0.00315977	0.00321835	0.00654921	0.00666984	-0.000969446	0.00491054	-0.00714773	0.0115516	-0.00252879	0.00855259	-0.00181545	-0.00958278	0.00152007	-0.00726515	-0.00568529	0.00890062	0.00278453	-0.013696	-0.0092372	0.00524052	0.00494477
PTPRN	-0.00509483	0.00271941	0.00913687	0.00910451	-0.00193472	0.0112891	-0.0140953	0.0213485	-0.0118337	-0.024007	-0.00062874	0.012557	0.00252993	-0.00829266	0.00342904	0.00612546	0.00586162	0.00153397	0.0107737	-0.00378037	0.00330168	0.0102603	-0.00634528	-0.019485	-0.00668092	0.00176172	-0.0100341	0.0228274	-0.00204781	0.0166767	0.0103823	-0.0120397	0.0218769	0.00137675	-0.0259771	0.00616018	0.000428803	0.00333183	0.00615417	-0.00605985	0.000331772	-0.000354844	0.0220779	0.0119321	0.00250891	0.00281996	-0.0107207	0.00554804
HHAT	0.00308554	0.00376011	-0.0191391	0.013674	0.00634888	-0.00051455	-0.0093821	0.00464379	-0.00597212	0.00221128	-0.019063	-0.00283543	-0.0166477	0.000202037	0.00916149	0.0263593	0.00112211	-0.00259184	0.00849349	0.00127055	-0.00823821	0.00104781	0.00484247	-0.00207914	0.000693966	-0.0158402	0.00204522	-0.0097797	0.00861737	-0.00125191	0.00228603	6.10516e-05	0.00416184	0.00443605	0.00811436	0.00449546	-0.0051945	-0.00148632	0.001275	-0.00166672	0.00161089	-0.00166603	0.000247664	0.00103798	0.00357297	-0.000414358	-0.00223595	0.00359521
KIF1B	0.0150694	-0.00827966	-0.0147004	0.00235995	-0.00293939	0.00574603	0.0303079	0.0161561	0.0315231	-0.00249662	0.0234818	0.016343	-0.0160137	0.00176854	0.0385524	-0.018245	0.0271062	-0.0281442	-0.0159884	-0.00163916	-0.0211353	0.019447	0.00692304	-0.00740911	0.00982237	0.0139173	0.0231238	-0.00358959	-0.00494458	0.0116247	-0.00713247	0.0141825	0.0202607	-0.012787	0.0162189	-0.00939002	0.00335957	0.00156732	0.00534309	-0.0121252	-0.00230457	0.00845476	0.00880141	0.00325248	-0.00306882	0.00150024	0.00380093	0.00331495
TBC1D22A	0.00272069	-0.00119346	-0.00275919	-0.00520222	-0.00224814	-0.00335725	-0.00871352	-0.00056251	0.00414293	0.000620775	0.00124827	0.00145964	0.00886904	0.00839125	-0.00125222	-0.00434112	-0.011013	-0.00644578	0.000273568	-0.0067162	0.0034276	-0.00264978	0.00658588	-0.00693768	-0.000381575	-0.00442371	-0.00700197	-0.00158848	0.00115176	0.0047252	0.00448674	-0.00317816	0.00297962	-0.0071248	-0.00505602	0.00134854	-0.00178187	-0.00336275	-0.000213785	0.00491644	-0.00205763	0.00155052	0.00293181	0.00701326	0.00120169	-0.00501006	0.00126075	0.00619919
SYNE2	-0.00420124	-0.0040446	0.0174974	-0.00657294	0.00387777	0.00313075	0.00540969	0.00888908	-0.000261183	0.00592716	0.00869178	0.0137381	-0.0026027	0.00712592	0.00554182	0.00331809	0.000436679	-0.0189212	-0.0114269	-0.0109301	0.00305651	-0.0263349	-0.0124116	0.035925	-0.00588071	-0.0053313	-0.00172145	0.00603155	-0.00545678	-0.00716995	-0.0229611	-0.0132873	0.0251667	0.0134106	-0.014514	-0.00477986	0.0257318	-0.0181428	-0.000647639	0.0193324	-0.0231912	-0.00451811	0.0106861	-0.0287511	0.0186068	0.0336396	0.0154961	0.00559918
FAM168A	-0.00113371	0.00393637	0.00572074	-0.0052689	0.006521	0.000384372	-0.0100575	-0.00324352	-0.00246325	-0.00346885	0.00550327	0.00579515	-0.00124974	0.000101301	0.0168126	-0.00601155	0.0106819	0.00251941	-0.0107306	0.00474312	0.000593201	0.00302358	0.00323497	-0.0106455	0.00111435	0.00268962	0.00541569	0.00871829	-0.0129353	-0.00869402	0.00396291	-0.0105864	-0.01189	-0.0148245	-0.0132377	0.00815882	-0.00761128	-0.00792609	-0.00735943	-0.00891329	-0.0264041	-0.0163739	-0.0123507	-0.0104387	-0.02515	-0.0161842	0.0183354	0.0087458
RELT	0.000454095	-0.0117962	-0.00650579	-0.00268451	0.00233209	0.00889405	-0.00667506	0.00844283	0.00633084	-0.00276895	0.00728426	-0.00134584	0.00229636	0.00407705	0.00406342	-0.00664822	0.00708723	-0.00494745	0.0155195	-0.0015417	0.00358768	-0.0112717	0.0136887	-0.00331433	-0.0114307	-0.0115871	-0.00275404	0.00519545	-0.011739	0.00438877	-0.00130968	-0.00675942	-0.00184942	-0.00608035	-0.0132667	0.00667627	0.00453773	-0.00367335	0.00515187	0.00861464	0.0101302	0.00109845	-0.00693386	-0.00169707	0.0036494	0.0103	-0.0161727	-0.004298
GALC	-0.000905741	-0.000502988	-0.00585414	-0.00721493	0.0182149	-0.00230706	0.0114031	9.23717e-05	-0.00535311	0.00126681	-0.00574579	0.00535462	-0.00282228	-0.00699197	0.0090649	-0.00234994	0.00351505	0.00222322	-0.00245107	-0.0105021	0.000838292	0.00183013	0.00210508	0.000549962	-0.00595024	0.00186387	-0.00357624	-0.00726307	0.00726424	0.00681868	-0.000994611	0.00352384	-0.00218739	-0.00729039	0.00667166	0.00111815	-0.000528026	0.00151712	0.00819872	-0.000641556	-0.00984988	-0.00256219	-0.0160453	-0.00810895	-0.00292322	0.000581597	0.000147565	-0.00141707
NOP58	-0.00250877	-0.000866472	-0.00259159	-0.000707324	-0.0115618	0.0035071	0.00605644	0.00992813	0.00423118	0.000682168	-0.00594406	-0.00516944	-0.00255379	0.00686844	-0.0164497	0.00560905	-0.00222584	0.000307961	0.0107915	0.00182763	-0.00751283	-0.00121166	-0.000743675	-0.00189433	-0.00680097	-0.00385988	0.00281814	0.00317655	0.00303571	0.00222502	-0.00238753	-0.00205305	-0.00338177	-0.00967984	0.00302635	-0.00341882	-0.00520103	0.00567453	-0.000103086	0.00118685	0.00182499	-0.00416698	0.00146805	-0.00193187	-0.000238645	-0.0034968	0.00271571	-0.00761067
SZRD1	-0.00126373	-0.00142801	-0.00251577	0.00447804	-0.00230162	-0.0034269	-0.00771154	0.00544194	-0.000910831	0.000640789	0.00147428	-0.00464478	0.00549778	0.00491386	-0.00136342	0.00479597	-0.00870746	0.00589182	0.00603242	-2.01193e-05	-0.00186058	-0.00618139	0.0125628	-0.00286252	-0.00391716	-0.000554362	0.00157659	-0.0112049	-0.00688674	-0.00223473	0.000112218	-0.000141736	-0.00283498	0.00638215	-0.00300934	0.00293385	0.00653622	-0.00384523	-0.00508331	-0.00344432	0.000134041	-0.0121831	-0.00139249	0.00711832	-0.00579022	0.00423918	0.00180726	0.00205778
CUL1	-0.00110006	0.00190567	-0.000580594	-0.000983269	-0.004182	0.00370565	0.00706216	0.000792784	-0.00197779	0.00254697	-0.00347071	-0.00312408	0.00512015	-0.00270119	0.0030005	-0.00153067	-0.00515691	-0.00576669	-0.00139583	-0.00314279	0.000317004	0.00266879	-0.00326939	0.000764754	-0.00278346	-0.0054135	0.000410764	0.0027372	-0.00834967	0.00162933	0.00418566	0.00266374	-0.000863295	-0.00115346	-0.00465564	-0.00210923	0.00623604	0.00643141	0.00331691	-0.00426267	-0.00201593	0.000480757	-0.000640408	-0.000586239	-0.000352647	0.000946311	0.00258574	0.00848014
FAM114A2	-0.00166631	0.00737901	-0.00383167	0.002715	-0.0026561	0.00432375	0.0100432	-0.00699131	-0.00312444	0.000467553	-0.00750601	-0.0048081	0.00413415	0.00388849	0.00182483	-0.00231879	-0.00781454	0.00227333	0.00295967	-0.00697385	0.00253366	0.00620446	-0.00297225	-0.0103192	0.000512846	0.00517716	-0.00444019	0.00874142	-0.00137782	0.000457254	0.000467801	-0.00166965	0.00869789	0.000529541	-0.00796311	0.00446681	0.00103383	-0.00862104	0.000633752	-0.00531788	0.00665326	-0.00241113	0.00833289	0.0018123	-0.00729301	-0.0132835	-0.0101257	-0.00949721
TAB2	-0.000364227	-0.0018278	-0.00898117	-0.00324432	-0.00685716	0.000144869	-0.000830617	-0.0113129	-0.00185254	0.00298137	0.00913065	0.0112762	-0.00468431	-0.00741258	0.000729457	0.012295	0.00946763	0.00278699	-0.00527974	9.54128e-05	0.00626875	-0.000359287	-0.00721589	0.00110756	0.00511734	-0.00924601	0.000774559	0.00172657	-0.006523	-0.00877495	0.00107029	-0.00977349	-0.00894789	0.00816365	-0.00938443	0.00775306	0.0106546	0.00675585	-4.50124e-06	0.0065051	-0.00242513	0.00253784	-0.00996961	2.95569e-05	0.0125907	0.00174229	-0.00926851	0.00130556
GINM1	-0.00438374	0.000336442	-0.0076864	-5.89329e-05	0.00656343	0.00163937	0.00586761	-0.00273001	0.000389174	-0.00202706	-0.00413393	0.00306343	0.00262719	0.0019696	-0.00598981	-0.00128033	0.00255105	-0.00202423	-0.00161856	0.000260035	-0.00576807	0.00331872	-0.00340415	7.33917e-05	-0.00351322	-0.000350963	0.00153418	-0.00303751	0.00523621	-0.00689161	-0.000196563	-0.00580531	-0.00100112	-0.00422651	-0.000654558	0.00395901	0.0015522	0.0041018	-0.00692173	0.000670173	-0.00821508	-0.00249793	0.00256061	0.00261329	0.00904733	-0.00205174	0.00642308	-0.002196
EIF2AK2	-0.00358543	0.00329651	-0.00232568	-0.00122405	0.00917353	0.00595581	0.0164465	-0.000370128	-0.00530649	-0.0002799	-0.00655067	-0.00316378	-0.0043542	-0.00771471	-0.00656878	-0.00495738	0.000480542	0.00144484	-0.00797222	-0.00171347	0.00277674	0.00403081	-0.0122231	0.00467801	0.0043423	-0.00199926	-0.00246605	-0.0065819	-0.0082572	0.0226438	-0.0077333	0.000408286	0.00436718	-0.0156334	0.000283095	-0.00453021	-0.00588629	-0.00330205	-0.00907037	0.00161852	0.0151596	-0.00271039	1.0676e-05	0.00380253	0.00017772	-0.00699936	0.0132656	-0.00132846
USP36	0.00286127	0.00721374	0.0058417	0.00128966	-0.00170754	0.00108298	-0.00402492	0.00405985	0.0133592	0.00181979	0.00144454	0.00119907	-0.00126941	0.00540133	0.00346891	0.00479055	0.00694395	0.00453232	-0.00866384	0.00816782	-0.00216783	0.00888164	0.00105765	0.0115307	0.000726899	-0.00813625	-0.024193	0.00309477	-0.012175	0.00196194	0.0150074	0.00222987	-0.0178474	0.0213108	-0.00520517	0.0131131	-0.00166853	-0.0034757	0.00416364	-0.0103732	0.00207063	0.00287372	-0.00665822	-0.0104315	-0.00422236	0.0139722	-0.0131908	0.0103251
PUM2	-0.00333353	-0.00136483	-0.00407649	0.00293404	-0.00330519	0.00447631	0.0115662	0.000583757	0.0059766	0.00391887	0.0107058	0.0039513	-0.0139754	-0.00733525	-0.00389634	0.0005502	0.00230013	0.00154498	-0.0108901	-0.00253126	0.00328396	-0.00872627	0.00783728	-0.00713895	0.0110506	-0.00427223	0.0118992	0.00590811	0.00110198	-0.00576662	0.0122792	-0.00504745	0.00357069	0.00608966	0.0138006	-0.000116204	0.00269052	0.0108399	-0.00665478	-0.0129521	0.00113882	-0.0107095	-0.00167556	-0.00235611	0.00555393	-0.00038395	0.0010893	0.00548455
MRPL43	-0.000306524	0.000277175	-0.00362495	-0.00678015	-0.00438711	-0.0117971	-0.00314433	0.000204817	-0.000895631	0.00413911	-0.00305893	0.00271027	-0.00341836	0.00151439	0.000570199	0.0031431	-0.00170425	0.00783078	-0.000771457	-0.000319778	-0.000813039	-0.00438838	0.0058736	-0.00647641	-0.0102336	0.00378796	0.00317351	0.00282358	-0.00414514	-0.0018775	0.00229328	0.00411202	-0.00110637	0.00123991	0.00165692	0.00213898	0.00684232	-0.000393686	0.00845353	-0.00194309	0.00314146	0.00583571	-0.00104551	0.00273979	-4.2868e-05	0.00696746	-0.00215977	0.00547892
C4orf27	-0.0032998	-0.00881394	-0.004696	0.00181939	0.00104356	-0.00414986	0.000925571	-0.00140506	-0.00328669	-0.00616997	-0.00128174	-0.00917232	-0.00186589	0.00252698	-0.00617679	0.00697143	-0.0123439	0.0114159	0.00415815	-0.000975464	0.00641964	-0.000419273	0.000490292	0.00650631	-9.41254e-05	-0.0050905	6.29494e-06	0.00050664	-0.00224802	0.00766102	-0.00229277	0.00450908	-0.00357455	0.00277766	-0.00434186	-0.00570255	0.00758689	0.00025932	-0.00642538	0.00211332	-0.00283688	0.00362903	0.00764854	-0.00114904	-0.00798462	-0.00685888	-0.00965805	0.00665239
ZFR	0.00271221	0.00438276	-0.00404397	0.00344697	0.00036229	0.00569508	0.0030978	0.00452627	0.00114719	0.0117618	-0.00358066	-0.000585449	0.0066323	0.00410019	-0.0025319	0.00210028	-0.00116337	-0.00408403	-0.00257387	0.0029018	-0.00541924	0.00086108	0.000191022	0.00227487	-0.00266518	0.0015953	-0.00615055	-0.00128325	0.00227934	-7.55611e-05	0.000685124	-0.000916258	0.00336523	-0.006863	-0.00104453	0.00226275	-0.00230057	-0.000445277	-0.00458811	-0.0011999	-0.00323035	0.00383627	0.00364705	0.00356599	-0.0025643	-0.00351528	0.00240683	0.00332446
RC3H2	0.00884238	-0.00703602	0.00277253	0.00657488	-0.00276575	0.00243938	0.0104706	0.0056156	0.00243255	0.0148958	0.00993429	0.00546741	-0.0109722	-0.00126448	0.00872406	0.00891065	0.00659996	0.00127005	-0.0168285	0.00470747	0.0175733	-0.00835622	-0.00174204	0.00500286	0.0121818	0.00561962	-0.00233187	0.0148342	-0.0110301	-0.0059244	0.00455618	0.00393616	0.00492543	-0.00104457	0.00834573	-0.0117409	-0.0092526	-0.00745429	-0.0082419	0.000807724	-0.00708652	-0.000867812	0.00190121	0.00496679	0.00345307	0.00229236	-0.0080955	0.00904964
TRAF3IP2	-0.000359934	-0.0131697	0.00351713	0.00563391	0.0053632	0.00361599	-0.0116836	0.000938831	0.00430332	-0.0010322	-0.00856216	0.00576809	0.00444945	-0.00694451	-0.00517663	0.000406775	0.00948118	-0.0021299	0.00481563	-0.00704176	-0.00641814	-0.00234058	-0.011107	-0.00767629	-0.0129398	-0.00179359	0.00239408	-0.00143849	0.00518674	0.00285658	0.00152567	0.000860841	-0.00338375	0.00501002	0.00195373	0.00723822	0.009604	-0.00551489	0.00265946	0.00278638	0.00874593	-0.00378393	0.00897721	0.011106	0.00343865	-0.00272542	-0.0067576	-0.00616012
GYG2	0.013749	-0.0146215	0.00807979	-0.0236141	0.0174992	-0.00904197	-0.00741261	0.00282414	0.015559	0.00696933	-0.0143374	0.00381181	0.00918005	0.00165428	0.0267613	-0.00732158	-0.00070772	0.0130812	0.000122014	0.00808186	0.00978791	0.00357877	-0.00665879	0.00728105	-0.00164956	0.000975872	0.0114514	0.000440627	0.0104346	-0.00524549	0.00728434	0.0188606	0.000414566	0.00593079	0.0170851	-0.00795767	-0.010693	-0.0101487	-0.010794	0.00333004	0.00275151	-0.00182376	-0.00674315	-0.00280339	-0.0122767	0.000766818	-0.010333	-0.00772609
DCBLD2	-0.0197804	-0.00934167	-0.00864115	0.0336717	0.00148565	0.0203846	0.0215234	0.0161286	0.000239055	-0.0124164	0.00330853	-0.00960579	-0.0245848	-0.011316	-0.0163949	-0.00711887	-0.0101824	-0.00814666	0.00659869	0.000135363	-0.020016	-0.0244297	-0.00618972	0.0108038	0.00831227	0.00900982	0.0238588	-0.00462286	-0.00503581	-0.00568984	0.00506485	0.00344433	0.00423801	-0.00244506	-0.00479891	0.00538018	0.0103179	0.00200477	-0.00360997	0.00114294	0.00662572	0.00793051	-0.0114198	0.0118317	-0.00403281	-0.00350187	-0.00326527	0.00523363
SOAT1	-0.0112711	-0.00862862	0.00571718	0.00689926	0.000851534	0.010332	0.00915194	0.00457582	-0.00453716	0.00236365	-0.00578349	0.00372698	-0.0120741	-0.010125	2.6193e-05	-0.00541103	-0.000596921	0.00220868	-0.00635479	0.00454314	0.00154833	-5.36086e-05	-0.00498938	0.00224207	0.00406653	0.00841938	-0.00107702	-0.00287319	-0.00406814	-0.00089869	0.00259904	0.00053288	0.000434101	-6.93335e-05	-0.00188453	-0.00680196	0.0015164	-0.00688724	0.00476351	0.00123118	-0.000592524	-0.0027737	-0.000969453	0.00218226	0.00887763	0.00129273	-0.000541401	-0.00899095
GDI2	-0.00295474	0.00332809	-0.000315655	-0.00142206	-0.00355601	0.00452425	0.00122354	0.00393808	0.00129933	0.00209969	0.000907728	-0.00128747	0.00394498	0.000245507	-0.00266103	0.000331247	0.0038549	-0.000896819	0.00404184	-0.00682749	3.98787e-05	-0.00231274	-0.00516365	7.4349e-05	0.0031204	9.40486e-06	0.000407825	0.00248218	-0.000762184	0.00240251	-0.000705863	0.000287586	0.00402896	-0.00402834	-0.00194313	-0.00364509	0.00143888	-0.00117091	-0.000860741	-0.00288048	0.00369634	0.00107382	0.00131121	0.00356754	-0.00148104	0.0011649	-0.00178098	0.0045454
PRDM1	-0.0131047	-0.00757654	-0.00230411	0.0138393	-0.00631915	0.00183392	-0.000372329	-0.0137137	0.00621463	-0.000928139	0.00613888	-0.0019005	0.00362133	0.0103719	-0.000242218	0.00173104	0.00126512	0.0144174	0.00195894	0.0113662	0.0174276	0.00178381	-0.0111914	-0.000705905	0.00987887	-0.00852768	0.00357132	0.00422379	0.00216265	0.00435873	0.00194442	-0.00684407	0.0072571	0.0023096	0.00301231	0.00153141	0.00446921	0.00175709	-0.006097	-0.000693831	0.0022085	-0.00742757	-0.0116565	0.00287941	6.31419e-05	0.00638205	0.00562592	0.00541765
ATG5	-0.00373828	-0.000142842	-0.0013516	0.000143506	-0.000632262	0.00144357	0.00598866	7.42821e-05	0.000110824	0.000974383	-0.00126398	-0.00355262	-0.00442638	-0.000736081	-0.00434831	-0.000367618	0.00496105	0.00543281	-0.00347998	-0.00044305	-0.0030618	0.00365521	0.000937792	0.00775905	0.00641557	0.00681261	-0.00402022	-0.0133492	-0.00257795	0.0036818	-0.00207209	-0.00113402	-0.00120406	-0.00213852	0.0108368	0.0041294	0.0108715	0.000326458	-0.00323945	-0.0126206	0.0113754	0.00786768	0.00405302	0.011492	0.0144074	-0.0103887	0.00809019	0.00863434
TMCC3	0.00904603	0.0146707	0.0182586	-0.00323889	0.00901409	0.00466771	0.022334	0.00948184	-0.00539151	0.00185029	0.017279	0.0146888	-0.00847448	-0.0213953	0.00386986	0.0170278	-0.0312928	-0.000746718	-0.00068989	-0.00900001	0.00218614	0.0133072	-0.000839144	0.00318975	0.0167232	0.0194345	-0.00611428	-0.00169874	0.00958285	-0.00726375	-0.00218098	-0.00376287	0.0132655	-0.00641397	-0.00534247	-0.00530536	0.00285561	-0.00375566	-0.000734411	-0.00809067	-0.00594991	-0.00469282	0.000560956	0.00225488	-0.0109371	0.00450914	-0.00661	0.000881318
PITHD1	0.000640901	-0.00573299	-0.00161871	0.000154341	-0.00728422	0.00349583	-0.000180607	0.0032648	-0.00406171	-0.00843701	-0.000764832	-0.00586822	-0.00729532	0.00558043	-0.00712415	0.00685687	0.00578412	-0.0073953	0.00757058	0.00378562	0.00575618	-0.00430082	0.000896232	-0.00510353	0.00226515	-0.00739651	0.00588757	0.00157511	-0.00726862	-0.00121653	-0.00377925	-0.000240588	-0.00360473	0.00864302	0.000732019	-0.00293509	-0.0039167	0.00825094	-0.00673139	0.00349546	-0.00490791	0.00520508	0.00107448	-0.00905444	-0.00630023	-0.000121005	-0.00876138	0.00991093
MTA3	0.00102001	0.00421251	0.00233327	-0.00048941	-0.0013467	-0.00120586	0.00240966	0.000626745	-0.00216769	-0.00199134	0.00624181	0.0012948	-0.00393682	-0.00375875	0.00284644	0.000691924	-0.0136494	0.00524924	-0.00478345	0.00233129	-0.00179044	0.0120163	-0.0134552	0.00569098	0.00285879	-0.0011675	0.00620624	0.00406778	0.00234045	-0.00222119	-0.00257876	-0.00929659	0.00709596	-0.00655849	-0.0140118	0.0026866	-0.00726946	-0.0104384	0.00322432	0.0118112	-0.0097915	0.0125221	-0.00252127	-0.0107461	-0.00483696	-0.00895254	-0.00811023	-0.0101783
USP13	0.0135242	-0.00767275	-0.00207296	-0.00926898	-0.00879695	0.00786975	0.00394216	-0.00306639	0.0210428	0.0153635	0.00115051	0.0128656	-0.0126374	0.0121472	-0.00420494	-0.020323	0.00939891	-0.00335179	0.00295903	0.012509	-0.0143514	0.00840911	-0.00652124	-0.00860616	-0.0123113	0.00355406	0.0193545	0.00144052	-0.00314863	0.0115789	0.00244933	0.0036627	0.00128311	0.000461724	0.00907732	0.00604556	0.00953219	-0.00210986	-0.00104134	-0.00560794	-0.0033176	-0.00140976	-0.00761891	0.00130369	0.00789822	-0.000284899	0.00326613	0.0106358
SEC61A1	-0.00269958	-0.000164337	-0.000973198	0.0092405	0.00306979	0.00615105	-0.00210156	0.0029439	-0.00189941	-0.000397494	0.000800938	0.00197009	0.0104621	-0.00196613	0.00261887	-0.00412228	0.00214576	-0.00207974	0.00179698	-0.00262337	0.000960213	-0.00806092	0.00203866	7.37923e-05	0.00266354	-0.00192884	-0.00136785	-0.000232356	0.000682149	-0.00342958	0.00738851	0.00444315	-0.000481941	-0.00423762	-0.00486457	-0.00317318	0.00307025	-0.00652622	-0.00263328	0.00116683	-0.000421012	-0.000307562	-0.00114669	0.00388345	0.00253966	-0.000178934	0.000697228	0.0162304
PPP1R12A	-0.00110325	-0.00392868	-0.00480147	0.00165319	2.44728e-05	0.00490581	0.00748261	0.00873913	-0.000213923	0.00392281	0.00218675	-0.008127	0.000975031	-0.000349929	-0.00629624	0.00327063	6.75142e-05	-0.00290839	0.00914699	-0.00295142	-0.00883375	0.000414618	-0.0081546	0.00655457	-0.000651015	-8.87509e-05	-0.00607712	0.00697074	-0.00710739	0.0111285	-0.0103547	-0.00184229	0.0100688	-0.00170683	0.000134323	-0.000367203	0.00183676	0.000991762	0.00246696	0.00776149	-0.00187185	-0.00909161	0.00756564	0.00422811	-0.000144469	0.00176718	-0.00352221	-0.00483443
CAMK2B	0.0332362	-0.0132098	0.0164255	0.00814419	-0.0249415	0.0144019	-0.0072037	-0.00738258	0.0139922	-0.00335454	-0.0108295	0.0177101	0.00910454	-0.00344368	-0.0104412	-0.0194687	-0.0359098	-0.0101139	-0.0162885	-0.018028	-0.00817821	0.0057446	0.0124728	-0.0107629	0.00037101	-0.00269647	0.00660499	-0.00350644	0.00691689	0.00932577	0.00883911	0.0102127	0.00417684	0.00219464	0.00404472	-0.00295756	0.0145911	-0.00823088	-0.00617092	0.00607339	0.000566333	-0.00655535	-0.0176687	0.0121423	0.00750006	-0.00112935	0.00601027	-0.00894887
POLR3E	0.00569826	0.000713581	0.00622484	-0.00192669	-0.00346113	-0.00265884	-0.0096701	0.00296004	0.00138722	0.00301915	1.24869e-05	0.00172743	-0.000924167	-0.00993858	0.00514705	-0.00275223	-0.00218645	0.00363139	0.00176975	-1.46821e-05	0.00141791	0.000694412	-0.00605235	-0.00579887	0.00786318	-0.0073688	-0.0102514	-0.00262987	-0.00214709	0.00980765	0.000502762	0.00361186	-0.00694685	-0.000148698	-0.00348319	0.00302386	-0.00465247	-0.00630499	0.00245262	0.00490602	-0.00135961	0.000321757	0.000899198	-0.0036454	-0.00519741	0.00425271	0.00810308	0.0039409
ATP2B4	-0.00665244	0.00347278	0.00283258	0.0079438	0.00834757	0.00952165	0.0149364	0.00344792	0.00395748	-0.0190029	0.0296653	0.00455685	0.00493842	-0.0105049	-0.0122947	-0.0032235	-0.00793115	0.0011491	-0.0205551	-0.00896046	0.00172792	-0.00696971	0.00829281	-0.00863577	-0.00558014	-0.00568005	0.00769995	0.00280357	-0.00976327	-0.00785455	-0.0161841	0.0243036	-0.0111405	0.0171767	-0.00738448	-0.00544261	-0.0144142	0.00877996	-0.0238659	-0.0032192	-0.00497487	0.00997389	-0.00372203	-0.0077071	-0.000289574	-0.00211103	-0.000794364	0.00400074
ZC3H11A	0.00256902	-0.00381756	-0.00069035	-0.000427534	-0.00145399	0.0098474	0.0169025	-0.00660435	0.00360446	0.00639393	0.0100919	0.0131211	-0.00021114	-0.00225034	-0.00253598	0.00960563	0.00657623	-0.00671343	-0.00435924	0.000766008	0.00669771	-0.000807609	-0.00116995	0.0031206	-0.000161065	0.00265254	0.0128402	0.00213269	0.00643845	-0.00118211	0.00932127	-0.00244573	-0.00594772	-0.00379468	0.00615011	0.00232146	-0.0145624	0.00435257	0.0161038	-0.0102034	0.0137347	0.00797973	-0.00465871	0.00306513	0.00474591	-0.00603739	-0.00402307	0.0115502
RIOK2	0.00123102	-9.75961e-05	0.00281479	-0.000968789	-0.00311441	0.00496056	0.0103204	-0.00596436	-0.0035262	0.00505423	-0.00599645	0.00119238	-0.000379888	0.00180457	-0.00111338	-0.00528883	-0.00640212	-0.00706442	-0.00376203	0.00443009	0.00141501	0.00366389	-0.00245536	0.0037908	-0.0103689	-0.00229439	0.00506699	0.00617795	0.00223126	0.00221659	0.00244475	0.00382177	-0.00505777	-0.00676248	0.0032727	0.00643631	-0.000744093	0.00400289	0.00701227	0.000306279	-0.0022093	0.00126771	0.00329561	-0.00102056	0.00784873	-0.00860726	-0.0117018	-0.00123165
YIPF1	-0.0013903	-0.00132632	0.00327481	0.0116094	0.0057977	-0.00495076	-0.00774673	-0.00711853	-0.00301477	0.00119295	-0.000633236	0.00334499	0.00298557	-0.0053004	0.00469601	-0.000365206	-0.00421676	0.00410611	-0.00121068	-0.00334305	0.00070612	0.0050162	0.00314234	-0.00106027	0.00660458	-0.00519067	-0.00191917	-0.00635575	0.006857	0.00151389	0.0027166	-0.000156003	0.000961263	0.00192974	0.00283999	-0.0115459	0.00693386	-0.00344621	-0.000738262	-0.0144095	0.00565098	4.80634e-05	-0.00320609	0.00319572	0.00575267	0.00250126	-0.00677931	0.0079667
NDC1	-0.00827186	-0.0123646	-0.00147612	0.00355567	-0.00171015	0.0020835	0.00647288	0.0108024	-0.00539706	0.0112218	0.0051366	0.00458418	-0.00539744	-0.00192938	0.0056579	0.0132396	-0.00204997	0.0079487	-0.00331609	0.00714335	0.0113717	-0.000123253	0.00698069	0.00306321	0.00269278	0.00659521	0.00991845	-5.89606e-05	-0.00263805	-0.000527632	0.00615331	0.00876078	0.00602048	-0.00094802	-0.00487999	0.00796884	-0.00056199	-0.00185952	0.00417287	0.0065219	0.0027302	0.00374309	-0.0096697	-0.00615484	0.0104244	-0.00563476	-0.00652361	-0.00498419
FLYWCH1	-0.000363371	-0.00373623	-0.00246308	0.00397629	0.00338863	0.00256735	0.00138694	0.013366	0.0156307	-0.0186763	0.00486928	-0.0160796	-0.00850927	-0.00370368	-0.00018129	-0.0114797	-0.00829887	-0.014974	0.00149801	0.01382	-0.0113634	0.0175992	-0.00543017	-0.00244921	-0.00356079	0.00416839	-0.00244672	-0.00672164	0.0170223	-0.0167975	-0.00796566	-0.000592548	-0.00670328	0.0150418	-0.00882937	-0.000821531	-0.00328514	0.00546842	0.00968123	-0.00236153	0.00752602	-0.0139242	-0.00257874	0.00250282	-0.00047848	-0.00878032	-0.00525221	0.00580308
UNKL	-0.00104447	-0.0058188	-0.00165311	0.000711828	0.0109033	-0.00899407	2.66403e-05	0.000193618	0.0137065	0.00677674	0.0032137	-0.00775027	-0.00563081	0.00506891	-0.0119337	-0.000421193	-0.00047537	0.000571185	-0.00153102	0.00479564	-0.00813629	-0.00156913	-0.000801838	0.00994355	0.0112978	0.00433557	0.000193741	0.00134045	-0.00156394	0.0073405	-0.000644491	-0.0167121	-0.00411018	-0.00854893	0.0121227	-0.010744	-0.00192556	0.0198993	0.00253235	0.0173676	-0.00668914	0.00614027	-0.002027	-0.00289868	0.00656541	0.0172423	-0.00880227	-0.00341464
ALDH18A1	-0.0046024	0.00963278	0.00452141	0.00612485	0.00292802	0.00751631	0.00725181	0.000984089	-0.00103235	-0.000315993	-0.0118914	-0.00334945	0.00741178	-0.00664887	0.00248749	-0.00913819	0.000450796	-0.00338987	0.00352013	-0.00624955	0.00794537	-0.00328058	-0.00553899	-0.0058413	-0.0105828	-0.00151747	-0.000414747	0.000927253	0.000445253	-0.00397864	0.0038588	0.00117273	-0.00225906	0.000135681	-0.00305389	-0.000362612	-0.00173631	-0.00181494	-0.00104738	-0.00423568	-0.000102008	-0.00406789	-0.0029335	0.00167409	-0.000271719	0.00377239	0.002771	0.0109017
GATB	0.000551901	-0.00172645	0.00132245	-0.00888533	-0.00164422	0.00409114	0.00354421	-0.0015352	-0.00464464	-0.00212879	0.00119415	-0.00319216	0.00567294	0.00576191	0.000670111	0.00321646	-0.00465899	-0.00529052	0.00432319	-0.00536096	-0.00441286	0.00407628	0.00185647	0.00439088	0.00071843	0.00427935	-0.0029416	-0.0065453	-0.00376289	0.000141417	-0.0105727	0.000528093	-0.00505729	-0.00144197	0.00358853	0.00513472	-0.0045353	0.00299044	0.00264239	0.0121262	0.0120134	0.000611129	0.00813451	0.000768466	0.000996138	0.0110129	0.00463366	0.0128917
CDK17	0.000542436	-0.00322509	-0.00420236	0.00752305	-0.00917628	0.0100255	0.00653234	0.00170785	0.000827973	0.00706322	-0.00387171	-0.00113244	0.00111785	0.00546591	0.0115619	0.00264602	-0.00713681	0.00181006	-0.00355246	-0.000606538	0.00132869	-0.00427755	0.00122048	0.00538117	0.0062477	-0.00550851	0.000915394	0.00291645	-0.00279072	-0.00683546	-0.000866029	-0.00575401	0.00494648	-0.00860739	0.0103767	0.00718456	-0.0113685	0.00851234	-0.00178379	-0.00565447	-0.00127394	-0.00102987	-0.00194997	0.0105688	0.000549441	-0.00286317	-0.00852964	0.00617919
SLC2A3	0.0016015	-0.0132359	0.0224656	0.0193511	0.00726109	0.00190738	0.015673	0.000675152	0.0111355	-0.00227279	-0.0148135	0.00224144	0.00811239	0.0287775	0.000899254	0.0181766	0.00287085	-0.0135191	0.0210892	0.0076939	-0.00270045	-0.0176051	0.00822403	-0.000505422	-0.0017417	0.00212018	0.0139377	-0.0109826	-0.0083172	-0.00693014	-0.0065867	-0.0193312	-0.00579012	-0.00664962	0.00602328	0.00950529	0.00376558	-0.00915704	0.00346402	0.0100483	-0.00231207	-0.00103414	0.00303897	-0.00474001	-0.000772451	-0.00451496	-0.00614238	-0.00222216
CTDP1	0.000536295	0.000421569	-0.000329913	0.00593429	-0.000460817	0.00250233	0.00341285	0.00437796	0.0232828	-0.00681681	0.00298893	-0.00572144	-0.00979067	-0.00121314	-0.0111791	-0.00382591	0.00407935	-0.0028068	-0.0257446	0.00484059	-0.0369785	0.00718082	0.0109961	-0.00518083	-4.31117e-05	0.0191803	0.0128594	-0.00744783	-0.00832516	-0.00204757	0.00756614	0.00906374	0.00764558	-0.00957932	-0.000478061	-0.00999484	-0.00444159	-0.00689877	0.0201078	-0.0125339	-0.00171242	0.00223856	-0.0162037	0.0150348	0.00191475	0.00505204	-0.00199456	-0.000109207
YBX3	0.00349184	-0.00446725	-0.00961756	-0.00111537	-0.00233672	0.00367148	0.00535241	-0.00332611	0.0144645	-0.011239	0.00486992	-0.00261157	-0.0218099	0.00383941	0.0122572	0.00108613	0.0131604	0.00346855	-0.0152396	-0.00178193	-0.0185027	0.00559166	-0.00371219	0.00466746	-0.00531095	0.00349985	0.00645776	-0.0201965	0.0104219	0.0123808	0.00672892	0.00334218	0.0143149	-0.00633956	0.00846752	0.006988	0.00266746	-0.00206314	0.00466759	-0.00636489	-0.00373973	0.0148647	0.00905964	-0.00600749	0.000464607	0.0145479	0.00222876	6.32496e-05
STYK1	0.0138807	-0.0121829	-0.0226205	0.0297661	-0.0014294	-0.00349643	-0.0108667	0.00510982	-0.0114101	-0.00647922	-0.0100832	0.000740494	-0.00942038	-0.00766941	0.0112469	0.0128635	0.00420812	0.0186719	0.00356267	0.000764439	0.000187575	0.00409117	-0.00233276	-0.0107624	0.000389735	0.00196692	-0.00433582	-0.00289207	0.00143232	0.00904816	-0.00142516	-0.00223472	-0.00756335	0.00714115	0.0142175	-0.0022436	-0.0126219	-0.00293895	0.00140285	0.00879267	0.0202853	0.00708029	-0.00138208	-0.0102105	-0.00193313	0.000278265	-0.00105263	0.0052651
WNK1	0.0025592	0.00749722	-0.00391974	0.00298085	-0.000984628	-0.00234653	0.00164675	0.00271565	-0.00615536	-0.00450857	0.0102283	0.0118315	-0.0159509	-0.00249688	0.00701064	0.00619871	0.00994938	0.00709277	-0.0102514	-0.00333038	-0.00509838	0.000989592	0.00332682	0.00692105	-0.00484684	-0.00473229	0.00262386	0.00120176	-0.00890711	-0.005436	-0.000966687	-0.000295039	-0.00129944	0.000628342	-0.00512444	0.0035701	0.00248083	-0.00329512	0.00857934	0.00147251	-0.00393264	0.000106376	0.000972571	-0.00413326	-0.00460467	-0.00137028	0.00101955	0.00269601
CCAR1	-0.000934708	-0.000717337	-0.000683973	-0.0017449	-0.00463598	-0.000168584	0.00790456	-0.00108543	-0.00203165	0.00867384	0.00390049	0.00237255	0.00364219	0.00457449	-0.00288843	0.00286944	-0.000843751	-0.00353943	0.00187546	-0.00337398	-0.00794566	0.00524353	-0.000139021	0.00194483	-0.00220772	-0.0109709	0.00684008	-0.00110831	0.000101953	0.00589705	-0.00334198	0.00309979	0.00429943	0.00526562	0.00728559	0.0078162	0.00208704	0.00541879	-0.00214556	-0.000990579	-0.00251091	0.00307499	0.00885986	0.00234224	0.00200623	0.000267785	0.00574436	-0.00623136
OGFR	0.000577734	0.0014098	-0.00161906	0.00341636	0.00194271	0.00459003	-0.00733535	0.00689512	0.0178483	-0.016174	-0.0198847	-0.0209452	-0.014965	0.00605311	-0.0388813	0.0189091	0.0140591	0.020483	-0.00447657	-0.00427806	-0.0661504	-0.0133055	-0.0035112	0.0384055	0.000921293	0.00722089	0.00920662	-0.00353808	0.0173513	0.00743203	0.0287118	-4.4522e-05	0.0220389	-0.0130612	-0.0305885	0.0133616	-0.00617502	-0.0142424	0.0128553	-0.00808483	-0.0132359	-0.0260259	0.0205459	-0.0295628	0.0064118	0.0101839	-0.0114085	-0.000925401
PIGV	-0.00339793	0.00455836	0.00350832	0.00602424	0.0138355	-0.00453716	-0.00276379	-0.00245791	-0.00717902	-0.00543117	-0.00423921	0.00622595	0.000704445	-0.00610516	-0.000484395	0.012187	-0.00445267	-0.00164161	0.00587753	-0.00320426	-0.00418992	0.00694809	0.00236371	0.00456644	-0.00389199	0.00521711	-0.00449913	-0.0066055	-0.0128271	-0.0029063	0.00403623	-0.00808975	-0.00407907	0.0020609	-0.0134729	-0.00292401	0.0101741	-0.00491098	-0.00137759	-0.00892751	-0.011997	-0.00166212	-0.00220896	0.00857552	-0.00368643	-0.000503622	-0.00182369	0.000644225
PTPRU	-0.0118624	0.00853412	0.0157873	0.00142707	-0.00401323	0.000402207	-0.00649963	0.00655371	-0.000555113	0.0128447	-0.00242393	-0.00723242	-0.0295189	-0.0103414	0.0178526	-0.00517471	0.0022865	0.00732811	-0.00734541	-0.0103916	-0.00575517	-0.0137891	0.00696747	0.00690791	-0.00281112	0.0100508	-0.0021041	-0.0059601	0.0056774	-0.00818839	0.0053507	0.0038435	-0.00139537	-0.00169572	-0.00160188	-0.0041292	-0.00479394	-0.00808426	-0.00111016	-0.00206899	0.00495781	-0.00211386	-0.00328493	0.00797705	0.00875349	-0.0117787	-0.00590299	0.00775953
SNRNP40	-0.00359139	0.00398463	0.0039241	-0.00129986	-0.00546214	-7.21512e-05	0.00687007	0.00335549	-0.00210185	0.0061507	0.000712197	-0.003997	0.000597401	0.0028557	-0.00301421	0.00105671	-0.0022605	-0.00144968	0.00446563	0.00736131	0.00666773	0.00523567	0.00171033	-0.00438529	-0.00142909	-0.00576331	0.00834369	-0.0041408	-0.00132933	-0.00232281	0.00182536	-0.00520329	0.0016528	0.00774071	0.00436276	-0.00373073	-0.000162664	-0.0024068	-0.00121873	-0.00412766	0.00136165	-0.00302022	-0.0040278	0.00242899	-0.000259699	-0.00136077	0.000515452	0.00751774
COL11A1	0.000780561	-0.00368038	-0.0135134	0.0143903	0.0403842	0.00166889	0.0016968	0.00841468	0.00145185	0.0164837	-0.0300023	-0.00288991	0.00505165	0.00814644	-0.0166882	-0.0226073	0.0375939	-0.00661103	-0.0316845	-0.0147112	0.0142522	-0.010683	0.000363324	0.00214934	-0.00895905	-0.00798546	0.00222151	0.00295527	0.0146784	-0.00839699	0.00147655	0.00119177	0.00176315	0.00889293	-0.000251616	0.00165284	-0.00611785	0.00636514	0.00412674	0.0147544	-7.92477e-06	-0.0174121	-0.00153676	0.00586461	-0.00674671	-0.0179485	-0.00456849	0.000694589
MPC1	0.00887952	-0.00846916	-0.00293357	-0.0119414	0.00445956	0.00497282	-0.00487156	-0.0198741	0.00494816	-0.00178956	0.0050243	-0.0125609	0.00411009	-0.00143436	-0.00109461	-0.00931807	0.00380925	0.00872948	0.00927582	-0.0209474	0.0127297	0.00488379	0.00178209	0.00413503	0.00321168	0.0018752	0.00312763	-0.00375281	0.00370898	7.22881e-05	0.00110809	0.000786223	-0.00179984	0.00842184	0.00115336	0.00594829	0.00202593	-0.00830603	-0.00292745	-0.000518334	-0.00650235	0.000271588	0.00017618	0.00476178	0.00278764	0.00805163	0.00195748	-0.0119088
ACAA1	-0.000855052	0.00488882	0.00139627	-0.00939009	0.00983919	-0.00205474	0.000855799	-0.00382123	0.000622629	-0.00374863	0.00124224	0.000361065	0.00230761	0.00516838	-0.0130499	-0.00067604	-0.00204244	-0.00589233	0.00405243	-0.00164488	0.00388524	-0.00224519	0.00569057	-0.00844475	-0.000576093	-0.00165285	0.00513828	0.00395451	-0.00752384	-0.000793708	0.00215618	0.00604355	0.00619429	0.0031932	-0.00596368	0.00861674	0.00945993	-0.00471259	-0.00379122	0.00491314	0.00714103	-0.00192141	-0.000570937	0.00159246	0.00171461	0.00311445	-0.000281047	-0.00428379
BCAT1	0.0052326	0.00978931	0.010316	-0.00975961	-0.00328681	0.0177892	0.0113011	0.0100445	0.000673988	0.00287807	-0.00967131	-0.0112343	0.00550879	-0.00816043	0.0121977	0.0184319	0.0183782	0.00697718	0.0103094	0.000780315	-0.00199781	0.00637092	0.0237648	0.00274201	-0.00189535	-0.00932071	0.00179973	-0.00779355	0.000131513	-0.00290371	0.000263889	-0.000133602	-0.00100117	-0.00389154	-0.00892463	-0.00115528	0.00241952	0.00366574	-0.00075252	-0.000563297	0.003613	0.00387615	-0.00396445	-0.00149288	0.000930873	0.000861773	-0.00271307	0.0164674
HDAC7	-0.00856201	0.0025905	-0.00427411	0.0105173	0.01051	-0.00180025	-0.00401498	0.0236513	0.0116521	0.0017542	0.00669366	-0.0081887	-0.0128849	0.00412549	-0.00459121	0.00138715	0.000637911	-0.01103	0.00666054	0.00567501	-0.000262886	0.00454331	-0.00585749	-0.00335319	-0.00343246	0.00562217	-0.0112622	0.00603626	-0.00385098	0.00760321	-0.00688356	0.0043844	0.00887541	0.00876311	0.00560933	-0.00477634	0.00950879	0.0063917	-0.00140419	0.00179961	-0.00106422	0.00713991	0.00152681	0.00829838	-0.00454497	0.00424922	0.00364081	-0.0101434
LZTS1	0.0168129	0.00616193	0.000364074	-0.00644719	0.00582866	0.0111911	0.0161071	0.022016	-0.00483155	0.00545655	0.0165643	-0.000895921	-0.000153806	0.0125783	0.001325	-0.00268206	0.0174637	0.00652828	0.0119517	0.0157988	0.00911636	-0.00728796	-0.00907829	-0.00643023	0.0048904	0.0101668	-0.00457495	0.0107589	-0.00517155	0.0115291	0.0132348	0.000814363	0.00791592	0.00308103	-0.000644364	0.00176618	0.00333104	-0.00242578	-0.00381904	-0.00310609	-0.00425588	-0.0060417	0.0018359	-0.00220257	-0.00136884	-0.00126477	-0.000308123	-0.0045972
SPAG4	-0.0125218	0.0051659	0.00389613	0.00273865	0.0159471	0.00130973	-0.00414551	-0.00287914	0.00626002	-0.0064764	-0.00930695	-0.00409418	0.0140195	0.0100872	0.00387525	0.00447258	0.00159639	-0.00426106	0.0073157	-0.00468214	0.0078709	-0.00866245	0.0177693	-0.00284008	-0.0101522	0.00657318	0.00627839	0.00803381	0.012857	0.0112015	-0.0124425	-0.00988821	-0.00801637	0.00470656	0.0037554	-0.0142727	-0.00305444	-0.0133125	0.0348752	-0.00179351	-0.0117841	0.00942025	-0.00538479	-0.00420911	0.0120405	-0.00241511	0.00820523	0.00400553
NCKAP1	-0.0045411	0.00304863	-0.0090789	0.000370843	-0.0065115	0.00227935	0.00921115	-0.00486673	0.00356207	0.00467663	0.00261035	0.0114274	-0.0136652	0.00450734	-0.00338175	0.00344589	0.00886033	0.00424966	-0.00782979	0.00219544	-0.0075353	-0.00753991	-0.00215242	-0.00157512	0.0087284	-0.00863395	-0.000276247	-0.00527211	0.00381755	-0.000799316	-0.00117761	-0.00397487	0.000398785	0.00666059	-0.00535161	0.00385944	0.00333292	0.00572482	0.00138217	0.00672932	0.00287381	-0.0042044	0.00296585	-0.00870921	0.00988716	0.00534837	0.00174937	0.00257865
MRPS35	0.00250217	0.000489046	-0.00299547	-0.000847021	-0.00520424	0.00356021	0.00531611	-0.00171116	-0.00279006	0.00529691	-0.00368729	-0.00072737	-0.000389138	-0.00069662	0.00192997	0.000374091	-0.00186249	0.000208458	0.0061488	0.000281294	0.00125871	2.81028e-05	0.000346674	-0.00780006	-0.0054304	-0.00175712	0.00558258	-0.00248682	0.00282473	0.000483327	-0.00409829	-0.00270431	-0.00241755	7.35604e-05	-0.00434899	-0.000701879	0.00436605	0.00166728	-0.00117473	-0.00615047	-0.00656193	-0.00177814	-0.000324183	-0.00150255	-0.00160286	0.00267996	0.00198976	-0.00313383
GUCY1B3	0.00694668	0.00495253	0.0204506	-0.00271677	-3.27295e-05	0.0208008	-0.000561968	-0.0120892	0.0106586	0.0226769	-0.00180726	-0.018479	0.00650247	0.0143901	-0.00927347	-0.0123407	0.00450199	0.000451191	0.00257026	0.0144499	-0.00334374	0.006193	0.00408197	0.00704524	-0.00758893	0.0154563	0.015096	0.0163226	-0.00683342	0.00805419	-0.000453531	0.00559385	-0.00878583	0.00199538	-0.00827919	0.00521826	-0.00363009	-0.0100988	-0.00656293	-0.0143987	0.0195216	0.00197939	-0.0199692	0.0117785	-0.00502694	-0.00388438	-0.0204819	0.00416647
SFSWAP	0.000842403	0.00128169	0.00291553	-0.00162446	-0.00384682	-0.00580316	-0.00243728	0.00281075	-0.000927392	-0.00255809	0.00397547	0.00237852	-0.00375793	0.000383877	-0.00455229	0.0035321	0.00364196	-0.00671939	-0.00664635	0.00133802	0.00118946	0.0023566	-0.00855734	0.00504208	0.00582862	-0.0145126	-0.0037985	-0.00979197	0.00450969	0.0133176	0.00684985	-0.0179791	-0.00364799	0.00699651	0.00192672	0.0195324	-0.00374035	0.00420349	-0.00415368	-0.00963905	-0.0210874	0.00238724	0.00204414	-0.0239643	0.00296362	0.00104339	0.0134642	-0.00138267
TNK2	0.0177312	0.0113686	-0.00684811	0.00665656	-0.00164138	-0.00856153	-0.000816547	0.01243	-0.000797818	-0.00854417	0.0185482	-0.00831849	-0.00281111	0.00827834	0.00221051	-0.00665931	0.000295173	0.010935	-0.0106725	0.00350829	0.0115124	-0.011084	0.00136689	0.000863736	0.00769995	-0.00520022	-0.022311	0.00962911	-0.00878458	0.00403246	0.0131416	0.00233171	-0.00346024	-0.000754937	-0.00187614	0.0178067	0.00583064	-0.00499696	0.0072567	0.00960222	-0.00885973	0.00193288	0.0078985	-0.00190457	-0.00881255	0.000439882	0.0028744	-0.00200684
MON2	0.000233078	0.00675003	0.00172074	0.0066021	0.00574643	0.0111904	0.0103454	0.00640864	0.00682066	0.00933354	0.00619408	0.0128041	-0.00386019	-0.00507023	0.000496246	0.00440341	-0.00353796	0.00110676	-0.00474011	-0.00551579	0.00115809	-0.00342402	0.0199532	0.000523546	-0.0041801	0.00139175	0.00910547	0.0156445	-0.00640812	-0.00953749	-0.00336756	-0.0024753	-0.00540992	0.00531282	-0.00782172	0.00251118	-0.00734654	0.0091909	0.0121219	-0.0101851	0.000528975	0.00297786	-0.00239899	-0.00911767	-0.0103453	0.000953325	-0.00460671	0.00936027
GPBP1	0.00237606	0.00153964	-8.69123e-05	-0.00029185	-0.0053255	-0.000983573	0.0111382	-0.000874616	-0.00467176	0.00138656	0.00107936	0.00281676	0.00560394	0.00460638	0.0019106	0.00277816	-0.00346564	-0.00127259	0.00243744	0.00154425	-0.00731292	0.00404589	-0.00745901	0.00128682	0.000738352	-0.00481101	-0.00136413	-2.55929e-05	-0.000728737	0.00168251	-0.000715109	-0.00607498	1.59378e-05	0.00356744	-0.00402688	-0.0049347	-0.0037839	-0.00349286	-0.00313374	0.000911596	-0.00742473	0.00330114	0.00151753	0.000169499	-0.0110139	-0.00335408	0.00856226	-0.00909438
CS	0.0016726	-0.00267892	0.00519366	-0.00336059	-0.000752513	0.00186562	-0.00440482	0.0105357	-0.000550225	0.00659353	0.000636085	0.000452857	0.00188775	0.00227809	0.00196081	0.000173587	0.00167301	0.00268264	0.00368678	-0.00312674	0.00369318	-0.00848922	0.00230662	-0.00209159	-0.00113106	0.00598343	0.00144627	-0.00570582	0.00347137	0.00328249	0.000877271	0.0040217	0.000451121	-0.000137709	-0.00602327	-1.52492e-05	0.00769223	-0.00315924	0.00123774	0.00200515	-0.00300638	-0.00114316	-0.00455115	-0.00767915	0.00444509	0.00297319	-2.5305e-05	-0.0169629
MRPS24	0.00204723	-0.00170934	0.00660124	-0.00825932	-0.00127259	-0.00356761	-0.009191	-0.00348023	-0.000535611	-0.00160702	0.00389109	0.00522912	-0.00487488	0.00229008	0.00545023	0.00759393	-0.000598868	0.00330432	0.00148183	-0.000677439	0.00312903	-0.00735346	-0.00274525	-0.00196925	-0.00265991	0.000348548	0.00052017	-0.00253625	0.00258353	0.00371702	0.00369023	-0.00265896	0.000379572	0.00360643	0.00242306	0.0070815	0.00306416	-0.00209292	-0.000948823	-0.00082859	0.00825457	-0.00119062	0.00128083	-0.00323384	-0.00377988	-0.00458997	0.00016774	0.0202028
ELMO2	0.00538218	0.00472588	0.00095931	0.0037939	-0.000613226	0.00507488	0.00426652	0.000811584	0.00363369	0.00820855	-0.00297314	0.00287576	0.00556287	0.00919247	-0.00277707	-0.0026174	-0.00598682	-0.00426553	-0.00517368	0.000741271	-0.00263789	0.00508331	0.00352295	0.00294982	0.00115153	0.00499348	-0.00188606	-0.002214	-0.00581049	0.00158257	0.0046023	-0.000183045	-0.000296037	-0.00166084	-0.00300988	0.00250688	-0.00447265	-0.00593653	-0.00080717	-0.00432586	-0.00121546	-0.00297562	0.00128416	0.00350082	-0.00234643	-0.00161619	-0.00382409	-0.00546491
WAPL	-0.00127262	0.00359566	-0.000213426	0.00519651	0.00268773	0.00104821	0.0150131	0.0131769	0.0154913	-0.00283787	0.00368768	-0.0100684	-0.012355	0.0102032	-0.0122067	0.00157757	-0.00598843	-0.000219051	-0.00447499	-0.00517893	-0.00752535	0.00195226	-0.00866381	0.0101494	-0.00485541	-0.0056186	-0.00310639	-0.0112522	0.00221656	-0.003243	-0.0013218	-0.00107177	-0.00145855	0.00232698	-0.0110146	0.0122587	0.00434602	-0.00132041	0.00430112	0.00441689	0.00880525	0.00808522	0.00460872	-0.00203758	-0.00329586	-0.00389215	-0.00592179	-0.00739301
VMP1	-0.00190191	-0.000531791	-0.00334198	-0.00107306	-0.000761871	0.001738	0.00373721	-0.00914523	-0.0034302	0.00326112	-0.00434409	0.000254955	0.00583582	0.00306372	-0.00132892	0.000106364	-0.00633749	-0.0025707	0.00616223	-0.000487621	-0.00674746	-0.000499859	-0.00308137	0.00205438	-0.0054284	-0.00524775	0.00504316	-0.000382131	0.00123709	-0.000977436	-0.00011076	-0.00160441	0.00387449	0.00102881	0.00331457	-0.00284496	0.00434218	-0.00127745	-0.00284691	-0.00109229	0.00513001	-0.00438842	0.00105231	-0.000531928	-0.00518819	0.00279178	0.0017777	0.0127262
APPBP2	0.00260843	0.00316169	-0.00385655	-0.00111408	0.00571617	0.00339835	0.00523678	0.0100487	0.00697578	0.00269278	0.00583036	-0.00504225	-0.00557345	0.00616262	0.00557962	-0.00338405	-0.00581189	-0.0120694	0.00252883	-0.00136892	0.00506589	-0.00524791	0.00282414	-0.0115842	0.000490074	-0.00566144	0.00350371	-0.00410339	-0.00883387	0.00500973	-0.00274526	-0.00407957	0.00763819	-0.00890235	0.000895203	-0.00216255	-0.00211077	0.00782443	-0.0042073	0.000765231	-0.00964391	0.00630985	-0.00237023	0.00200722	0.000451212	-0.00466595	-0.000951769	-0.00201389
POLD1	-0.00984112	-0.00942388	0.00699467	-0.00422906	-0.00543076	0.000897373	-0.010731	0.0120712	-0.00716753	0.0101572	0.00566347	-0.000406022	0.00762289	-0.00329128	-0.00236319	-0.00628657	0.00268863	-0.00127387	0.00908219	0.0068	0.00397825	-0.00208638	0.00299139	-0.00476198	0.00373949	0.00660694	-0.00735987	-0.000555979	0.00754824	-0.000528162	0.00614165	0.00956656	-0.00232342	0.00567283	-0.0100545	-0.00335134	0.00162782	-0.00447949	0.00148792	-0.00190887	-0.0060885	-0.0111875	0.00469667	0.00256265	-0.00298392	-0.000806588	-0.000712304	-0.00650086
EIF4B	0.00119434	0.00924847	0.00786207	-0.00290711	0.000352551	-0.00131055	-0.00834238	9.51354e-07	-0.00447326	-0.00589508	-0.00483637	0.00804859	-0.00136748	0.00320108	0.00685528	1.39224e-05	0.00493528	0.00981243	-0.00291104	-0.00184341	0.00852616	-0.0050946	0.00191876	-0.000460926	-0.00457623	-0.00232989	0.0118729	-0.00700367	0.000877295	0.000233095	-0.00114992	-0.00274604	-0.000228388	-0.00464953	-0.00356217	-0.00334068	-0.00186693	-0.00271098	-0.0060219	0.00145955	-0.00396485	0.00300089	-0.00220414	-0.00107437	-0.00877951	-0.00392924	-0.00237896	0.021094
SPHK2	-0.00280227	0.00740897	0.0046307	-0.00358187	0.00821891	-0.000822269	-0.000680766	0.00431732	-0.00195992	0.000384952	0.000332431	0.00844528	0.00479193	0.00802396	0.000549043	0.000644502	-0.0108304	-0.00601216	-0.00449158	0.0120138	-9.38838e-05	-0.000432663	0.00552499	0.00650906	0.00245051	-0.00224218	-0.00732767	0.00166672	0.00258773	-0.00847017	0.00345192	0.00732094	-0.00700435	-0.00716137	0.00295091	0.00445277	0.00253051	-0.000186192	0.000705892	-0.00646528	-0.00119038	-0.00605879	-0.00357457	-0.0016844	0.00500671	-0.00836232	0.00141681	-0.00623943
RPL18	0.00401545	0.0104722	0.00618058	-0.00197834	-0.0144921	-0.00514226	-0.0148159	-0.0064658	-0.00119438	-0.000838682	0.00254317	0.0125518	-0.00241715	0.00390843	0.00736944	0.0052424	0.00403467	0.00737118	0.000238896	0.00454288	0.00800915	-0.00261854	0.00194018	-0.00600065	-0.00650449	0.00684309	0.0106099	0.00808732	0.00489873	0.00112773	0.00656774	0.000762867	-0.000285076	-0.000547346	-0.00477733	-0.00235835	0.00192399	0.00575708	0.000605768	-0.000156515	-0.00169533	-0.000717904	-0.00194085	0.0058049	-0.0023296	0.00210682	-0.00171383	0.0212183
ISOC2	0.00583674	0.00282428	-0.00466397	-0.000553527	0.0023932	-0.0119036	-0.0296767	0.00185464	-0.00359029	-0.00938157	0.00645038	-0.00232507	-0.00320807	0.0139097	-0.016925	0.0039683	0.00531998	0.00643458	0.00837975	-0.00908454	0.00286528	-0.0096726	0.01417	0.0125935	0.0069653	0.00246303	0.00116839	-0.0110345	0.0133654	-0.000593947	0.0139841	-0.00649083	0.00838068	0.00178768	-0.0137889	0.018914	-0.00103401	-0.00499394	-0.0132034	0.00608945	0.015869	0.00508618	0.0142664	0.0105429	0.000418516	0.0015342	-0.00133312	0.00708437
U2AF2	-0.00480584	0.00370273	0.0019483	0.0240393	0.0100524	-0.0107398	-0.0248599	0.0119947	0.00133689	-0.0050798	0.0127405	-0.00686101	-0.00730547	0.0156342	-0.0156123	0.00484392	-0.0148363	0.00925655	0.0069073	0.00633125	0.00155797	-0.00311089	-0.00592152	0.0148213	0.00763959	-0.0075742	-0.00318762	-0.00396108	-0.00151098	0.00378622	0.00742773	0.00530434	-0.0010312	0.00875099	0.00424714	0.00867707	0.0190391	0.0112459	0.00615962	0.0118598	0.00272839	0.00974672	0.00591657	-0.000774217	0.000275155	0.00233795	0.0109462	0.0112258
EPN1	0.000987731	-0.0012616	-0.00117844	0.00908885	0.00878515	0.00263511	-0.0183974	0.0274089	0.0257695	-0.00317779	0.0122268	-0.0201524	-0.0152353	0.0128043	0.00452528	-0.0111721	-0.00798739	-0.00212647	0.00616165	0.00273209	0.00210695	0.00539251	0.000729624	8.65349e-05	-0.0104157	0.00337804	-0.0123786	0.00258735	0.00135124	0.00398058	-0.00504141	-0.00318973	-0.0020971	-0.00945602	-0.00122946	0.00436553	0.00102523	0.00482483	-6.72117e-05	0.00610002	-0.00643402	0.000289896	-0.00978869	-0.00477971	-0.0151524	0.00378128	0.00391384	-0.0100238
MED29	-0.000550403	0.000595453	0.00328463	-0.00623384	0.00597673	-0.00524192	0.0044232	-0.00124937	0.00164278	0.000742619	-0.00521694	0.00150678	0.00285909	-0.00271926	0.00231938	-0.00270876	-0.00940595	-0.000100414	0.00324226	0.0112008	0.000975864	-0.00591869	0.00467237	-0.0054669	-0.000335042	-0.00499372	-0.00518535	0.00286372	-0.00524739	-0.00428021	0.00464066	0.00503921	-0.000420442	-0.0041547	0.00071756	0.0107018	0.0025086	0.00293636	-0.00137075	-0.000330075	0.00789317	-0.00141416	0.0051581	0.000399088	0.00170095	0.00900562	-0.00364997	-0.0115244
AHRR	0.0131558	0.0123025	0.00280666	-0.00579484	0.0154285	7.2865e-05	0.0149667	0.00846003	-0.00144884	-0.00193352	0.00105253	0.0095439	0.000182367	0.00239867	-0.00781424	-0.0102623	-0.0122828	-0.00360405	-0.0185491	-0.00778841	0.0204255	0.00955294	0.00323212	-0.00954548	0.016694	0.0153165	-0.0139287	0.0178274	0.00169777	-0.0206339	-0.00312172	0.00187085	-0.00793425	-0.0130833	0.0167139	-0.0192789	-0.00149365	0.0133455	-0.00828876	0.0142632	-0.00355101	0.0172637	-0.00230676	0.0152949	-0.00899641	0.00150901	0.00694796	0.00419149
GPC1	0.0230028	0.00581335	-0.0118635	0.00351744	-0.00756537	-0.0167822	0.000962325	-0.00463299	0.00376222	-0.00900256	0.0163526	0.002473	-0.0151142	-0.0031466	0.00439496	-0.00222688	0.00972616	0.00134028	-0.0214591	-0.0102536	-0.0358471	-0.00355512	0.0112316	0.00211925	0.0057117	0.0135632	-0.004113	-0.00533048	0.00896159	-0.00525278	-0.0010346	-0.0023241	0.00441772	-0.00808838	0.00696327	0.00281561	-0.00356261	-0.00276717	-0.0021523	0.00807669	0.00386945	0.00241135	-0.00796307	0.00769581	0.00597005	0.00164774	-0.00335411	0.0185123
ADCK1	0.001359	0.00225004	0.00718222	-0.00137838	0.00244354	-0.00429541	-0.00664398	-0.00803928	0.00732092	0.0046416	0.000270841	0.00855009	-0.000405022	-0.00553611	-0.00594083	0.00113553	0.00107523	0.010905	-0.00262288	-0.00361667	0.00100824	0.000601862	-0.00124726	-0.00595589	-0.000489827	0.00211181	-0.00696129	-0.000715561	0.00987426	0.00175785	-0.00248026	-0.0159668	-0.0145152	-0.00128822	-0.00337149	0.00154834	-0.00661854	-0.00208489	0.00626572	0.0182358	-0.0101491	0.00538741	0.00878475	0.00932613	0.000206106	-0.0048743	-0.0107397	-0.008683
HAGH	0.01096	-0.0121465	-0.00350996	0.00324164	0.000387095	-0.00245722	-0.00816203	-0.0130983	-0.00210649	-0.00557056	-0.00284425	0.00634987	-0.0011863	-0.00463011	-0.00620109	0.00171322	-0.00993765	0.00245104	0.00176709	0.0082017	0.00532036	0.0100311	0.00634983	-0.00408898	0.000329906	0.00562324	-0.00193356	-0.000146037	-0.00523313	-0.0025837	0.00159267	0.004783	-0.00449417	0.00406656	0.00530634	0.00284862	-0.00608343	-0.00661714	-0.00123427	0.00051665	0.00241974	-0.00343133	-6.20943e-05	-0.00486797	0.00285318	0.00723481	-0.00299621	-0.0057552
RNF4	-0.00264835	-0.00077076	0.00350157	0.00243648	-0.00620412	-0.00139269	0.00748602	-0.0047122	-0.000977752	0.00361551	-0.00240621	0.000395709	0.002947	-0.0017362	-0.00363021	-0.00418563	-0.000255078	0.00105958	-0.00147048	0.00935339	-0.00159024	0.00988164	0.00250109	-0.00961305	-0.00190375	-0.00721777	1.25917e-05	0.00415607	0.000380312	-0.00933144	-0.00269275	-0.00558096	0.000176355	-0.00638405	-0.00723099	-0.00229663	0.0022949	-0.00147024	-0.00192282	0.0020008	-0.00319576	-0.00193178	-0.00243115	-0.00564325	-0.00549421	0.00429502	-0.00481913	0.00607331
CASP8	-0.00524593	-0.000125464	0.00486099	-0.00487849	0.00760554	0.00436941	0.00992629	0.00202548	-0.00832259	0.00889181	-0.0128183	-0.00498662	-0.000332781	-0.00959324	0.00717667	0.00962128	-0.00693571	-0.00837225	0.00343808	0.00227235	-0.00119804	0.00731049	-0.00280304	0.00232127	0.00140265	0.000906586	-0.0208613	0.00936641	-0.0111813	-0.00750075	-0.00198157	0.0100846	0.00696548	-0.00337285	0.00770092	-0.00777441	0.0144573	-0.000857757	0.00825743	-0.0132517	0.0202589	-9.54556e-05	-0.011115	0.00593714	0.0129964	0.0278124	0.00504239	0.0096881
LIMCH1	0.0221386	-0.0174325	-0.023993	0.00393204	-0.00151354	-0.00944258	0.00257611	0.00468985	0.0255145	-0.00948021	-0.0107326	0.0128069	0.0227006	0.00693644	-0.0186122	0.0101249	0.0163897	0.0079047	-0.0046696	0.00486741	0.00931823	0.0174513	-0.026765	-0.0092044	0.00248232	-0.0037648	0.00040819	-0.0142922	-0.00730968	0.000115365	-0.000608679	-0.00432557	-0.00367801	-0.0056446	-0.0050423	0.00190878	-0.000725807	-0.00287848	0.00382399	0.00119423	-0.000431745	0.00536941	0.00251384	0.00209583	-0.00567511	-0.00428681	-0.00322532	0.00805566
INTS13	0.000582466	-0.00198997	-0.00698376	0.00259645	-0.00448861	0.0031961	0.00697872	0.00194378	-0.00175213	0.00972115	-0.00720551	-0.00309822	0.00138535	-0.00174196	0.00677091	0.00028664	-0.00112139	-0.00101628	-0.00248506	0.00077574	-0.000931403	0.00691435	-0.00175197	0.000843026	0.00471731	-0.00175495	-0.00873907	-0.00210464	0.00630297	0.000256634	-0.00201821	-0.00357073	-0.000981638	0.00314847	0.000856016	0.003207	-0.00242454	0.00723248	-0.00366096	0.00398493	-0.00285223	0.00263003	0.00831363	0.00234762	0.00388403	0.00862165	0.00798809	0.0111043
TM7SF3	0.00182426	-0.0026893	-0.00206993	-0.00172491	0.0167826	-0.0016084	-0.00159861	-0.00199428	0.00971289	-0.00386569	-0.00439975	-0.010828	-0.018456	0.000941099	0.000108097	-0.00116825	-0.00599283	0.00653166	0.000846083	0.00455027	-0.0259883	0.00468767	0.00071883	-0.000814298	-0.0107933	0.0121987	0.00272701	0.00225144	0.00501029	0.0111202	0.0104647	-0.00507416	-0.00196674	-0.014007	0.00263834	-0.00226926	-0.00968296	-0.0045719	0.00264107	-0.00491893	0.00924071	-0.00310494	-0.0112273	-0.0047065	-0.000438947	-0.00507152	0.0110215	-0.00632239
DLX3	-0.0115532	-0.00480023	0.00036303	0.00642888	-0.0245073	0.0294886	-0.00928469	0.0150615	-0.0218543	-0.0261532	-0.00892103	0.0206704	0.000292039	0.00519319	0.000181786	-0.0273401	-0.0159693	0.00508056	-0.0150605	-0.00424774	0.00296361	0.00234016	0.00332684	-0.018954	-0.01522	0.0118164	0.0043265	-0.0107302	0.00812613	0.020149	0.0214229	0.00196461	-0.0195465	0.0193273	-0.00477661	0.0133865	0.0105089	-0.00237216	0.00115841	-0.00337808	-0.0196197	0.0277658	-0.0177456	-0.0176818	0.0195013	0.00191278	-0.0134665	0.00850704
SPA17	-0.0148873	-0.00481317	0.00417554	-0.00180968	0.00848866	-0.00579709	0.0058501	-0.00333991	-0.0100909	0.00777729	0.00811079	-0.00105971	-0.00973706	0.0115338	0.0110506	0.00519348	-0.0173567	-0.00185523	-0.00216664	-0.0168709	-0.00916635	0.00935518	0.000690134	0.0157887	-0.0180806	-0.0159819	-0.00240666	0.0127474	-0.00760564	-0.000192007	0.00455766	0.00728938	-0.025732	0.0136017	0.0022231	-0.00306234	0.0132867	0.0142756	-0.0287364	0.00480226	0.00370772	0.000516745	0.0242986	0.00837206	0.0092427	-0.00297433	0.0123791	-0.00111962
WISP2	-0.00845017	0.00818688	-0.0029681	0.00258715	0.0277469	-0.0282607	-0.000205206	0.00421611	0.00319427	-0.0319815	-0.0206625	-0.0125706	0.0512231	0.0162073	0.012405	0.0101427	0.0142962	0.0101662	-0.0254579	0.0367201	-0.00205056	-0.0237199	-0.00869303	-0.00755569	0.0128115	0.000319749	0.0147551	0.0255379	0.0194777	0.00136318	0.00282253	0.00465578	-0.00906524	0.0125797	0.0181323	-0.00664912	-0.00736998	0.0102939	-0.0370212	0.012805	0.0165474	-0.0175296	0.00819417	-0.030248	-0.0161439	-0.00645362	0.00956938	-0.00508558
NGFR	0.0279916	-0.00289757	-0.0264984	0.0316662	-0.00658535	0.0116456	0.00201079	0.0226977	-0.0172337	-0.00814375	-0.00866267	-0.04761	-0.0350838	0.0692758	0.0338545	0.0148531	-0.0221814	-0.0412739	-0.00818884	0.0199834	0.0353632	-0.0074732	-0.0226101	-0.0285845	0.0268021	0.0222502	0.0170437	-0.000849436	-0.0101998	-0.0270813	-0.00374753	0.00972899	0.00922923	0.00576989	0.00872329	-0.00508018	0.00483329	-0.0113558	0.00680354	-0.000379909	-0.0103138	0.00751671	0.0152952	0.00637179	-0.00866388	0.00382121	0.00215289	0.00726207
CDON	0.00286119	-0.00316559	-0.0166527	0.00313795	0.00379504	0.0101698	0.00857121	0.0151384	0.000442754	0.00991352	-0.00858179	0.00194264	-0.0303634	0.0242963	0.0275493	0.00966897	0.0051535	-0.00640886	-0.0192295	0.00486953	-0.00551864	-0.01548	-0.00672674	-0.00666992	0.00145926	0.00308339	0.00141812	0.00341953	-0.00578242	-0.000348048	0.00765456	0.0130123	-0.00396514	-0.00307556	-0.00851175	0.0024054	-0.0039231	-0.00164334	-0.00233231	-0.00371302	-0.0136647	-0.00626467	0.00244019	-0.00927444	0.0162394	-0.00395208	-0.000513705	0.00304722
TAF2	-0.00328145	0.00444087	-0.000185707	0.00225931	-0.00460594	0.00265356	0.00937808	0.00421421	0.00162183	0.00562024	0.00342685	0.00174311	0.000510813	-0.000104503	-0.00385121	-0.00169225	-0.000325624	0.00363761	0.000330813	0.00183222	-0.00384741	-0.000764872	-0.00717237	0.000328319	0.00164844	0.000848291	-0.00114401	-0.00606216	0.00175742	-0.000200314	0.000193254	0.00658902	-0.00415067	-0.00313121	0.00756118	-0.00335258	0.00413602	-0.00266231	-0.00135018	-0.00342641	-0.00481914	-0.00258032	-0.0060741	0.000445219	0.00444772	-0.00047855	-0.000269231	-0.00872872
HIPK2	-0.00629233	-0.00828095	0.00171681	-0.00368662	-0.00505155	-0.00366624	-0.00830792	-0.00842586	0.00903453	0.00128208	-0.000645461	0.0178452	-0.00746023	-0.00971698	0.0160626	-0.00714029	0.00392264	0.000431363	-0.0210206	0.00519393	0.00350873	-0.00926288	-0.0152672	0.0164226	0.0066537	-0.0153438	-0.000426342	0.00470048	-0.00460157	-0.00489941	-0.00881135	0.000422231	0.00391913	0.0111601	0.00140906	0.0132875	-0.00454976	-0.00445826	0.00446089	-0.00349593	-0.00505428	-0.000101705	0.00122274	-0.0102615	0.0114541	-0.00428565	-0.00642899	0.0077609
TNPO3	0.0003423	-0.00166499	0.00526285	0.001757	-0.000780428	0.00288961	0.00135184	0.00495066	-0.00342524	0.0084444	-0.000993988	0.00160586	0.000511765	-0.00375509	0.0027383	6.12535e-05	0.00124521	0.000566344	3.9634e-05	-0.000614677	-0.00297897	0.000414667	0.00912466	0.000400659	0.00157279	-0.0058018	-0.00642213	-0.00190301	0.00198061	0.0060284	0.00071658	-0.00745786	-0.0091352	-0.00118069	-0.00408907	0.00420893	0.00643905	-0.00301017	-0.00707113	0.00483517	-2.40915e-05	-0.000400011	0.000316125	-0.00409978	0.000145924	-4.4713e-05	0.0030932	-0.00525928
RFXANK	-0.00143252	0.00748963	0.00945738	-0.00694692	-0.00905574	0.000985902	-0.00270328	-0.00720879	0.00334043	0.00864049	0.00670769	0.00334309	0.00393488	0.000613298	-0.00437252	-0.00850571	-0.00841841	-0.00149203	-0.0050658	0.00554765	-0.00621925	0.00228146	0.00488052	0.00308141	-0.00819807	0.00818488	-0.0022611	0.0126208	0.0050427	0.0114639	-0.00103927	0.0016516	-0.000806979	0.00569843	0.0044053	0.00522957	-0.000784585	-0.000597205	-0.00795076	0.0118309	0.00660652	0.00343391	0.00157196	-0.00490916	0.00211595	-0.00129951	-0.0111783	0.00127513
TMEM161A	0.00322548	0.00421155	0.00200171	-0.00396258	0.00145216	0.000864152	-0.005514	-0.00665871	0.00726881	0.00569904	-0.0039443	0.00630649	0.00047899	0.00107851	-0.000159867	0.00710537	-0.00529889	-0.00180073	-0.000368638	0.00794343	-0.000274406	0.00552623	0.00670747	-0.00090339	-0.0028858	-0.00281756	-0.00738953	-0.00259032	0.00831947	0.00155394	0.00413708	0.00281637	-0.00568682	0.00578036	-0.00089804	-0.00365415	0.00563007	0.00491592	-0.00626075	0.00437506	0.000116919	0.00393944	-0.00315101	-0.00228119	0.00228976	-0.0055104	-0.0121496	0.00433246
CTSA	0.00327149	0.00761748	0.00031914	-0.0048397	0.0137039	-0.00288529	-0.000746902	-0.000222826	-0.000661362	-0.00485396	-0.000269428	0.00855741	0.00677284	0.00256211	-0.00980194	-0.00224327	0.000486485	-0.00338414	0.000646994	0.00360481	-0.00537348	-0.00134558	-0.00507326	-0.00561292	0.00439967	-0.00157355	0.00234651	-0.000233887	-0.00245833	-0.009166	0.00524544	-0.000153459	-0.00150144	0.000987348	-0.00416139	-0.00271544	0.000374974	-0.00110538	-0.00072013	-0.00174531	-0.00500103	0.000898449	0.00246424	0.00216669	-0.000881041	0.00334757	-0.00183482	-0.00760216
SUGP2	0.00580263	-0.000309947	-0.00104289	-0.000597513	-0.00445499	0.00120786	-0.0053983	0.00331638	-0.00272815	0.00425502	0.00237674	0.0050214	-0.00676097	0.00291666	-0.00158625	-0.00493704	-0.005131	-0.000463086	0.0030686	0.00306234	0.00963414	-0.000280603	0.00320939	0.00920029	-0.00318952	0.000868619	-0.00360477	0.00273621	-0.00787613	0.00429843	0.00444257	-0.000139312	-0.00416679	-0.0013037	0.00405467	0.000350785	-0.000435218	-0.00258236	-0.000118052	-0.00365192	-0.00353676	0.00161192	-0.00553619	-0.000780355	0.00184027	0.00297845	0.00276551	0.00729778
SLC12A2	0.00618549	0.0214142	0.00159561	-0.0137789	0.0165165	0.00122074	0.0124673	0.0120376	0.00604436	0.0134995	0.00691627	-0.00954447	-0.0106472	0.00787332	-0.0153489	-0.00885869	0.015546	0.00104114	0.0149906	-0.0154484	-0.00593545	-0.0095572	0.000968857	-0.0109823	-0.0037608	-0.0027459	-0.00364224	-0.00399696	0.0199738	-0.00355812	0.000609289	0.00517929	0.00143276	0.00299342	0.00451938	-0.00114967	-0.0117088	-0.00923608	-0.00348391	-0.00472079	-1.15536e-05	0.00150838	-0.00514783	0.00870977	0.00149191	0.000214316	0.000887666	0.00598924
SNX24	-0.00417791	0.000145821	0.00269665	-0.00093745	-0.00701702	0.00176604	-0.00439214	-0.0172434	0.00162037	-0.00226312	0.00257932	-0.00366984	0.00427107	-0.00561136	-0.000752445	0.00362153	-0.0127641	0.00315847	-0.00853155	-0.00396916	0.00315798	0.0118966	-0.0186951	0.000878856	5.61845e-05	-0.0269239	0.0177511	0.0085384	0.0168712	-0.0162576	0.0134409	-0.00319726	0.0106373	0.0191379	0.00175446	-0.0245309	0.00570062	-0.00335159	-0.0240501	0.00853951	-0.0309339	-0.0119245	-0.00582088	-0.0085679	-0.0126895	0.0298525	-0.00103791	-0.00574672
EYA2	-0.00526251	0.0274132	0.00941585	-0.0146896	-0.0015132	0.00682822	0.00858541	0.0016675	-0.00966381	-0.0278119	0.00476306	-0.0126894	-0.00562303	-0.0341174	-0.0109105	-0.00697436	0.00996969	-0.00706203	-0.000528904	0.00493212	-0.0151385	-0.0152303	-0.00608754	-0.0110633	-0.00138514	0.00820377	0.00808808	0.0220305	-0.0275501	-0.00959757	-0.000611691	-0.00558439	0.00228984	0.0161733	0.0152764	-0.0176125	0.00508131	0.00610887	-0.00977271	0.00641718	-0.0234496	0.0114323	0.0252235	0.0134612	-0.00105784	0.0201987	-0.00232098	-0.000657331
CNN2	-0.00523994	1.26547e-05	0.00269166	0.00883208	0.0107872	-0.000767511	-0.0127351	-0.004019	-0.00109111	0.0060769	0.0132026	-0.000184856	0.0128654	0.00617484	0.0185721	0.0116517	0.0119405	0.00927929	0.01014	0.00222599	-0.00219167	-0.0072475	0.00271431	-0.00726646	-0.00945487	0.00194928	-0.00748616	0.00686246	0.00556845	0.00739086	0.00296206	0.00645136	0.0043611	0.00462967	-8.57667e-05	-0.00200281	0.00196008	-0.00557857	-0.00431034	-0.00740294	-0.00619211	-0.00443645	-0.00258776	0.00832901	-0.00355248	0.000402061	0.00256337	-0.00655586
ABCA7	6.90576e-05	0.00726624	0.00637565	-0.00475173	0.032327	-0.00809966	0.00467631	0.00330285	0.0143407	0.0107301	0.00174888	0.00192368	-0.0101609	-0.000767302	-0.0117611	0.0193302	-0.00360465	-0.0121485	-0.000375754	0.00847491	0.0100164	-0.00339383	-0.00356873	0.000519918	0.0120784	-0.00810603	0.00844357	-0.0142804	0.00388602	-0.00356374	-0.00743528	0.0131428	-0.0171579	-0.00465656	-0.0050828	0.0125736	0.019842	0.00152644	0.00151053	0.00788844	0.00695231	0.0117257	-0.00214302	0.00695144	-0.0115958	0.00663216	0.000838033	-0.00477417
DDX20	0.000616363	-0.00420376	0.00497895	-0.00201397	-0.00493567	-0.000688055	0.0108784	-0.000150212	0.00139358	0.00587423	-0.00315849	0.00166497	0.00134849	0.00172491	-0.000679759	-0.00615256	-0.00263709	0.000427637	0.00132672	0.00895399	-0.00160379	-0.000349164	-0.0030332	0.00446979	0.00335059	-0.00442064	0.00560244	-0.00220137	-0.00282192	0.00395315	-0.00323727	0.00395028	-0.00105445	-0.00413375	-0.00390346	0.00668064	-0.00334973	0.00171131	-0.00188748	0.00346367	0.00293604	-0.00535108	-0.00418451	0.0108201	0.00500123	-0.00717053	-0.00476484	-0.00598003
BTBD1	0.00518227	-0.00246477	-0.00518887	0.0051398	0.0133127	0.0059674	0.000326382	0.00552987	0.016798	-0.00211516	0.0061715	-0.0116339	-0.0149614	0.00508798	0.00712226	-0.0138326	-0.00107687	0.00251075	-0.0113428	-0.00291823	0.00532708	0.00347369	0.00170202	0.00664469	-0.0119472	0.0101329	0.00526249	0.000152366	0.00280797	-0.00147978	0.00417789	0.002457	0.00605856	0.00128886	-0.0156822	-0.00526561	-0.00510086	0.00926211	0.000547814	0.0037515	0.00993556	0.0121367	-0.00930808	-0.0124153	0.00415657	-0.0177215	-0.00973627	-0.000211618
BCAS1	0.0328136	-0.030778	-0.017285	-0.00589091	0.018258	-0.00890713	-0.00321225	-0.00521871	-0.0106364	0.00247016	-0.00704815	0.0298677	-0.0142746	0.00361392	-0.00133841	-0.00337223	-0.0274097	-0.0032404	0.00905755	0.00849855	0.00717341	0.000537474	0.000445142	0.00593423	0.00440234	0.00335123	0.00107336	-0.00843379	-0.0039718	-0.00742018	0.0033993	-0.00385328	-0.0129877	-0.000342057	-0.00620706	0.00310207	-0.00458247	-0.00186078	0.00446572	-0.0115894	9.78895e-06	-0.00684011	0.00742441	0.00759325	-0.00271134	0.00338165	-0.0109052	-0.00432687
CHI3L2	-0.00485827	0.0279515	0.00474869	0.00864623	0.0117281	-0.00218693	-0.0153111	-0.00129792	0.00675824	-0.00746908	-0.00809618	0.0193975	0.0156608	0.00700052	-0.00589855	0.011199	-0.0226717	0.0137386	0.0217769	-0.00900267	0.0128439	0.00164592	0.0217904	-0.00843299	-0.00237504	-0.0118328	-0.0138887	-0.0124137	-0.000710133	0.00274881	-0.0165001	0.00165282	-4.14677e-05	-0.00375057	-0.00390393	-0.0036646	-0.000122852	-0.0131037	0.0035541	0.00165121	0.0127617	-0.00283925	0.000708358	-0.00279807	-0.0126823	-0.000984494	0.0121326	-0.00712686
PMS1	0.000482403	-0.000898709	0.00253849	-0.00428108	-0.00319003	0.000189387	0.00951211	-0.00657835	-0.000770487	-0.00199961	0.000239933	-0.00549266	-7.60906e-05	-0.00322928	0.00312397	-0.00174599	-0.00365728	0.00505752	-0.00195387	0.00661959	0.00459713	-0.0016355	0.000647481	0.00466922	0.00431527	0.00426391	0.0050169	-0.00606487	0.00953802	0.00323387	-0.00518755	-0.0122486	0.00492355	0.00343983	-0.0036208	0.00214381	0.00316819	0.00299196	0.00554751	-0.000961366	-0.00596078	0.00956263	-0.00438422	0.00418419	0.00470409	-0.00828058	0.000833724	-0.0117199
HMG20B	-0.00422043	0.00182645	-2.891e-05	-0.00241419	0.00184433	-0.00524172	-0.0100495	0.00427079	-7.1842e-05	-0.00950045	0.00033632	-0.00337692	-0.00370859	0.0124038	0.0160052	-0.00462282	-0.00545912	-0.01632	0.00856281	0.00912707	0.00740199	0.0028708	0.0115559	-0.00343578	0.00172428	0.00359037	-0.00632176	-0.000766522	-0.00830748	-0.00100736	0.00530913	-0.00191698	0.00608347	0.000775295	0.00669765	0.0016596	-0.00205002	0.00357867	-0.00300486	-0.00370203	-0.00540681	0.00876301	6.57731e-05	0.00381991	-0.0021992	0.00332802	7.12314e-06	-0.00150777
CALCRL	-0.00467744	-0.0101891	-0.00324623	-0.00312441	0.0221234	0.0123335	0.018246	-0.0275773	0.00259055	0.0187608	-0.0211515	-0.0137946	-0.03276	0.0147731	0.0264798	-0.0132782	0.0405579	0.00273912	0.0120102	-0.00798514	0.000426912	0.00396345	0.00569155	0.0270158	-0.00367546	-0.0136433	-0.00388204	-0.00311115	-0.0075133	0.0084229	0.0155968	0.0169957	-0.00392478	0.00364552	0.00105573	-0.00596585	0.0122514	0.016901	-0.00937822	-0.0174927	0.00077082	0.00276677	0.0085302	0.0119056	0.00161759	0.00768005	-0.00158878	0.00260826
TAF11	0.00211406	0.000281493	-0.00295827	-0.00433596	-0.00504449	-0.00180057	0.00500263	-0.00697511	-0.00326359	0.00142766	-0.00519609	-0.00256728	0.00277549	-0.000244717	0.00417708	-0.00170916	0.000587891	0.00336819	0.00353007	-0.0027872	-0.00722088	0.00073183	-0.00751989	0.00807974	-0.00352336	0.00322488	-0.00183249	0.00198997	0.00397602	0.00275192	0.00176759	0.000873496	-0.000346114	0.000739314	-0.00308021	-0.00721452	-0.00304922	0.00131623	0.00337855	-0.00469144	0.00390844	-0.00468177	-0.000206211	-0.000659343	0.0028964	0.0068484	0.00245048	-0.000153827
ANKS1A	0.0206075	0.0207591	-0.00575599	0.00892969	0.00675662	-0.00821473	0.00437363	0.00342766	0.000884845	0.0154117	0.00768001	0.00415993	-0.00663796	4.7266e-05	-0.0117723	-0.0017295	0.0234867	0.00131476	0.011086	0.0178464	1.92766e-06	0.00255954	0.00459598	0.00501264	0.00458286	0.000707146	0.00428116	-0.00272915	-0.000578867	-0.00166625	0.00182157	-0.00931905	-0.0145403	0.00126975	0.00358475	-0.00117793	-0.00695824	0.00315831	0.00242811	-0.00446108	0.00770933	0.00296469	-0.000938145	-0.000357695	-0.00178133	-0.00344133	-0.00446328	-0.000360721
AP3D1	-0.000662168	0.00274787	-0.00258492	-0.00752471	-0.00966695	-0.00346607	0.00401112	-0.00942803	0.00668903	-0.00140838	0.00772221	0.0239884	-0.00343645	0.0095285	0.011565	-0.00249234	0.0149667	-0.00253968	0.00541985	0.00205331	-0.0118076	-0.00165548	0.00793119	0.00461027	0.000529116	0.00555294	-0.00590225	0.00795376	-0.00534588	0.00772491	0.00776722	0.0148956	0.00518316	0.00727531	-0.0041166	0.00234566	-0.00240963	-0.00583127	0.0109331	-0.00901937	0.00371242	0.0105918	0.0070079	-0.0095104	-0.0128639	-0.00210452	0.0125652	0.00178348
ZNF76	0.000946596	0.00325633	0.0050798	-0.000704491	-0.00102864	-0.00240939	-0.00126813	0.00723991	-0.00261362	0.00681624	0.00165772	0.00429558	-0.00326937	-0.00317189	0.00206825	0.00397702	-0.00572122	-0.00348216	0.00925879	0.00132055	0.00338142	-0.00591772	0.0060307	0.00164251	0.00703051	-0.00328084	-0.000790785	-0.00791987	-0.0017987	0.00493489	0.00543806	-0.00393397	0.00942577	0.000258493	0.00707289	0.0131189	-0.00418258	-0.00170867	0.00819207	-0.00578538	0.00188186	-0.00198688	0.00203229	-0.00324948	0.00491244	0.00798525	0.00175346	0.00856951
SLC9A3R2	0.00336711	-0.00512151	-0.00766649	-0.0189053	-0.0292814	0.0352715	0.0184231	0.0112982	-0.00303573	-0.0200494	0.0404868	2.99572e-05	-0.000123817	0.01813	0.00364525	0.0215645	-0.00521252	-0.0139604	0.00479564	-0.0278723	0.00504598	0.00399312	-0.0189533	-0.0111965	-0.00679066	-0.000696431	-0.0181747	-0.0133696	-0.00271469	0.0059639	0.0129968	-0.00438134	0.0131172	-0.0074592	-0.00411928	0.0114769	0.0195564	0.0109852	0.000853682	0.0102265	0.0013464	0.0101687	0.00340927	0.0169433	-0.00695775	0.0031532	0.00509177	-0.00858933
NTHL1	0.00108403	0.0126227	0.0153042	-0.00942081	-0.00684256	-0.00147143	-0.00531948	-0.00785895	0.00120772	0.00404961	0.0175817	-0.00354477	0.00726911	-0.00183295	0.00356252	0.0127627	-0.0235283	-0.000170313	-0.00289904	0.00772959	-0.00110996	0.00200531	0.0103026	-0.00981766	-0.0031683	0.00518517	-0.00732024	-0.0031837	-0.00571677	0.000198866	0.00076096	0.00772581	0.00369832	0.00281295	-0.00971693	0.00235252	0.00723222	0.0018654	-0.00577604	0.00169974	0.017248	0.00455815	0.00565669	0.0126667	-0.00226508	0.000537712	0.0029547	0.00111157
UHRF1BP1	0.00953368	-0.00470963	0.00864588	0.00271779	-0.00160326	0.0119372	-0.00129876	8.19218e-05	0.0125465	0.00667613	0.00332877	0.00564686	-0.00648716	-0.00102618	0.00168651	-0.000834107	0.00552185	0.00182773	-0.0134642	0.00771651	0.00714201	0.00372091	0.00287894	0.00836625	-0.0108401	-0.00277925	0.000767803	-0.0126762	-0.00508774	0.00560823	-0.00399324	-0.0151028	0.0038714	-0.00355253	-0.00543896	-0.00326039	-0.00425367	0.00512698	-0.000771863	-0.00536946	0.0125769	-0.012952	0.00428509	-0.00317237	0.00565264	0.00809823	-0.0128435	0.00466538
GNAI3	-0.00549673	0.00123003	-0.000852689	0.00257333	-0.00386969	0.00377433	0.00773351	0.000702727	-0.00372818	0.0047005	0.000110455	-0.00347206	0.0080915	0.00308347	0.00534296	-0.00304962	0.00271848	0.00210592	0.00359984	-0.00314628	0.000682789	0.00509559	-0.00165393	0.00301773	-0.00463072	-0.00378368	0.00162909	-0.00262039	-0.00258228	-0.000955996	0.00241974	0.00233284	0.00380762	-0.00188604	-0.00316524	-0.0030639	0.0018398	-0.0029568	-0.00194784	-0.000419854	-0.000206357	-0.00115085	0.00230722	-0.00232941	0.00110031	0.00371226	-0.00164938	-0.00174631
IPO5	-0.000442929	-0.0063294	-0.00393728	0.00192366	-5.75109e-05	0.00428046	0.0038137	0.00915504	0.00407387	-0.00199595	0.00258363	0.0124622	-0.00673048	-0.0058492	0.0095305	-0.00445778	0.000852354	0.00820519	-0.00589879	-0.00226221	0.0080654	-0.00700624	0.00387639	-0.00313817	0.00239547	0.00121838	0.000972272	0.000363325	0.00598419	-0.00427845	-0.00694636	0.00130278	-0.00260442	0.00067296	0.000558941	-0.00629279	-0.000325525	0.00496154	-0.000785738	0.00377673	-0.00429508	-0.00170174	-0.00329801	-0.000929224	0.00218427	-0.000295297	-0.0014706	0.0117803
OAT	-0.00811837	0.0032431	0.00119096	0.00779651	0.00425367	0.0114903	0.0037619	-0.000213834	-0.00162329	-0.00301053	-0.00892281	-0.00336533	0.00518287	-0.00414052	0.000902846	-0.000742038	0.00211321	5.41047e-05	-0.000185145	-0.00409463	-0.000796118	-0.0130764	0.000152337	-0.000207382	-0.0168904	0.00223844	0.00275162	-0.000589272	-0.00128193	-0.00562356	-0.00217609	-0.00186004	0.00196303	-0.00217852	-0.0082839	-0.00122557	0.00401448	-0.00193438	-0.0016209	-0.00458527	-0.00046791	-0.00410986	-0.000145311	-0.00111344	0.00477858	-4.81923e-06	-0.000615484	-0.012794
WDR3	0.00336202	-0.00184353	0.00902999	-0.000818732	-0.000476412	-0.000425775	0.00842215	0.00562881	0.00231216	0.000172859	-0.00442105	0.00705743	-0.00283374	0.0074359	0.000624794	0.00446995	0.00210944	0.00145944	0.00631731	0.0128438	-0.00630027	-0.0120042	0.0046468	-0.00582236	-0.00540938	-0.00306717	0.000566183	-0.0130558	0.0122772	0.00496886	0.0018528	-0.0104701	-0.00266256	-0.00788667	0.00215075	0.00287457	-0.000668394	0.0040437	-0.000278445	0.0155491	-0.00521939	0.00208929	-0.000289373	-0.00296675	-0.00238563	0.00827477	-0.00836586	-0.000968324
PKN2	-0.00315856	0.00108927	-0.00119662	-0.00123689	4.58863e-05	0.00581298	0.00817074	0.00945348	0.00575479	-0.000306146	-0.00486916	0.00215412	0.00141205	0.00536964	-0.00643778	-0.00277269	-0.00494313	-0.00389931	0.00941906	0.00557555	-0.00536697	-3.01846e-05	-0.00797559	0.00435703	0.00803567	-0.00496158	-0.0112075	0.00774712	-0.020655	0.0065451	-0.00818324	-0.0054948	0.010669	-0.00283632	-0.0125454	-0.00382594	-0.00715493	0.00574743	0.00279353	-0.000460503	0.00141951	0.00195101	-0.00317272	0.00201018	-0.00455512	0.00201686	-0.00679645	-0.00170582
WDR18	-0.00557914	0.000204088	-0.00351691	0.000162159	-0.00533657	-0.0111511	-0.000186776	-0.00196436	-0.000843841	0.00333342	-0.0059358	-0.000872571	0.00524096	-0.00107194	-0.00315435	-0.015673	0.000256726	0.0047315	0.000969094	0.00547437	-0.00103964	-0.00666761	0.0111253	-0.0108071	0.00684203	0.00599077	-0.0133759	-0.00341547	0.00406163	-0.00288479	0.0115843	0.00116121	-0.00129981	0.00376853	0.00471835	0.0074171	-0.009542	-0.00607441	0.0034216	0.00548019	-0.000580317	-0.0103727	0.00243758	-0.000348132	-0.00381247	-0.00311589	0.000302293	0.00972471
TRAM2	-0.00634068	0.00337044	-0.00477345	0.0129312	0.0103405	-0.00290382	0.00348509	-0.00401284	-0.00147618	-0.0021304	0.0152584	0.013048	0.0083971	0.0012801	0.00243139	0.00507454	-0.00741965	-0.00541141	-0.0032158	-0.00171024	0.00233998	-0.000601669	-0.00604398	0.00204908	-0.00765031	-0.00106573	-0.0114083	0.00228165	-0.000352991	-0.00423911	0.00191103	0.000357513	-0.00354237	-0.00612031	-0.00766642	0.00208444	0.00161661	-0.00270132	-0.00200606	0.00139103	-0.00606914	0.000500354	-0.00348254	0.00277246	0.00151006	0.00266964	0.00259289	-0.00584035
MCM10	-0.0211359	-0.0245155	0.00278902	0.00406693	-0.00534856	-0.00464652	0.000314643	0.0156579	-0.0171269	0.0157464	0.0169546	0.0011064	0.00177205	0.0062036	-0.0225649	-0.0158093	0.00841477	-0.0129742	0.00294526	0.00593144	0.00867109	0.0129367	-0.0063807	0.00292998	-0.0027647	0.0082339	0.0112401	-0.00146916	0.000936372	-0.00358985	0.00536044	0.00115278	0.0101104	0.00505939	-0.0090313	0.0125962	-0.0098604	-0.00763198	-0.00353148	-0.00413861	-0.00339638	-0.00394238	-0.00380261	0.00602255	-0.0139295	-0.00400448	0.00776026	-0.00323187
DGKA	-0.00399558	-0.00653724	-0.00129338	0.00177788	0.00805524	0.00343918	0.000901676	0.0012572	-0.00445146	0.00629098	-0.00275716	-0.00211135	-0.00112271	-0.00429386	0.00125116	-0.0041217	0.00169548	0.0031562	-0.00519929	0.000354006	-0.00273879	-0.00529011	-0.00720254	0.00120476	-0.00882364	-0.0103268	-0.00125479	0.00261323	-0.00249306	0.00737817	-0.00984666	0.011471	-0.00451419	0.000383459	0.00326429	-0.00341202	0.00485628	-0.00168294	-0.0021654	0.013182	-0.00309984	-0.0011628	0.00112295	-0.00262631	-0.00720481	0.00714144	0.00789624	-0.00810322
ERBB3	0.0458611	0.0107002	0.00101575	0.0041777	-0.00505194	-0.0075989	0.00730992	-0.00291984	-0.00352353	-0.00876476	0.0116995	-0.000299733	0.0176724	-0.000762445	-0.00824345	-0.0123521	0.0085295	-0.000776355	-0.0145391	0.00747324	0.00842449	-0.00463631	-0.0142658	0.000130208	0.00148832	0.0114131	0.001005	0.00460379	0.00449773	0.0083987	0.00535739	-0.00173377	-0.00259225	-0.00211358	0.000308604	-3.64211e-05	0.0115344	0.00336447	-0.00713052	0.00489743	-0.000879618	0.00415371	-0.00197689	0.00210261	-0.0137782	-0.00612807	0.0152789	-0.00798084
ANKRD44	0.00889854	0.0100658	-0.00604085	-0.00961134	0.0160539	-0.0187823	0.0138281	-0.00364663	0.00587607	-0.00827772	-0.00429415	-0.00545575	-0.00165456	-0.0233802	-0.0160086	-0.0307589	0.0160043	-0.00207087	0.00607074	0.00135496	0.0177721	-0.000993271	-0.000975117	0.00281072	0.0140285	-0.0145476	0.0204728	0.00423555	0.00822857	0.00267684	0.00287696	0.0057729	0.0042391	0.00203146	0.00809288	0.00210844	0.00490148	0.00249939	0.00199337	-0.0059649	0.00635511	-0.00775024	0.0041846	-0.00327108	-0.0172604	-0.00259086	-0.00765927	0.006288
KARS	9.59365e-05	-0.000470905	-0.000518174	-6.15485e-05	-0.0048822	0.00198493	0.000187592	0.00191647	-0.00382105	0.00355753	-0.00133976	0.00372327	0.001468	-0.000359141	0.0063238	-0.00122772	0.000317018	0.00237381	0.00443123	-0.00295155	-0.0019609	0.00221852	0.00058821	-0.00295575	-0.00364572	0.000904806	0.00331987	0.00167023	0.00173035	0.00412992	0.00187464	-0.00312111	-0.0037739	-0.00320536	-0.00442113	-0.00269691	0.00524952	0.00249525	-0.00089046	0.00121487	-0.00498663	0.00131723	0.000457073	0.00332041	0.00118902	0.00378638	-0.000585945	0.0064314
ADAT1	-0.00457518	-0.00150411	0.00801931	0.00708131	-0.000714995	-0.00512847	0.000575112	0.000120756	-0.00393583	0.0064155	-0.000533428	-0.00190428	0.00509245	-0.0132486	-0.00577785	-0.00282247	-0.00300492	-0.00572732	0.00333938	0.00756798	0.00530589	-0.0057209	-0.00328205	-0.0102568	-0.00725662	-0.000145919	0.00222658	-8.35858e-05	-0.00675963	0.00469397	-0.00346424	0.0159663	-0.0100276	-0.00231541	-0.0107906	-0.000783381	-0.00212999	-0.00877092	-0.00166531	0.00361976	-0.00431645	-0.0166086	-0.000973571	-0.0194485	0.000272898	0.00415626	0.00508575	0.00700286
PDIA5	-0.00869683	0.00248659	-0.0055634	0.00768824	-0.00128273	0.013614	-0.000527725	0.00425999	0.00297836	-0.00883709	-0.00482272	-0.00824376	0.00594451	0.0173683	-0.00524621	-0.0173519	0.00240153	-0.0124893	0.000142258	-0.00340296	-0.00151046	-0.000724815	0.00885721	-0.0030583	-0.00862606	0.003917	-0.0102138	-0.00181754	-0.00572965	0.00234629	7.41375e-05	-0.00688348	-0.0021127	0.00216051	-0.00710147	-0.00211936	0.000506693	-0.00570988	0.00264044	0.000853017	-0.00419525	0.00312155	-0.00700405	-0.00956427	0.000559324	0.00920404	0.00170831	0.00170993
TBC1D22B	0.000632056	0.00416709	-0.00160472	0.00569731	0.00190478	0.00274498	0.00455576	0.00865944	0.000205886	0.00115023	0.00215245	-0.00218967	0.00462319	0.00624235	7.13183e-05	0.00200842	-0.00615647	0.00279645	0.00767677	-0.00274818	-0.00614213	0.00688656	-0.0001426	0.00924815	-0.00390891	-0.00159595	-0.00982948	0.00238852	-0.00847055	-0.000840751	-0.00409447	0.00880747	-0.000951555	-0.000706869	0.007555	0.00613049	0.00884481	0.00844535	-0.00769261	-0.00101992	-0.0129225	-0.0143089	0.0175934	-0.0151144	0.00107243	-0.0165547	0.0011179	0.00190727
NDUFB4	0.000827081	-0.00273029	-0.000524374	-0.00511664	-0.0032186	0.000460504	-0.0029653	-0.00543504	-0.000498359	-0.00471902	-0.00197129	-0.00876142	2.14398e-05	-0.00198681	0.00445753	0.0099499	-0.00425066	0.00950416	-0.0026251	-0.00249173	0.0030728	-0.00202734	0.00381563	0.00274536	-0.00488406	0.00351888	-0.000796365	-0.00143674	-0.00446902	0.00461799	0.00161382	-0.00425178	-0.00344286	-0.00311247	-0.00127109	0.0026057	-0.00016513	-0.00387135	-0.00578114	0.000224781	-0.00373182	0.00312263	-0.00184933	-0.0022048	0.00182858	0.00256634	0.00519375	-0.0108353
MYLK	0.00516878	-0.0114377	-0.000201286	-0.00228672	0.00960585	0.0102632	-7.40088e-05	-0.00533679	-0.0355646	-0.0134472	0.0302391	-0.00919416	-0.00772756	-0.0040738	0.00980925	0.00348856	0.0179648	-0.0182063	0.0185479	-0.0240805	-0.00200074	-0.00584567	0.00144256	0.0178672	-3.05885e-05	0.00370205	-0.00339775	-0.00323417	0.00677623	-0.00272474	-0.0222801	0.0142198	0.0105627	0.00584199	0.0126653	0.00425521	-0.00233561	-0.00652933	-0.000157392	-0.00275442	-0.0080501	-0.0175605	-0.00177148	0.005307	-0.00358375	0.000392167	-0.00141791	0.0021257
ZC3H15	0.00217974	-0.00100111	-0.00511584	-0.000979865	-0.00513928	0.00202009	0.00476892	0.00267134	0.00063797	0.0024736	-0.00672	-0.00277736	0.000704383	-0.000866975	0.00134867	-0.000360784	-0.00346541	0.00488523	0.00699806	0.00163253	-0.00560067	-0.000952657	-0.00114586	-0.00115927	-0.0023345	0.00103678	-0.000724187	0.0014492	0.00550515	0.00500438	-0.00205884	-0.00190341	-0.00129927	-0.0047735	1.34852e-05	-0.00130684	0.000487494	0.00016258	0.00421554	0.00176614	-0.00186387	0.0035645	-0.00232315	-0.00089174	9.61635e-06	-0.00231412	0.00472108	-0.00314203
MAP2K4	0.00152041	-0.000711386	0.00135884	-0.0105516	-0.0012829	0.00136901	-0.00283165	-0.00109311	0.0117839	-0.000204397	-0.000206929	0.00621514	-0.0111551	0.00103767	-0.00642062	0.00303885	0.000537688	0.0108648	-0.00690471	-0.0124016	-0.000659815	0.00201572	-0.0107227	0.00602432	-0.00880851	-0.00612716	-0.00759777	0.00394482	-0.00512125	0.00940238	-0.00541269	-0.0151567	-0.00469318	0.00307076	0.00463745	0.00183918	0.00970586	0.00100319	-0.00501462	0.00536951	-0.00536967	0.00135333	0.000710464	0.0190278	-0.00406956	-0.00325119	0.0178231	0.00553023
TMEM206	0.000746088	-0.00307393	-0.000301861	-0.0103418	0.00334504	-0.00213207	-0.000131355	-0.00484361	-0.000125716	-0.000795366	-0.00607603	-0.00861989	-0.00465938	-0.0183216	0.00367599	0.000151189	0.00199481	-0.0109465	-0.00134155	-0.00410525	0.0100965	0.00293449	0.00577852	0.0051487	0.00351437	0.00154073	-0.00865034	-0.00154813	0.00245735	0.00641185	0.00734687	-0.000977119	-0.0141677	0.00725003	-0.00659706	0.0075789	0.0154786	0.0021574	-0.00275142	0.0190108	0.00225285	-0.00500347	0.00216302	0.0107533	-0.00794495	0.00746485	-0.0082476	0.0118375
SLK	0.000757073	-0.00246128	-0.00644038	-0.0053193	-0.00686052	0.00440539	-0.00225306	0.00427265	0.00643454	-0.00459008	0.00837261	0.000286672	-0.011332	0.00460962	-0.0185785	0.00924458	-0.0087358	-0.00312247	-0.00606943	-0.00679943	-0.00157066	-0.000806629	-0.0154056	0.00720825	0.00361532	-0.00918292	-0.00716547	0.00364895	0.00832939	0.0149312	-0.00417121	0.00600779	0.00760418	-0.0121805	0.00133906	0.00395815	-0.0015041	-0.00479781	0.00758582	-0.000265014	-0.00293052	0.00870405	0.00242607	0.00240478	-0.00035414	-0.00283793	0.00158635	-0.00194572
CYB5R4	0.00273019	-0.00172611	-0.00798493	-0.00515047	-0.00718603	0.00323413	0.00420904	-0.00442005	-0.00442551	-0.00350517	-0.00738119	0.001756	-0.00204882	0.00574279	-0.00376218	5.59883e-05	0.000445446	0.00241282	0.000895135	-0.0079046	8.80983e-05	0.00648094	0.00107544	0.0366172	-0.00642684	0.00635292	0.00724264	0.0125172	-0.000173831	0.00589466	-0.0111965	0.00794665	-0.00226151	-0.0176775	-0.0156408	-0.000468799	0.00854568	-0.0079708	0.00543164	0.030484	0.00285752	-0.0100521	0.000238227	0.0116688	-0.0123394	-0.0046646	-0.0027363	-0.00761897
SEC61A2	0.00687927	-0.00356237	0.00568479	0.00300233	-0.00152429	-0.000123291	0.00805503	-0.00318404	-0.00956494	0.00912375	-0.000950306	-0.00326891	0.00194281	0.00737612	-0.00227554	-0.0074095	-0.00560784	0.00321542	0.00467192	0.00691047	0.00704246	-0.0145433	0.00314495	-0.00750206	-0.00353489	0.00247881	-0.0132043	-0.00510113	0.000893357	0.0128726	-0.0117009	0.00430481	-0.00459862	0.0174505	0.00786483	-0.00801488	-0.00169657	-0.0124783	-0.003639	0.0140397	0.00266363	-0.00607365	0.0241215	0.0128717	0.00281806	0.00876656	-0.00214284	-0.00301396
PRKCQ	0.0138252	-0.019094	0.000990615	-0.00763242	-0.00154631	0.00440234	-0.00849812	-0.00673616	0.0147253	0.0111705	-0.00331378	-0.00421064	0.00614642	-0.00434169	0.0101166	0.00794583	0.00535486	-0.00170179	0.005831	0.00553651	-0.0150958	-0.000610336	-0.00663856	0.0049562	-0.0167524	-0.0157351	0.00528992	0.00570332	-0.00588506	-0.0161043	0.0116732	0.00736599	0.00311924	-0.0128176	-0.00233075	-0.00194668	-0.00105283	0.0027394	0.00202688	-0.00923485	0.00170766	0.00282835	-0.0114901	0.00195867	0.0194306	-0.000458037	0.00280308	-0.000130304
ASB1	0.00654538	-0.00942535	0.00101879	0.00154528	0.000556294	0.00424466	-0.00597542	0.00180435	0.0120475	0.00180117	0.0110685	0.0132488	-0.0176283	0.00473611	0.0054049	0.00834174	-0.0112437	-0.00308136	0.00351147	-0.00689644	-0.0217823	-0.00521902	-0.00221155	-0.00190684	-0.0171707	-0.00852232	0.00357862	-0.0133814	-0.00929959	-0.00821479	-0.00712359	-0.00664108	0.0074548	0.000708746	0.0179604	0.000193101	-0.0082058	-0.000375059	-0.00910434	0.00789102	0.00527988	-0.00835142	0.00415957	0.0180335	0.0159785	0.00592003	-0.00315895	-0.00151962
ME1	0.00898168	0.0030057	-0.00778206	0.0134229	-0.00696363	0.00721171	0.00241991	-0.000963637	-0.00267456	0.00623644	-0.0131815	0.0024911	0.00203005	0.00241769	0.0197701	0.00874025	-0.0132924	0.00242235	-0.0133311	-0.00340368	-0.0116995	0.00985744	-0.0099457	0.00599452	0.00320762	0.00416391	0.00981413	-0.0010077	0.000726373	0.000523686	0.00471155	-0.00313466	0.00651475	-0.00486245	-0.00425481	0.00281295	0.0123408	0.000826748	-0.000391557	0.000146651	-0.00438184	-0.000155174	0.0022746	0.0035943	0.0036311	0.000609452	-0.00244996	0.00959493
TBC1D1	0.00492302	-0.00831792	-0.0106477	-0.00187855	-0.0151558	-0.0108354	-0.00960706	-0.00276048	0.00536706	0.00231289	0.00849637	0.00467515	-0.00200473	-0.00823348	0.0180268	-0.00563596	0.0160117	0.0118849	-0.00200274	-0.00777154	-0.0155352	-0.00176498	-0.00582605	-5.19064e-05	0.00648419	-0.00800335	0.0011183	-0.0022629	-0.00791217	-0.00208553	0.00802116	0.00170417	-0.00211991	0.00397824	-0.00137832	0.00244534	-0.00907463	0.00640058	0.00496241	0.00191556	-0.00723952	-0.0149531	0.000425983	-0.00132302	0.000399492	0.00485736	0.0035606	0.00334292
MTHFD2	2.57329e-05	-0.00327975	-0.00104416	0.0198628	-0.0202936	0.0175307	-0.00302617	-0.0162407	-0.0101028	0.0147599	0.0143543	-0.0173329	0.0320299	0.0132808	0.00869915	-0.000745981	0.0201524	-0.0193242	-0.0112501	-0.00870111	0.00849365	0.0037863	-0.00788953	0.00113119	-0.00711745	0.00799703	0.00172875	0.0123394	0.0226983	0.0156085	-0.00230387	0.00395753	0.00222939	0.00718751	-3.43077e-05	0.00606404	0.00667252	-0.000610656	0.00223313	0.00719705	-0.00213047	-0.00547154	-0.00432172	0.0112581	0.0041532	-0.0010187	0.00628886	0.00253781
SLC9A7	0.00668773	-0.0161995	-0.00757881	0.00413937	0.00821857	0.00838825	-0.00367724	-0.00971073	-0.00235778	-0.0047053	0.0118339	0.00889439	-8.72206e-05	-0.00691254	0.00661432	0.00288928	-0.000715004	-0.00247865	0.000785096	-0.00212765	-0.00710625	-0.00287611	-0.00175235	-0.0010424	-0.00388334	0.00363944	0.00949284	0.00465875	-0.000846932	-0.013472	0.00487778	-0.00292693	0.00210625	-0.00396351	0.00337643	0.00220759	0.00397413	0.00110717	-0.000856497	-0.000258845	-0.00103175	-2.25427e-05	0.00351959	-0.000275727	0.00100446	-0.00670242	0.00638929	-0.00165611
FOXJ2	0.000686538	-0.00259615	-0.0016559	0.0060057	0.00710504	-0.000177798	-0.00109867	0.0149216	0.0130971	8.16356e-05	0.0219506	-0.0092259	-0.00924954	0.00706447	0.0164173	-0.0125307	0.00345926	-0.0131491	-0.0091331	0.0100803	0.0119657	0.00287427	0.00212695	-0.000939225	-0.00228829	-0.00739938	0.00125094	0.00898407	-0.0178588	0.00206327	0.00709588	0.00164504	0.00230558	-0.0027444	0.00625947	-0.00964889	-0.00703924	0.00159096	-0.00342752	-0.00507139	0.00542683	0.0110175	0.010715	-0.00810437	-0.00367704	0.00765446	0.00276965	0.0120959
YBX1	-0.00173105	-0.00994889	-0.000934072	-0.00459562	-0.00408623	0.0140438	0.000285856	0.000315955	0.0122046	-0.00712782	-0.00781362	-0.0167255	-0.0193438	0.010031	0.00912771	-0.00590863	0.000322756	0.024093	-0.0201074	-0.00801085	-0.0271815	0.00569348	-0.00741665	0.00814291	-0.0114594	-0.00138916	-0.0199246	-0.00674106	0.00123035	-0.00483387	0.00519047	0.00170174	-0.0125164	-0.000626254	-0.00459748	0.0226547	-0.00165406	0.00878652	0.0116858	0.00990586	0.000389825	0.00731796	0.00103124	-0.00279535	7.99642e-06	-0.000553948	-0.000582559	0.00494398
PDE4A	-0.00333201	0.00408804	0.000619626	0.00765011	0.00951682	-0.000178575	-0.00132252	0.0131785	0.0105529	-0.00380404	0.00053485	-0.00414326	-0.00227859	0.00129895	0.00479835	0.00204507	-0.000228428	-0.00448205	-0.00491591	-0.0042654	-0.00526434	0.00137777	0.00853699	-0.00245672	-0.00300609	-0.0126231	0.00694773	-0.00336817	-0.00635218	-0.0074547	-0.00217972	0.00181099	-0.00268683	-0.0112705	-0.00554071	0.00559143	0.0101663	0.000127203	-0.00801452	-0.00811843	0.00796733	-0.000952056	-0.00152279	0.00312881	0.00368056	0.00554537	0.00165724	-0.00452144
ELAVL1	-0.00212779	-0.00441889	-0.0122665	0.00938607	-0.00115552	-0.00464477	0.0124244	0.0214815	0.0223852	-0.0169959	0.0122588	-0.0101159	-0.0160599	0.0073668	0.0440849	-0.0203253	0.00216829	-0.0181006	-0.000299324	-0.000137775	-0.0171391	0.0213602	0.0151839	-0.00785494	-0.00455166	0.0104253	0.0212949	0.00104379	-0.00441418	0.00423526	-0.0244616	0.00878969	0.00371417	-0.0119492	-0.00606066	-0.000624718	0.000594466	-0.00765935	-0.00169826	-0.00944253	-0.00401212	-0.000755716	0.00445536	0.0100351	-0.00781674	-0.000785033	0.00251596	-0.00496182
DIP2B	0.00482541	0.00274109	0.00755856	-0.00793815	0.00053412	0.00608208	0.0117284	0.00702063	0.00546579	-0.00261015	0.0219672	-0.0015942	-0.0153669	-0.0141347	-0.000184527	0.0111866	0.00265423	-0.00534389	-0.0045973	-0.0078499	-0.000695337	-0.00395008	0.00557865	0.00555697	0.00542418	-0.00211893	-0.0039593	0.00258947	0.00171092	-0.00517062	-0.0041182	0.00828453	-0.00502881	0.00357334	-0.00257276	-0.00246908	-0.00922667	0.00423584	0.00251205	0.0026944	0.00118583	-0.00953747	-0.00118181	-0.011506	0.00262206	0.00909962	-0.00508098	-0.00655237
KDM4A	0.00110901	0.00758247	0.00727344	0.00110311	0.00896165	0.000768186	-0.00421345	0.00615971	-0.00212046	-0.00604738	0.00692092	-0.00262762	-0.0011707	0.0029024	0.000311662	0.00503849	0.00424271	0.00232895	-0.00542043	0.00126645	-0.00422279	-0.00442042	-0.00471727	0.000637346	-0.000736233	-0.00868278	-0.00124906	-0.00973224	-0.00473284	0.00597326	0.0066593	0.00582954	-0.00889789	-0.00100897	-0.0022245	-0.00260514	-0.00172897	0.00378537	-0.00533804	0.00935249	-0.0014486	0.000925084	-0.00229661	-0.000302284	0.0027897	0.0052839	-0.0074136	-0.0109437
NFYC	0.00571597	0.00374167	0.00255227	-0.00746205	-0.00134912	-0.00058539	-0.000132249	0.00152152	-0.00419472	0.00612671	-0.000939517	0.000725466	0.000380929	-0.00318476	0.00289452	0.0018861	-0.0036336	-0.00273317	0.000439833	-0.00062813	-0.00460037	-0.00522444	0.00238948	-0.00148682	-0.00457894	0.00211779	0.00126225	-0.00335724	-0.00488709	0.000977545	-0.00455302	0.00677301	0.000512708	0.00162531	-0.00354111	-0.000884552	0.00746893	0.00159689	-0.00286044	0.00544833	0.00321931	-0.00439648	0.00172961	0.00241074	-0.00225663	0.00344602	-0.00781212	0.00518533
ASPM	-0.0197555	-0.0195406	0.000962508	-0.00463864	-0.00660403	-0.00951429	0.00366005	0.0090377	-0.00716355	0.00933555	0.0167631	0.00384426	-0.00286997	0.0189577	-0.00358956	-0.00369332	-0.0124289	0.00305057	-0.00318252	0.00495469	0.00109669	0.0082259	0.00485183	-0.00447586	-0.0118814	-0.011143	0.0112225	0.00263155	0.005666	-0.00619962	-0.00814254	-0.00575005	-0.00585325	0.00665322	-0.0102	0.000943914	-0.00161017	0.00144508	0.0051138	-0.00343511	-0.00461617	0.0062562	-0.00313482	-0.00215386	0.00576282	-0.00758393	-0.00338218	-0.00303993
ELOVL1	-0.00566665	-0.00120794	-0.00468456	0.00664111	-7.4331e-05	-0.000991149	-0.0047178	0.00229957	0.00225364	-0.00495088	0.000573226	0.00642338	0.00150676	-0.00297049	-0.010459	-0.00445666	-0.00332032	0.0021897	0.00398792	-0.000858807	-0.00193096	-0.00594695	0.00498215	0.00116283	0.00138225	0.00100581	0.00267927	-0.00153161	0.00502132	0.00219244	0.00250532	0.00585734	-0.00154343	-0.000250425	-0.00127615	0.00623304	-0.000806073	-0.00609219	-0.00059346	0.00798265	-0.00633779	-4.28727e-05	0.00193502	-0.000289021	-0.000995087	0.00548885	0.00274024	0.0212192
ZNRD1	4.07911e-05	0.00128416	0.0085434	-0.00965024	-0.0108867	0.00385414	-0.00649153	-0.00585913	0.00239276	-0.00176057	-0.000485509	-0.0022891	-0.00433241	0.00297523	-0.00969992	0.00945818	0.0012535	0.00256442	0.00212732	0.00511338	-0.00470207	-0.010345	0.00246095	-0.0049295	-0.00664569	-0.0137306	-0.0019259	0.00315721	0.0072966	0.00298783	-0.00859189	-0.00802025	-0.0108352	0.0053658	-0.00525818	0.00663036	0.00337035	-0.00564562	-0.00893703	0.00644094	0.00305853	-0.00900543	-0.00143854	-1.16613e-05	-0.0134836	0.00272236	0.00816273	-0.00171962
ZBTB11	0.00127727	0.00074101	0.00379446	0.00358054	0.00570663	0.00540917	0.0154592	0.00713542	0.00930791	0.0046455	0.00284098	0.00897774	-0.00105449	-0.000327054	-0.00737966	0.00916497	0.00434544	-0.00451238	-0.00545356	0.000117978	0.00693561	-0.0112075	0.01538	0.00537177	0.00257574	-0.00409957	0.0127962	-0.00816186	-0.000790551	0.00229457	0.000559467	-0.00312452	-0.0144256	-0.00323661	-0.0113484	0.0159504	-0.00926935	0.00380848	0.00510543	0.00309155	-0.00203443	-0.0104914	0.00822956	0.00149405	0.0111136	-0.00441014	0.00179715	-0.00688176
ATXN3	-0.0028497	-0.000598164	-0.00257757	-0.00461699	-0.00264167	0.000519357	0.00522048	0.00155965	-0.00407725	-0.00528977	-0.00530639	-0.00347367	-0.00940078	-0.00381978	0.00220824	0.0071352	-0.000585422	0.00238026	-0.00115326	0.00227985	0.000297765	-0.012262	-0.00280637	0.00914573	0.00241243	0.00284747	0.00447184	-0.00169166	0.00375026	0.0133002	-0.0115492	-0.00513839	-0.00610196	-0.00011717	-0.000939933	0.00164334	-0.00395322	-0.00203059	-0.00441628	0.0012914	-0.00148305	0.0133018	0.00906254	0.00813094	-0.00368885	-0.0078389	0.0150393	0.00857241
GOLGA5	-0.00122936	0.00215913	-0.00247567	0.00533749	-5.85035e-05	0.00418407	0.00717145	-0.00321298	0.00213624	0.0017992	-0.00810395	0.0036269	0.00728823	-0.00239297	-0.00203607	0.0026785	0.00115627	-0.00243581	0.0033932	-0.0100544	-0.00528579	-0.000777057	-0.00444359	0.00483722	-0.00149002	-0.000431696	0.00415532	0.00184885	-0.00229533	-0.00457911	-0.0024412	0.000880412	-8.18425e-05	-0.000740972	-0.00618947	4.72604e-05	-0.00635873	0.000987093	0.00172817	0.002818	-0.00243245	-0.00345703	0.00421112	0.00125128	0.00693794	0.00255652	0.00687801	-0.00832355
LRRC40	-0.00672021	-0.000189569	-0.00451133	0.00333865	-0.00543897	0.00971908	0.0120829	-0.00278799	-0.00144214	0.00562834	-0.00366479	-0.0106477	0.00136197	-0.00062962	0.00565634	-0.00383471	0.00181557	0.00497759	0.00241998	-0.00107344	0.00470688	0.0039785	0.00337032	0.00863119	-0.00830508	0.0104584	0.00671217	-0.00611694	0.00959418	0.00685893	-0.00449856	-0.0034192	-0.00298356	-0.00284417	0.00211444	0.00113506	-0.00037059	-0.00829884	0.00525572	-0.00183027	0.00680844	-0.000666866	-0.00285294	-0.000911118	0.00200521	0.00443521	-0.00195355	0.00100882
ISOC1	-0.00319993	0.0011305	0.00510961	-0.00628052	-0.00205738	-0.0031434	0.00971237	-0.000142237	-0.00200106	0.00928222	-0.00957233	-0.0127424	-0.00419661	-0.0128573	-0.00145077	-0.00680588	-0.00647117	0.00643281	0.00359394	0.00418522	0.00401074	-0.00192825	0.00586507	-0.00510667	-0.00749968	-0.00236339	-0.00291835	0.00838744	0.00664716	0.00111385	0.0118592	-0.00356678	-0.000638797	-0.00213321	-0.0114403	-0.00592778	-0.010355	0.00582504	-0.00226251	0.00296298	-0.00381626	-0.000979595	-0.00198133	-0.00450616	-0.00787444	-0.0046962	0.011909	0.0106205
EML1	0.00879703	-0.00581993	-0.00806797	0.00052908	0.000543206	0.00840653	0.000577105	0.00381394	0.000440427	-0.0191081	0.0195745	-0.00338172	0.0103348	-0.0137766	0.00641899	-0.00110779	0.00593097	0.00752571	-0.000471793	-0.00232056	-0.0123424	0.00232469	0.0150705	-0.00433347	-0.00558565	-0.00603818	-0.00885435	-0.0124836	-0.00480646	-0.0118543	-0.00531154	-0.00612802	-0.00782068	-0.00573914	0.00683201	-0.0024876	0.00650649	-0.00143916	-0.00546514	-0.000837114	0.00624388	0.0106412	-0.00117198	0.000890428	-0.00767718	-0.015938	0.00117913	-0.00312835
TRMT11	-0.00336088	0.000871843	-0.00182362	0.00235423	0.000676984	-0.00301195	0.013383	-0.000191222	-0.00690557	-0.00425902	-0.00753751	-0.00217677	0.00185395	0.000582087	0.00079618	-0.00322293	-0.00119481	0.0099019	-0.00748722	-0.00853797	-0.000929434	0.00560124	0.00451719	0.0048607	0.00652942	-0.000273292	-0.00522638	0.00022651	0.00104088	0.00439493	0.0107273	-0.0116459	0.00345076	-0.00636877	-0.000357907	0.011124	0.00222046	0.00278355	0.00282524	-0.00494302	-0.0036068	-0.00584978	-0.00285133	-0.00912333	-0.00404073	0.00465551	0.0193532	-0.00306198
THUMPD1	-0.00146047	0.00346363	0.000683419	-0.000874848	0.0025169	0.00049029	0.00627135	0.00168779	-0.00418406	0.00305326	-0.00170836	-0.00689033	0.000282682	-0.000607489	-0.00102132	2.42648e-05	-0.004875	-0.00274388	0.00215936	-0.00131379	-0.00263388	0.00341487	-0.00319223	0.00236317	-0.00667861	-0.00842639	-0.00548328	0.0036477	0.00181443	0.00427957	0.00372484	-0.00547621	0.00452977	-0.000182738	-0.00300533	-0.00312246	-0.0073629	-0.00102665	-0.00330241	0.00135485	0.00116481	0.00174033	0.00204571	-0.00313638	-0.00948652	0.00114106	0.00141598	-0.00417834
MSANTD3	-0.00444829	-0.00184713	-0.00141136	-0.00142815	-0.00685883	0.0056963	0.00598317	0.000721144	-0.00286099	-0.0118238	0.00116743	-0.00774935	-0.00842818	-0.00147771	-0.00732271	0.000633634	-0.0104316	-0.000710823	-0.00869305	0.00559606	0.000670694	-0.0108758	-0.00879524	0.000695801	0.00054158	-0.00370063	0.00677567	0.00412877	0.00192021	0.00422034	0.000102713	0.00012933	0.00283629	-0.00466143	-0.0176997	-0.00355925	0.00155429	-0.00462662	0.00269736	-0.00339426	0.0104233	0.00594221	-0.00891213	-0.00680887	-0.00301414	0.00519656	0.00733822	-0.0113489
ZFAT	0.00613044	0.00173305	0.00365407	-0.000759837	-0.000120171	0.000601262	-0.0037782	-0.00427531	0.00650492	0.0141291	-0.00836142	0.000910075	-0.0087231	-0.00526742	-0.00244714	0.00386655	0.00905523	-0.00403643	-0.00196623	-0.0109651	0.0070617	-0.000568872	0.00184882	0.000282209	-0.00729163	0.0108935	0.00639606	-0.0123549	0.0154574	-0.00277732	0.00169933	0.00074242	0.00510571	-0.00303902	-0.00985082	0.00291879	0.0013927	0.00389594	-0.0045378	0.00130179	-0.00648717	0.00290539	0.00141396	0.00938986	0.00454874	-0.011688	-0.0018297	-0.00270371
MTFR1	-0.00771881	-0.00551635	-0.00318515	0.00927706	0.00420898	0.00475456	0.0108612	0.0159483	0.00839244	0.00288986	-0.00167448	-0.00588538	-0.00364994	0.0102797	-0.00598286	0.0102756	-0.00787431	0.0116142	0.00120607	0.00367199	-0.013424	0.000496421	0.00301915	0.00768833	0.0129324	-0.00450891	-0.00496277	-0.0109374	-0.00946845	-0.00614015	-0.00221447	-0.00030122	-0.00145411	-0.00961007	0.00446652	0.0122151	0.00165097	0.00871465	-0.0123516	-0.00980259	-0.0061117	0.013802	0.00388132	0.00887773	-0.00776897	0.00588089	-0.000125085	-0.00542052
FECH	0.00107329	0.00302109	-0.00318011	0.0037553	0.00425042	-0.00451311	0.00645649	0.000280699	-0.00054725	0.0048778	-0.00670067	-0.0101669	0.00197248	-0.00519862	-0.00856798	-0.00878795	-0.00122987	-0.00157539	-0.00388453	-0.0101544	0.00217652	-0.00233559	0.00489629	-0.00115005	0.00276255	0.00690542	-0.00244914	0.00472943	-0.00559042	0.00167884	0.00525772	0.011785	0.00289876	-0.00117568	0.00706928	-0.000961783	0.00206444	-0.00126522	-0.0034555	0.00551048	0.00535482	0.0098576	-0.00328816	0.0109719	0.00708323	0.00643641	-0.00826234	-0.00955708
PFKP	-0.0157318	-0.00112324	0.00827268	0.0149858	-0.0104563	0.00373334	-0.0104599	0.00322861	0.00696963	0.00155958	-0.016114	0.015847	0.0112152	-0.00242735	-0.00186696	0.0018397	0.00102204	-0.00471287	0.00297424	0.00758661	0.00108126	-0.00205598	0.00832334	0.00606863	-0.0147721	-0.00052396	0.000678376	-2.99129e-05	-0.0029826	-0.00213948	-0.00277615	0.00353961	-0.0101013	-0.00571566	-0.00398358	-0.00256082	0.00582453	0.000279372	-0.00944325	-0.00947373	-0.00309389	-0.00286287	-0.00600514	-0.00177293	-0.00351442	-0.00238903	-0.00665347	-0.00118131
IDI1	0.0215658	0.0078797	-0.0134676	0.0147961	-0.0158228	-0.000559157	0.00810689	-0.000358929	3.41669e-05	-0.00745216	0.000824541	-0.00143605	0.00525016	0.0179882	0.0106587	0.00299464	0.00355688	0.030736	0.016663	-0.0223427	0.000749033	0.00781348	-0.00490138	-0.00177388	0.022615	-0.00212929	0.0183792	-0.00229834	-0.00588874	0.00298328	-0.000752998	-0.00316256	0.0161801	0.00491597	-0.00484275	0.0077599	0.00891673	-0.00864329	-0.00129651	0.00612546	-0.0039842	-0.00324897	-0.00207132	0.00458947	0.0074464	0.000660955	0.00272486	-0.00777442
SP100	-0.000531378	-0.00396057	-0.000194702	-0.00017803	0.011878	0.00466445	0.00349874	-0.0127806	-0.00511226	-0.00235719	0.00036056	-0.00697111	-0.00233766	-0.00634464	-0.00992282	-0.00323641	-0.00606869	-0.00525998	-0.00798168	-0.00420567	-0.00463346	0.00266252	-0.0177509	0.000392268	0.00476064	0.00149491	-0.00139569	-0.00722485	-0.00868971	0.0019881	0.00672832	0.00869694	-0.00886365	-0.000509227	-0.00930432	-0.0006346	-0.0144003	-0.00149621	0.0142588	0.00401923	0.0102094	-0.000179834	-0.00371311	0.000246528	-0.0152589	0.00904887	0.00622108	0.00950064
KLF6	-0.0103077	-0.00620039	-0.00739759	0.0134534	-0.0185636	-0.000425671	0.00477274	-0.0101984	0.0107782	-0.00751998	0.000834278	0.00213814	-0.00314659	0.00163162	-0.00617409	0.00234825	0.0143362	-0.00590851	0.000824146	0.00384856	-0.0018032	-0.00097547	-0.0236519	-0.00451751	0.0113341	-0.00196941	-0.0078001	-0.00031828	-0.00904593	-0.00403368	0.00120662	0.00119723	-0.00136576	0.00744656	0.00365079	0.00344428	0.00436713	-0.00023292	0.00993767	0.00175642	0.00318216	-0.0016947	-0.00237073	0.000839196	-0.00369993	0.00578689	0.00399714	0.00568374
PLPP1	0.00910988	-0.00366587	0.000386146	-0.0103089	0.0271015	-0.0100667	-0.00959223	0.00368979	0.00346034	-0.015278	0.00539323	-0.00598246	0.0111282	0.00962111	0.0168647	-0.0152043	0.000656093	-0.0139239	0.00675102	-0.0021859	0.00729974	0.00343814	0.00632326	-0.00189357	0.00950108	-0.00605542	0.00206011	-0.00923237	-0.00345209	0.000791205	-0.00767564	-0.00515507	0.00353306	0.00183494	-0.0128994	-0.00790399	0.00587036	0.0101939	-0.00573282	-0.00215715	0.00389848	0.00908382	0.00150968	-0.00436364	0.00384005	-0.000227537	-0.000702485	-0.00901447
TRAM1	-0.0073525	-0.00349033	-0.00848625	0.0112403	0.00316391	0.00621853	0.0122195	-0.00233157	0.00343839	-0.00198574	-0.00622423	-0.0075239	0.0126562	0.000751838	0.0138252	-0.00158746	0.00183018	-0.00551789	-0.00120751	-0.0068446	0.0080585	-0.000776295	-0.000473477	-0.00526483	-0.00795835	0.00337147	0.0028045	0.00154489	0.000493525	-0.00108929	-0.0049899	-0.00334602	0.0045676	-0.00409006	0.000286142	-0.00116199	0.00317617	0.00636859	-0.00138406	-0.00334107	-0.00449495	0.00646799	0.00242303	0.0029597	-0.00183507	-0.00262215	0.00152201	-0.00254104
PHKA1	-0.00566528	-0.00374696	0.00555582	-0.00898712	0.00857783	0.000559668	0.00431862	0.0146694	0.0170776	0.00711286	0.000355886	-0.00837497	-0.0161504	-0.0113057	0.00242555	-0.0147706	0.00121871	0.00103126	-0.00327168	-0.0115748	-0.012664	-0.00463085	-0.0087444	0.0122299	-0.00513487	-0.00337947	7.48293e-05	0.0124072	0.0109123	-0.00695689	0.0108438	0.00343806	0.00690293	0.00315145	-0.000932609	-0.000208076	0.00131739	-0.0188034	-0.00570356	-0.00521955	0.00773458	-0.00970604	-0.012505	0.00420892	-0.0081827	0.00685903	0.00489064	-0.00180974
TNFRSF1A	-0.00326304	0.00337772	0.00339048	0.00359546	0.00399933	0.000784546	-0.0029774	0.00696614	0.00296618	0.00401345	-0.000724993	0.00361368	0.00128191	0.00221651	0.000703294	0.00848534	-0.000472912	-0.00267056	0.000385153	0.00283326	0.00365236	-0.00223057	-0.00519684	-0.00194466	-0.000626053	0.000908303	0.0081246	-0.00676011	-0.00326693	0.000714714	0.0012159	0.00273903	0.00330365	0.000985664	-0.00358367	0.00257419	0.00812548	0.00158037	0.00241252	0.00648245	0.00139619	-0.000855184	0.00290684	0.00486166	0.000685397	0.00157406	0.00258941	0.00554119
CACNB1	0.0457251	-0.0168258	-0.00995968	0.00731877	-0.00983128	-0.00306952	0.00813137	0.00291869	0.000433396	0.00342233	0.00408773	0.00505359	-0.00615814	0.00988313	-0.0113653	-0.0157591	-0.0116756	-0.00676226	0.000282844	-0.00513461	0.00424819	0.00788755	0.00253402	-0.0146183	0.00272734	-0.00400516	-0.00591688	-0.00877717	-0.0122838	-0.00485786	-0.00322296	-0.00613291	-0.00260154	-0.00224592	0.00495747	0.00305701	-0.00566611	0.00123771	-0.00431194	-0.00311025	-0.00572239	0.000162655	0.001417	0.000841527	0.00458942	0.0108303	-0.00698845	0.0119031
EVI5	-0.0021271	0.00145865	-0.000817931	-0.00101885	-0.00254303	0.0117112	0.00787596	-0.00534387	0.00453712	0.000873629	-0.000932549	0.00272553	-0.00722927	9.96779e-05	-0.00135884	0.00408888	0.00705648	0.00673322	-0.00129945	-0.00179058	0.00117288	-0.00823653	-0.00109255	0.00710127	-0.00284999	-0.00794113	-0.00539822	-0.00699773	0.00585913	-0.00611448	-0.00332859	-0.00245994	0.00522972	0.000195577	-0.00016171	0.00343611	-0.000504191	-0.00914209	-0.00241268	0.00650785	0.0145944	0.00361923	-0.010267	0.00128029	-0.00338842	-0.00120823	0.00482969	-0.000259372
STOML1	0.00434775	-0.0103931	-0.012984	0.00990878	0.00230551	-0.00841146	-0.0112958	-0.0105709	-0.00381887	-0.000760039	-0.00434198	0.00465309	-0.00315638	0.00446897	-0.00681881	0.00931653	-0.00346675	-0.00190973	0.00365605	-0.00120079	0.00313575	0.00291615	0.00469671	-0.00128492	0.000314581	0.00295858	-0.00697158	-0.00181253	-0.00624668	0.00171656	0.00327721	0.00189852	0.00197667	0.00479863	-0.00932874	-0.0044129	-0.00645388	-0.00301811	0.00520548	0.00299329	0.00489854	-0.00412398	-0.00316167	0.00183202	0.00139935	-0.00185006	0.00254139	0.00139894
PKM	0.00111298	-0.0113891	-0.00545143	0.00702023	0.000449716	0.00706078	-0.0117269	0.0179297	-0.00170506	0.00366911	-0.00061449	-0.00553089	0.00769865	0.0134289	0.00419838	0.000872788	-0.0114873	0.00548233	0.00111224	-0.00890312	-0.000913445	-0.00911283	0.000186394	0.0011652	0.00495886	-0.00327345	-0.000441327	-0.00575444	-0.00534128	-0.00125948	-0.000133732	0.0028627	0.00166578	-0.00210255	0.00108896	0.00702364	0.00597053	-0.000270529	0.000798435	0.00311559	0.000528693	-0.00323815	0.00467568	-0.0026693	-0.000781294	-0.00175776	0.00241399	-0.0239988
DHX29	0.00116885	-0.00713444	-0.0116105	-0.00636172	0.00121657	0.00540752	0.00620904	-0.0043491	0.00468557	0.00781153	-0.00736861	-0.00231798	-0.00700164	0.00480271	-0.00857537	-0.00387708	-0.00403663	-0.00100166	0.0057313	-0.00302062	-0.0118347	-6.08441e-05	-0.000588504	0.0055742	0.000201248	-0.00810686	-0.0061784	0.00489608	0.00240865	0.00366162	0.000342439	-0.00474723	-0.00201451	-0.000579473	0.00142155	0.0026443	-0.00525917	-0.00348907	0.000690907	0.000419601	0.000649449	-0.00121519	-0.00271023	0.000444953	-0.00224219	0.00133087	0.00122395	0.00071578
DNTTIP2	2.94275e-05	-0.00166248	-0.0029276	-0.00147098	-0.00702526	0.00251901	0.0150903	0.0032296	0.000227923	0.00220891	-0.00546896	0.00029667	0.00287761	0.00189901	-0.0071832	0.000664037	-0.00789931	-7.55478e-05	0.000855675	0.00525966	-0.00849559	0.00382335	-0.00395881	0.00268855	-0.00150349	-0.00435708	-0.00210701	0.00232734	-0.00116232	0.00678953	-0.00697302	-0.00686126	-0.00117496	-0.00128608	0.00393117	0.000787945	0.00250462	0.00402499	-0.00361374	0.00171648	0.00136445	-0.00355681	0.0026676	0.00274984	-0.00641517	0.00370556	0.00585342	-0.00289432
METTL22	0.00317351	-0.0069977	0.00132526	-0.0119783	0.00136817	0.00395192	-0.00495712	-0.000783117	-0.00412461	-0.0074656	0.00246724	0.00168569	-0.00407686	-0.000720541	0.00490461	0.000193037	-0.00500765	-0.0020841	0.0079334	0.000811887	0.00205448	-0.00633184	0.00316018	-0.000600466	0.0118613	0.00750614	0.00260952	-0.00679168	-0.0101213	0.00346997	-0.00423681	0.00748229	-0.00929253	-0.00123762	-0.00743184	0.00896579	0.00257734	0.00809397	-0.0113074	0.0114629	0.0107317	0.00982087	-0.00197936	-0.00725121	-0.00114224	-0.00122687	0.00399662	-0.00276906
TP53BP1	0.00818084	-0.00502162	-0.00182125	0.00262325	0.0135836	0.00752137	0.0104271	0.00647754	0.00282399	0.0168224	0.0112369	0.000855917	-0.00908509	-0.00391283	-0.000655802	0.0118095	0.00533602	0.00840467	-0.010275	-0.0028632	0.00490447	0.00405344	0.0072255	0.000694902	0.00648245	0.0035873	0.008529	-0.00340807	-0.0100051	-0.00941265	0.00625663	0.00299729	-0.00218109	0.0020655	-0.00485558	-0.00509022	-0.000737335	0.00191215	0.00634093	-0.00523301	0.00179374	0.00255013	0.00935939	0.00721555	-0.00094274	0.0044805	-0.00141981	-0.00211386
TRO	0.012448	0.00656364	0.00921313	-0.0079368	-0.0116746	0.00392123	-0.0100049	0.00288109	0.0126261	0.011524	-0.000774154	0.00293164	0.0212857	0.00947888	-0.00179738	0.00385865	-0.012983	-0.00385689	-0.008276	-0.00203086	-0.00610587	0.00319468	0.00318456	-0.00439248	0.000351535	-0.00855484	-0.009559	0.00356963	0.00192942	-0.00649678	-0.00513241	0.00033733	-0.00593255	0.00324224	0.00416112	-0.000784994	-0.00488524	-0.00382238	-0.00202486	-0.00109616	0.00493398	-0.00341222	-0.00528242	-0.00497534	-0.00237308	-0.00796633	0.00772214	-0.0101107
RRP15	0.00170649	-0.000498346	-0.00173522	0.0100491	-0.00865091	0.00618294	0.00547315	-0.00323555	0.00812976	-0.00097751	0.0128257	-0.000333084	0.000245443	0.000706623	-0.00182683	-0.00135714	0.000339196	0.00306766	0.00605771	0.00121454	0.000546734	0.00546249	-0.0137958	0.00528005	-0.00035918	-0.00337738	-0.00673461	-0.000437028	0.00733589	0.0123828	-0.000380556	0.00859258	0.000215742	0.00355283	-0.00318536	-0.00542205	-0.00804884	-0.011668	-0.000943437	-0.00483109	-0.0074872	0.00220733	-0.00670669	0.00471345	0.00940546	0.00201526	-0.00487594	0.00453451
RHOA	0.00205105	0.00423372	-0.0079213	0.00738367	-0.0107919	0.00410626	-0.00438701	0.00235151	-0.00108687	-0.000579048	-0.00648086	0.00436832	0.0139291	0.00810668	-0.000971082	-0.000187546	0.00140512	-0.000701739	-0.000461348	-0.0102849	0.000214244	-0.00118256	0.00629931	0.00536533	0.00118582	-0.00315734	-0.00101482	0.00202013	0.00685599	-0.000540043	-0.00734887	0.000998689	7.85498e-05	-0.00817814	-0.00814924	-0.0058669	0.00375435	0.00175893	-0.00122015	-0.00272549	-0.00050095	-0.00297678	-0.00212247	0.00344749	0.00011079	-2.11413e-06	-0.00128678	0.00470677
DHX8	-0.000442537	-0.00180986	-0.0122655	-0.0100437	-0.00384847	-0.00900811	0.00998683	0.00828547	-0.00246625	0.00473216	-0.00145039	0.00911537	0.00721878	0.00387448	0.0038375	0.00607755	-0.00525319	-0.00176999	0.00808495	0.00271247	-0.000559549	-0.00458675	-0.00253489	0.000482765	-0.000367341	0.00261796	-0.00428474	-0.000945203	-0.00527933	0.00142084	-0.000717389	-0.00173376	-0.00162353	-0.00433248	-0.0066651	-0.00638295	-0.0026974	-0.0135044	-0.00497607	0.00484435	-4.54966e-05	-0.00603538	0.00105278	-0.00436704	-0.00243726	-0.00252532	-0.00819653	-0.00214201
IARS2	-0.0023585	-0.0038881	-0.00219893	-0.00069152	0.00168622	0.00182107	0.00827785	-0.00379838	-0.00117307	0.00441418	-0.00286969	0.00194584	0.00294883	-0.00436979	0.0030356	-0.000473672	-0.00300367	0.00142136	-0.00276626	-0.000629591	-0.00165972	0.00129726	-0.00056769	-0.00045138	0.000626066	0.00168312	0.00189624	-0.00303647	-0.00665488	-0.00104683	-0.000863888	0.00367108	-0.00722354	-0.00319557	-0.0032965	-0.00370148	-0.0023367	0.00135628	0.00464915	-0.000349729	-0.000799627	0.00367518	-0.00339634	0.00175518	-4.37702e-05	-0.00254259	-0.000282165	-0.0127266
SYT1	0.00532757	0.0125584	-0.00621834	0.00541556	0.000508643	0.00911088	0.00137019	0.00098133	-0.0127526	-0.00686323	0.011166	0.000175805	-0.00956536	0.0158688	0.00822402	0.0045131	-0.00957145	0.00946475	0.0196504	-0.013339	0.00338662	-0.00554715	-0.0218598	-0.00931834	-0.00698423	-0.00854489	-0.00396425	0.00306454	0.00141674	0.00335669	0.00755709	0.00178141	0.0104066	0.0100028	-0.00711371	0.00196054	-0.0179391	-0.0110991	0.000882125	-0.00917881	-0.0100402	0.00841674	0.00375176	-0.0013346	-0.0037967	0.00356613	-0.00505783	0.00451692
NAV3	0.00791848	-0.0249202	-0.0172317	-0.00346186	0.00763746	-0.000178222	-0.0066432	-0.00639296	0.0017437	-0.00321467	-0.00864716	0.00134637	-0.0264499	-0.0174186	-0.00333321	-0.0191996	0.0211405	0.0102205	0.0178827	-0.000865787	0.00769619	-0.0191999	0.00232018	0.0166344	-0.000116592	-0.0231965	0.00021083	0.0100011	0.00575927	0.001377	-0.00676695	0.0093279	0.00509288	0.00521634	-0.00542111	-0.000191206	0.000413143	-0.00655517	-0.0104286	-0.000614537	0.0124121	0.00184406	0.000403826	-0.00426768	0.000658958	-0.00291504	-0.00445618	-0.00414414
IDH3G	-0.0010054	0.00218209	0.00261943	-0.00674473	0.00097419	-0.000375426	-0.0036706	0.00035556	1.53248e-05	0.0022049	-0.0014015	0.00344902	0.00384695	0.00386489	0.00237143	-0.00950468	-0.00347971	-0.00065939	0.00261153	0.00220692	-0.00329918	-0.0077525	0.0069342	0.0068349	0.00249759	-0.000941064	-0.000790647	-0.00138401	-0.00612305	-0.00511118	-0.00656992	0.000436059	0.00250081	0.00116053	0.0024184	-0.00151693	-0.00532435	0.00585685	-0.00288249	0.00146474	0.00126625	0.000750819	-0.00256164	0.00363966	0.001766	0.00345863	-0.0014827	0.0121064
ROGDI	0.00295593	0.00884892	0.00176999	-0.00222052	-0.0021595	-0.0015387	-0.00528473	-0.00626051	0.000412032	0.00763846	0.000646106	-0.00175496	-0.00481407	0.00599105	-0.00112576	-0.00755222	-0.0173229	-0.011088	0.00669131	-0.00499201	-0.0026575	-0.00106723	0.0112338	-0.00672571	0.00564634	-0.000432604	-0.00433578	-0.0110358	0.00965927	-0.00114326	0.00616019	0.00224848	-0.0041337	0.00309708	0.00344328	0.00329961	0.00351459	-0.00295868	-0.00528363	0.00234685	0.00194689	-0.000386119	-0.00764656	-0.0170916	0.000763393	0.00664955	-0.00567726	0.0109429
ROCK1	-0.00263268	-0.000135115	-0.00685171	0.00771031	-0.00786586	-2.35225e-05	0.00190266	0.00331659	-0.00215208	-0.000666749	-0.00249947	0.00892336	-0.000349998	0.00039117	-0.00321496	-0.00376147	0.0097243	0.00448188	0.00739729	0.0113542	-0.00171359	-0.00280112	0.000557237	0.00500926	0.00155367	-0.000903012	-0.00180111	0.00311042	0.00690381	0.0033102	-0.00607445	-0.00472605	0.000328878	-0.00259381	-0.000218085	-0.00322593	0.000952011	-0.000203051	-5.37721e-05	-0.00321756	-0.00187609	-0.00432484	0.00286588	-0.00112866	0.00419405	-0.00240834	0.00303601	-0.000671736
CBFB	-0.00200177	-0.00809854	-0.00502308	0.0077452	-0.0110988	0.00168271	0.0101213	0.000759966	-0.00152728	-0.000647077	-0.0102011	-0.01289	-0.0213294	-0.0150704	0.0155719	0.00414841	0.00226349	-0.00659907	-0.000494241	0.00228217	-0.0183245	-0.011816	-0.0138518	-0.00159889	-0.0183983	-0.00608336	-0.0106621	-0.000842033	-0.014053	-0.00557123	-0.00364452	0.00192595	-0.00608056	-0.0118773	0.00353921	-0.0221978	0.0035566	-0.00808651	-0.00348711	-0.0186499	-0.014917	-0.00729214	0.00277781	0.009767	-0.00552164	-0.0295117	-0.010129	0.00591982
PDK3	-0.00653212	-0.00208747	0.00703328	0.00871236	0.0129268	-0.00378053	0.00138296	0.0101958	-0.0034945	0.00664386	-0.0145943	-0.00945386	0.00851483	-0.00567554	0.00110046	-0.00976798	0.00130561	0.00822677	-0.000161348	0.00496323	-0.00482697	0.0101858	-0.000448009	0.0118436	0.00224282	0.0103242	0.00441153	0.000436724	0.00480576	0.00596331	-0.00517017	0.0191527	-0.007957	0.00522734	0.00353175	0.00287476	0.0151874	-0.0169013	-0.0136438	-0.0041507	-0.0120767	-0.00497292	0.00105444	-0.00637739	-0.0103817	-0.00725464	0.020893	0.000562408
HYAL2	-0.0037249	0.00149701	0.00399418	-0.00671459	0.0013915	-0.00596988	-0.00580662	0.00144587	0.00200092	-0.00886695	-0.00605756	-0.00335151	-0.0131986	-0.0128006	0.00163218	-0.00542658	0.00239221	0.000599441	-0.00656793	0.00622033	-0.00890447	0.00323302	0.00876072	0.00476204	-0.00069949	0.0131723	0.0032474	0.00290778	0.0041848	-0.000822414	0.00817071	0.0061381	0.000455644	0.00520803	0.00218953	0.00523417	-0.00142596	-0.0016843	-0.00522751	0.0107154	-0.00332817	-0.00747292	-0.00598751	-0.00736236	-0.00187088	-0.00166991	-0.00541223	-0.00303116
HDAC4	0.00576072	-0.00345934	0.0103568	0.00789595	-0.00603229	0.00496448	-0.00259161	0.000380243	0.00670809	0.0100702	0.0020842	-0.00543709	-0.0130717	-0.00248858	-0.000467636	0.0142982	-0.000659804	-0.00441394	-0.0243923	0.0117798	0.00854948	0.00766668	0.000458139	-0.0043565	0.00917386	-0.0137165	-0.00132624	0.00185587	0.00503236	-0.0106325	-0.00766989	0.0112731	0.00118541	-0.00463569	-0.0103423	-0.00711455	-0.00777219	-7.97974e-05	-0.000771617	0.00450863	0.00292307	-0.00682111	0.0103251	-0.00361897	-0.000698845	-0.00905531	0.00222434	-0.00241044
RASSF1	-0.00275415	-0.00506895	-0.00422355	0.00310213	-0.0106411	0.00367338	-0.00582633	0.00187628	0.00329045	0.0024323	-0.00100923	0.0045412	0.0130499	0.00698795	-0.00648822	0.000448339	0.00935686	-0.00294665	0.0067125	-0.000500019	0.00202698	-0.00288938	0.0132139	-0.0154144	0.00422807	-0.00832305	-0.00867943	-0.000242398	0.00557302	-0.00530132	0.00907694	0.00557605	0.00263146	0.000850683	0.0100832	0.00187747	-0.00150427	0.00116255	0.0100858	-0.00268161	0.00695003	0.00589089	-0.00264989	0.00341089	0.00226434	0.00448312	0.00174754	6.61133e-05
IFI35	0.00166831	-0.00271	0.0126344	0.000836022	0.00758923	0.0109445	-0.0137252	-0.00290886	-0.00584003	-0.00527394	0.000843338	0.0176822	0.0142387	0.0113208	0.00238481	0.0111028	0.00447228	0.000785334	-0.0117171	0.0118604	-0.000910395	-0.00322328	-0.027891	0.014552	0.00344149	-0.00431808	-0.00528667	-0.00463116	-0.0175481	0.0170923	-0.0104732	0.00874799	-0.000802783	0.00719085	0.0103331	0.00161074	-0.0151091	-0.000338514	0.0151256	0.000192469	0.00257959	-0.0136841	-0.0192701	0.00271342	-0.0132524	0.00147073	0.00575531	0.00663771
HEATR6	-0.000263408	-0.00213166	-0.000172704	0.00264385	-0.00103928	0.00144367	0.000701	0.00764131	-0.000677501	0.00262389	-0.00229126	0.00144052	-0.00469218	-0.00193187	0.00222372	0.000488885	-0.00200252	0.00297417	-0.00181123	-0.00348289	0.00319164	0.00158031	-0.00894869	0.003094	0.00287148	-0.000943013	0.00373487	0.00792235	0.00477933	0.000233221	-0.00225013	-0.00449183	-0.00381462	-0.000169809	0.00255552	0.00028386	-0.0126085	0.00492961	0.0091094	0.00649117	-0.00599196	0.0123325	0.00669782	0.00200564	-0.00683465	-0.00913885	0.0139574	0.0102466
COASY	-0.00171667	0.00118306	0.00490962	0.00222057	-0.000744253	-0.000487079	-0.00195066	0.00529005	0.00147548	0.0028758	-0.00254206	0.00673954	-0.000170044	-0.00250234	0.00206754	-0.00250066	-0.00980637	-0.0054149	0.00612148	0.000129014	-0.00376033	-0.00118671	0.00468392	-0.000513304	0.000654929	-0.000381604	-0.00179878	-0.0095136	-0.00212702	0.00154141	0.00315283	-0.000675869	-0.000204994	0.00665669	0.00269851	-0.0041766	0.000751272	-0.00525764	-0.000542392	0.000515603	0.000136497	0.0095984	0.00258905	-0.000377264	0.000747001	-0.00140632	-0.000454426	-0.0105798
PLEKHH3	0.00780809	-0.00181404	0.0107727	-0.00524305	0.00255208	0.00187425	-0.010676	-0.0140738	0.00245955	0.0162197	0.0165925	0.0091371	0.0163829	0.00198681	0.0183254	0.00998645	-0.000201702	-0.00239896	0.00489126	0.0160871	0.000487921	-0.00894918	-0.000214694	-0.00718156	0.0140573	-0.00657159	-0.00673758	0.00840797	-0.0150891	0.0142462	0.00458922	0.0178531	0.00396126	0.0172257	-0.0122666	0.0134661	0.00487301	0.00766494	0.0106759	0.00280232	-0.00742283	0.00483604	0.00453516	0.00212664	-0.0100648	0.0127478	0.0169263	0.00572255
MEF2A	0.0239128	0.00192583	-0.000814432	0.00211948	-0.000424664	0.0074397	0.0122692	0.0172474	0.00553403	0.00654574	0.019572	0.000741006	0.0119353	-0.00192749	0.00589426	-0.00368626	0.00463992	0.0071744	-0.0204145	-0.00256653	0.000173096	-0.00233632	-0.0131293	0.00829842	-0.00335325	-0.00202784	0.0050718	-0.00354088	0.00149572	0.00460551	0.00917997	0.0041028	0.00402724	0.00279471	0.00444455	0.000598211	0.000576533	0.0108599	-0.00838301	0.00398964	0.00397945	0.00262078	0.000466478	-0.00505138	-0.000617323	-0.00599378	0.00125865	0.00737281
OTUD5	-0.000663013	0.00414211	0.00273553	-0.0019347	0.00515549	-0.0053671	-0.00818899	6.81142e-05	0.00305328	-0.0111178	0.000774359	0.00200887	-0.00911047	0.00816062	-0.0126331	0.010445	-0.00329388	0.00512132	-0.000592916	-0.00382987	-0.022736	0.000992329	-0.0078363	0.00769245	-0.0139454	0.00418069	0.00808819	0.011681	0.00774949	-0.0045892	0.000323784	0.00379922	0.00084298	0.00232703	0.015031	-0.00995458	0.0153493	0.0135384	-0.00729393	-0.00210868	-0.00578506	-0.0206541	0.00161461	-0.00731835	0.025886	0.0265602	-0.0125497	0.00193547
TFE3	-0.00150598	0.00374532	-0.00644676	0.0114595	0.00855747	-0.00206609	-0.00538525	0.0134249	0.00588781	-0.00542734	0.00269428	-0.0086605	-0.00311788	0.0112625	0.00413436	-0.00359898	-0.00613797	-0.0114337	0.0101854	0.00688879	0.0136916	-0.00495464	0.00595536	-0.00768868	-0.00229896	-0.00538942	0.00277066	0.0011949	-0.000134496	0.000352761	0.00256863	0.00398491	-0.00120644	-0.00648475	0.00360413	0.00287463	0.00366894	0.00137804	-3.85719e-05	0.00212054	-0.00364205	0.00111396	-0.00165991	-0.00355907	-0.00178484	-0.00218027	-0.00219651	0.0109676
TBC1D25	0.00211448	-0.00293678	0.00401046	0.00399593	0.000989349	-0.00131174	-0.00024493	0.00581175	0.0052172	-0.000269025	-0.00131609	0.0034594	-0.0038736	0.00735733	-0.000273922	-0.00230384	-0.00180138	-0.00189856	0.00574722	-0.000125081	0.00731072	-0.0104627	0.00370998	0.000875433	0.0109639	-0.00128634	-0.00605575	0.00236052	-0.00906748	-0.00266409	-0.00208426	-0.0098718	-0.0011771	-0.0135755	0.00183168	0.00737272	0.00773215	0.00395515	-0.00237445	0.00502947	0.00178619	0.00402937	0.00173851	0.00882046	-0.00722575	0.00693169	0.00775272	-0.00672069
ACSL4	0.00686439	-0.0110923	-0.0101778	0.00695625	0.00117738	0.0136019	0.00746972	0.0106658	0.010147	0.0125688	0.00790983	0.00790256	-0.0101151	0.00223881	0.0117416	0.0107962	0.0056541	0.0173756	-0.00481016	-0.00882621	0.0117833	-0.0159717	-0.000720908	0.00582345	0.000465776	0.00538634	0.0115526	0.0022121	-0.000491981	-0.00156148	0.00467031	0.00279504	0.000665065	-3.60103e-05	-0.00327215	0.000195773	0.00277649	-0.000859366	-0.0024859	0.00832108	0.000473039	-0.00267441	-0.00877535	0.00681679	0.00323067	0.000935831	-0.00112765	-0.00994128
GPKOW	0.00070802	-0.00410678	0.00031171	0.000127545	-0.00209556	-4.83591e-05	-0.00452526	0.00176834	0.000817883	-0.000626437	0.00219145	-0.00503411	0.00163283	-0.00102862	-0.00459585	0.00309864	-0.00369914	0.00548126	0.0114142	0.00195621	0.00831616	-0.00193738	0.00676599	-0.00843044	0.000423269	-0.00214529	-0.00779118	0.0019665	0.00159686	0.00800605	0.0058511	0.00345292	0.00237168	-0.000264463	-0.000829291	0.00053148	0.00816181	0.00126473	-0.000862152	-0.00621536	-0.00274151	-0.00102479	0.00680466	-0.00300151	0.0017774	0.0115265	-0.00687949	0.0053657
GRIPAP1	0.000179666	0.00544959	-0.00221003	0.00243274	-8.83871e-05	-0.00355828	-0.00213283	-0.00277811	-0.00253947	0.00304614	0.000555369	0.00464399	9.47394e-05	-0.00351962	-0.00859545	-0.00318256	0.00132992	-0.00523723	0.00577807	0.000173521	-0.0142775	0.00218373	-0.00509294	0.00117436	0.00345717	-0.00236758	0.00277312	-0.0071256	0.00385086	0.00857507	0.00335772	0.00184435	0.00270623	0.000204626	-0.0136016	-0.00447822	-0.00275814	-0.0133509	-0.00115278	-0.0061427	0.00551297	0.000863925	-0.00120335	-0.00595195	0.00615193	-0.00149609	-0.00432949	-0.00421473
FTSJ1	-0.00388466	0.00488954	-0.0071606	0.0114772	-0.012097	-0.00764472	0.00148034	-0.00052623	-0.00129231	-0.00112415	0.000142129	-0.00188471	-0.000974957	-0.00677029	0.000559747	-0.000811508	0.000254386	0.0117219	-0.00190609	-0.00494915	0.00238774	0.000804697	0.00501891	0.00209533	0.0018717	0.00361437	-0.00624837	-0.000550766	-0.00144798	-0.00280253	-0.00210585	-0.00193809	0.00190561	-0.00225998	-0.00343966	0.000375177	0.00224458	0.00143398	0.00410057	0.00166826	-0.00143892	0.000935159	0.00216876	0.00203271	-0.00738095	0.00511132	0.00562278	-0.0157127
PRR11	-0.0248065	-0.0199734	0.0086715	-0.00459639	0.00107096	-0.0187289	-0.00355043	0.0140487	-0.0245875	0.00998343	0.0176269	-0.00360083	0.00583539	0.0188966	-0.00707458	-0.00185701	-0.0027934	-0.00117847	-0.0146987	0.00430175	-0.0192	0.00440086	0.00532311	0.0048941	-0.00402775	0.00626998	0.0108152	-0.00287981	-0.0105677	-0.00198158	-0.00068988	0.000984255	-0.00406073	-0.000608461	5.26605e-05	0.00917906	-0.0025999	-0.00372175	-0.0285927	-0.0124828	-0.00643523	-0.0166577	0.00518589	-0.0159218	-0.00356952	0.00826119	0.0085832	-0.000301795
REEP1	0.0430224	-0.0267506	-0.00637139	0.00776696	-0.00656091	0.00339688	0.0109061	0.0120254	-0.0130487	0.00636424	0.0092411	0.0291731	-0.00325996	0.0061653	-0.0203456	-0.0367041	-0.0218847	0.00775946	0.00418458	-0.00399704	0.0017701	-0.00141258	0.0113602	0.00185531	0.00600862	-0.0033611	-0.00327316	-0.00114	0.0032731	-0.000413822	-0.0126723	-0.00172052	-0.0073647	0.00302701	-0.00582821	-0.00254328	-0.00343245	-0.00481827	-0.00387659	-0.00674492	0.00437648	-0.00342372	-0.00744629	-0.00540177	0.00671815	0.0062205	0.000396426	-0.0110671
POLR1A	0.00256371	0.00180386	-2.01395e-05	0.0017656	-0.00101311	0.000609271	0.000892759	0.0107468	0.0077563	0.00861405	0.00548725	0.00464982	-0.00673783	-0.00123181	-0.00454226	0.0055295	-0.00273006	0.00108628	-0.00575183	0.00413607	0.011108	-0.0100911	0.00725404	-0.000333053	-0.00199708	-0.0112384	0.0144172	-0.00352375	-0.00263901	-0.00369369	-0.00345231	0.0068315	-0.0006657	0.00756265	0.0017384	-0.000271538	-0.00058238	-0.00432489	0.000115328	0.00382897	0.00353796	-0.010504	-0.000877393	-0.0056019	0.00517318	-0.00173692	-0.00237202	0.00741703
LAPTM4A	-0.000442437	0.002016	-0.00536625	0.00438593	0.00303355	-0.00215921	0.00486909	-0.00176552	-0.00434404	-0.00664911	-0.00839495	-0.0055928	0.00579401	0.00363327	0.00824342	0.00446753	0.000825549	0.0101035	0.00447633	0.00121698	-0.00387784	0.00230664	-0.00903692	0.0039965	-0.00258955	-0.00198769	0.00148516	0.000625988	-0.00326736	-0.000524885	-0.000645984	0.000436997	-0.00172508	-0.00123979	0.000550596	-0.00472613	-0.00129841	-0.00268121	-0.00054052	-0.0034276	-0.00244379	0.00481749	0.00156195	0.000379669	-0.00379925	0.0012976	-0.00217365	-0.00109975
IP6K2	-0.0043833	0.00751308	0.0158173	-0.00453287	-0.000713918	-0.0046839	-0.00385775	-0.00538044	-0.0064733	-0.00248604	0.00313361	-0.00476259	0.00601757	-0.00299874	0.00456364	-0.00383985	-0.0081223	-0.00312434	0.0019721	0.0080239	0.00232761	-0.00752978	0.00261937	-0.0017282	0.000351751	0.00142564	0.00656546	0.000692302	0.00676666	-0.00516447	-0.0019095	0.0048006	0.000233228	0.00258935	0.00312493	0.00748672	-0.00710041	0.00117073	-0.0019282	-0.00670693	0.00096496	0.00977201	0.00827197	-0.0116981	0.00873047	-0.00434656	-0.00461112	0.00312355
SRBD1	-0.00411317	0.00229471	-0.0014359	0.00532082	-0.000650642	-0.00177988	0.0078755	0.00811761	-0.00542661	0.00446324	-0.00416969	0.000921752	0.00169696	-0.00164333	-0.0014756	-0.00399982	0.00191153	0.00180546	0.00943512	-0.00331058	0.0058775	-0.00132726	0.000659072	-0.00335942	0.00914244	0.00502695	-0.00377352	-0.00665897	0.00197282	0.00732848	0.00155425	0.00205866	0.00924946	0.00727202	-0.00477838	0.00523311	0.00756095	0.00350243	0.00729944	-0.00467292	-0.0025479	0.00069974	0.00645357	0.00093995	0.00307812	0.00737919	-0.000499363	-0.00526507
KIF2A	0.00488615	-0.00516522	-0.00838732	-0.000905214	-0.00396226	0.00752344	-0.00194993	0.00976205	0.0126096	0.00750857	0.00866288	-0.00520789	0.00244487	-0.00050273	-0.00413003	-0.000598609	0.00983434	0.00772533	0.00718194	-0.00469509	0.00421509	-0.00165093	-0.00337892	0.00285844	-0.00188779	-0.00576948	0.00221339	0.0020687	-0.00216171	0.00380433	-0.00236331	-0.00188153	-0.000193613	0.00716106	0.00242229	0.00995757	2.37694e-06	0.00791361	-0.000892452	-0.00499845	-0.000226311	0.0082204	-0.00197379	-0.00208827	-0.00339697	0.0080459	0.00191963	-0.00243031
PSME4	0.000636552	-0.00554485	-0.00326333	-0.00797049	-0.00694339	0.00105493	0.00483365	-0.00963752	0.0125978	0.00402082	0.0170263	0.00222913	-0.00725943	-0.00122298	-0.00382928	-0.000977007	0.00181778	0.00452545	-0.00260634	0.00123497	-0.00394091	-0.000519481	-0.00252938	0.00408629	0.00269799	-0.00523143	0.00788671	0.00652537	0.0013621	-0.00115169	0.00739608	-0.000410282	0.00061654	0.014128	-0.00650758	-0.00184625	-0.010315	0.00430154	-0.0116873	0.000993132	0.0042628	0.003511	-0.0156124	0.00517503	0.00244681	-0.00111674	-0.00614782	0.00325107
IFT80	-0.00296989	0.00636575	0.000175699	0.00584941	0.00812884	0.00251253	0.00619611	0.00847082	-0.00161081	0.000727792	-0.00976042	-0.0083067	0.00169331	-0.00509311	0.00433414	0.00818968	0.00129474	0.0132566	0.00473297	-0.00668775	-0.0107471	-0.00647396	0.00213933	0.00518419	-0.00358606	0.0170194	0.00570411	-0.00447691	0.00771852	-0.00559528	-0.0103888	0.0042915	-0.0015677	-2.18261e-05	-0.000709142	0.011112	-0.006677	0.000101017	-0.00457737	0.0106967	-0.00302852	0.00860473	0.0109562	-0.00363978	0.00332043	0.001922	-0.00594442	-0.00548898
SIRT2	0.0265598	0.0254324	-0.000811159	0.002263	0.00290144	-0.0135878	0.000432118	-0.00561145	-0.00918927	-0.000225608	-0.00242317	-0.00220004	0.00469412	-0.00689152	0.00128367	0.00359955	-0.00562454	-0.00512366	-0.00221015	-0.00805588	-0.00660956	0.00637602	0.00578551	0.00889107	0.00525129	0.00146553	-0.00148688	0.00292274	-0.00369615	-0.00608389	0.00918325	0.0031535	0.00760615	-0.000827275	-0.00313805	-0.00512096	1.83318e-05	0.00262298	-0.000199195	-0.000700617	0.00529535	0.00406113	-0.000704739	-0.000345359	0.000196914	-0.000375574	0.00164915	-0.0122787
ERLEC1	-0.00350887	0.000639268	-0.00437081	0.0074729	0.0027498	0.00500156	0.000127672	-0.00647887	0.00127288	-0.00399402	-0.010211	-0.00302356	0.00909223	0.000755773	0.000131684	-0.00401892	-0.00437941	0.00303765	0.00264792	-0.00868123	-0.00476682	-0.00173517	-0.00401436	-0.000190189	-0.00690889	-0.0012699	-0.00264725	0.00233233	-0.00243628	-0.00327357	0.00675358	-0.00289435	-0.00470399	-0.00173572	-0.000610918	-0.00193544	0.0031394	0.00642315	-7.79888e-05	0.00209239	0.00241593	0.0064873	-0.00560915	0.00205138	-0.00702109	0.0033414	-0.00693843	0.00457723
PPP2R5B	0.00452616	-0.00418963	-0.000726257	0.0134161	0.0108779	0.00506349	0.00123661	0.02034	0.022988	-0.0158092	0.00853593	-0.0180571	-0.0110447	0.00640221	-0.0139318	-0.0188081	-0.0105968	-0.00269514	-0.00252151	0.0025935	-0.00583838	0.0126608	-0.00274157	0.00286592	-0.0160162	0.0028864	-0.00897893	0.00559052	0.00573265	-0.0212443	0.0014086	0.010916	0.0045264	0.0112208	0.000821379	0.00529122	0.0101482	-0.00322562	0.00924384	0.0111195	0.0118366	-0.0117506	-0.0103466	0.000477334	0.000351999	-0.00316864	-0.00851594	0.00306717
PYGM	0.0341472	-0.00159712	0.0218493	-0.0115606	-0.00768961	0.0102253	-0.00310053	0.00790569	0.00681443	-0.00684952	0.00276988	0.00256254	0.0203246	-0.0414654	0.0121802	0.0167801	-0.0134337	-0.0167199	0.00068669	0.00336324	-0.0139033	0.0044288	0.00773668	-0.0129244	-0.00201072	0.00728144	-0.00932986	0.0152052	0.0171456	0.0129388	0.00755395	0.00590941	0.0107504	0.00200987	-0.00422578	-0.00229219	0.00421306	0.00166274	-0.000166225	0.00745477	-0.00984849	-0.000204358	-0.00703212	0.0022308	0.00783057	0.00193724	-0.00227201	-0.00264683
NUP133	-0.00235931	0.00319496	0.000940848	-0.00281883	-0.0010587	0.0024815	0.00802439	0.0030011	-0.00136853	0.00437625	-0.000931002	0.000978347	-0.000547286	-0.00139267	0.00198741	-0.000424402	0.00208325	0.00423289	0.00208075	-0.00343375	0.00550782	0.00083168	0.00653417	0.00270494	-0.00322644	0.00296913	-0.0011069	-0.00191136	-0.00418377	-0.00175931	0.00253866	0.0029034	0.000881103	0.00292167	0.00169675	-0.00068795	0.000766617	0.00316203	0.00365192	-0.00710696	0.00112735	-0.000700652	0.00516541	0.00271818	-0.00291137	0.00298026	0.00481705	0.00117531
NUCKS1	-0.00101981	-0.00528012	-0.00572076	-0.000473427	-0.0108343	0.00620175	-0.00389915	0.0108115	-0.0060335	0.0105043	0.0118908	0.00502551	-0.000851967	0.00551618	0.00147628	0.00814247	0.00677755	0.00323001	0.0129967	-0.0140933	-0.0126032	0.00347497	-0.00294723	0.00417682	0.00597725	-0.0078998	0.00368732	0.0165807	0.00907504	-0.00133295	-0.00307728	0.0052288	-0.00384824	-0.000217598	-0.00281382	0.00417797	-0.0196466	-0.0161525	-0.00231124	-0.0065629	0.0029132	-0.000257551	0.00620051	0.00695049	-0.00102168	-3.16423e-05	-0.00404046	-0.00645618
VPS35	-0.00414028	-0.00101153	0.00171541	-0.00111766	0.00258621	0.00393231	0.00657602	0.00238183	-0.00987477	-0.0080521	-0.018723	-0.0110881	-0.00360594	-0.00894113	0.000620168	0.0014981	-0.00193394	-0.00712055	-0.00924727	0.0143716	-0.00291932	-0.00403797	0.00968519	-0.0142625	-0.000499336	-0.00930676	-0.0135291	0.0115295	-0.0157173	0.0118356	0.0181535	-0.0131776	0.039963	0.00558419	0.000926832	0.0118499	-0.0413224	0.0185222	-0.0140473	0.0130931	0.0181036	-0.00617071	-0.0241462	0.0225295	0.0125105	-0.0201569	0.0149129	-0.00665444
DNAJA2	0.00285884	0.000866951	-0.00143204	-0.00231305	0.00235992	0.00227747	0.00527658	-0.000816446	0.00040923	0.00357495	-0.00214504	-0.00155359	-8.32306e-05	-0.00346742	-0.00424901	0.00680076	0.000798512	0.00133816	0.00580598	0.00118617	0.00207165	0.000880423	0.000429715	-0.00473393	-0.00530338	0.000460197	0.00293558	0.00120462	-0.00174547	0.00319261	-0.00405421	-0.00563419	0.000766066	-0.00552265	-0.00132739	-0.00462565	0.00759291	0.00259881	0.000540902	0.000996465	0.000224595	-0.00169448	0.00420469	0.00515436	-0.000480289	0.00435733	-0.00278991	0.00628881
BCL3	0.00355036	0.003533	0.00818173	-0.0111209	0.000331722	0.0011077	-0.0114894	-0.00458674	0.0121054	0.00905887	0.00657853	0.0137671	-0.0091577	0.01043	0.00222938	0.000871526	-0.0100533	-0.0122511	0.00334897	0.012152	-0.00955478	0.00187473	0.00755011	0.002834	-0.00523578	-0.00503214	-0.00629111	0.000459716	-0.00708229	0.00796408	-0.00474356	0.00755106	0.0070407	0.01768	-0.00798423	-0.00501374	0.0110996	0.00339931	0.013518	-0.0154022	0.00246831	-0.00127844	-0.0104146	-0.0123355	-0.00394615	0.00514978	-0.00347634	0.00834587
ABCC9	0.0127344	-0.00416098	-0.00128564	-0.00859646	0.00675463	0.0208966	-0.01617	2.85178e-05	0.00784031	0.0127522	-0.0118484	0.0123494	-0.005143	0.0146435	0.00256606	-0.00649237	0.0101398	0.00523422	-0.0103716	0.0123077	-0.00382165	-0.00228248	0.0115411	0.00880216	-0.00724926	-0.0102107	0.00400821	0.0054824	0.0153011	0.00419914	0.00590373	-0.0170793	-0.0138799	-0.0190791	0.00527321	0.00357891	-0.0057836	0.00136558	0.00193334	-0.000140795	0.00818334	-0.0123163	0.00233627	0.00221262	-0.000248282	1.45032e-05	0.0122332	-0.00299644
GAL	-0.00974387	-0.0085041	-0.0127918	0.0157763	-0.0119084	0.010444	0.00501482	-0.00294955	0.00257003	-0.020075	0.0161149	-0.0113858	-0.0121232	0.00335619	0.00560736	-0.00466233	-0.013466	-0.0148445	-0.00624062	0.0012874	0.0258471	0.0205145	0.00753991	-0.00859294	0.0083575	0.01032	-0.000156696	-0.00208681	0.0247748	0.0112068	-0.00580219	-0.000789619	-0.0120629	0.0294886	-0.0441153	-0.0187247	0.00961131	0.0163334	-0.0124422	-0.00605096	0.0225236	-0.000918701	-0.00993963	0.0190358	-0.0172722	-0.0485455	0.0207086	-0.00182591
FUNDC1	-0.00271273	0.000671858	5.27436e-06	-0.0100663	0.00423086	-0.000280004	0.0021537	-0.00392501	-0.00107307	-0.00877086	-0.000892196	-0.0145139	-0.006038	-0.00306708	-0.00588258	0.00103065	-0.00631939	0.00314351	-0.00400331	-0.00310149	0.00109286	-0.00154725	-0.00662291	0.00574237	-0.00620622	0.01581	0.00542878	-0.00340078	-0.00193578	0.00293785	0.00526547	-0.0117595	0.0100564	4.9609e-05	0.0241546	0.00763434	-0.00369888	0.00595711	-0.00944817	0.00483281	-0.0077214	0.00397259	-0.0161756	-0.00389254	-0.00487391	-0.0127538	0.0116374	-0.00418683
RORA	-0.00389715	-0.0069168	0.00841456	0.0152587	0.00611974	0.0186011	-0.0104264	-0.00230453	0.0126099	0.0133743	-0.0226726	0.00215045	-0.00605328	0.000135094	0.00300982	-0.00898896	2.5727e-05	-0.000774848	-0.0109472	0.0102553	0.00391498	-0.00341579	-0.00381827	3.47677e-05	-0.00987647	-0.0107964	0.00111666	0.00230111	0.00696373	0.000810719	-0.00352873	-0.00551123	-0.0120294	0.000979074	-0.00677834	0.0123754	-0.00499754	-0.00148784	0.011876	-0.00316731	0.0208632	0.00380754	-0.00614314	0.00856442	-0.00763433	-0.00545031	-0.00296936	0.00946948
TGFBR3	-0.00680225	0.00193323	0.00468706	0.016738	0.0197504	0.00435448	-0.0047744	0.00723112	0.00436358	-0.00346412	-0.0014798	0.0104762	0.0171244	0.00659144	0.000321854	0.00485291	-0.0122797	-0.000777419	-0.00504725	0.028443	-0.00291339	-0.00443258	0.00116677	-0.0060008	0.0239202	-0.00676735	0.0186647	-0.0101643	-0.00548116	0.00742747	0.00415894	-0.0134074	-0.00450143	-0.00714634	0.00213125	-0.0117605	0.0133403	0.00225265	0.01003	0.00763726	0.00448762	-0.00870136	-0.00520021	-0.0164247	-0.027326	-0.0329455	-0.0028935	-0.00417482
HES2	0.0160571	-0.0131428	-0.00282117	0.0102107	-0.00134554	-0.00974181	-0.00701615	-0.00813444	0.00204086	0.00671794	-0.00258768	0.0192286	-0.018864	0.016129	-9.21498e-05	-0.000885756	-0.00172856	-0.0105708	-0.0140187	-0.00995009	0.00312838	0.00651688	-0.00314742	0.000717512	0.00831993	0.0191216	-0.022029	-0.0155644	0.0114385	0.0159751	0.00137725	0.0254441	-0.00865726	8.83746e-05	-0.000453155	0.0148298	-0.00586743	0.0123813	-0.00948023	-0.0214009	0.00361411	0.000918009	-0.00438219	-0.0126578	-0.00376691	0.0133466	0.00866149	0.00363522
ATP1B3	0.0039699	0.00111444	-0.00516513	-0.00485981	0.00416839	-0.00129475	-6.36575e-05	-0.00349375	0.0011888	0.0101162	0.00437666	0.00274159	-0.00187424	0.00362401	-0.00657616	-0.00366279	0.0122103	0.00780828	0.00678476	0.00885339	-0.00110883	0.000796361	0.00467767	-0.00234617	-0.00646618	0.00551847	0.00230852	-0.00233043	-0.00212896	0.00839445	0.00383015	-0.00040691	-0.00419471	-0.000536784	-0.000290421	-0.000977058	-0.000724284	0.00210495	-0.00412516	0.000184132	-0.00485205	0.00645059	-0.000967297	0.000565556	0.00718217	0.00592054	-0.00310785	0.00749402
NEDD4	-0.010122	0.00131595	-0.0126779	0.0142011	-0.00491334	0.00762295	0.0050487	0.00871824	0.0142817	0.0066038	-0.00359449	0.00148694	0.00538652	-0.00558995	0.00820643	0.00682904	0.0179614	0.0144711	-0.00618032	-0.00405575	-0.00279446	-0.00371667	0.00379627	-0.0122448	-0.00338489	-0.00073564	0.0052874	-0.000114285	0.00676026	-0.00429092	0.00478801	-0.00270901	-0.00427095	-0.00552919	0.00445752	0.00175835	-0.00553534	0.00464249	0.000686229	0.00806666	0.00328214	0.00173659	-0.0017876	-0.00321532	0.00878993	-0.00327913	-0.000894058	-0.00586713
PIGB	-0.00599225	-0.00238026	-0.00437376	-0.00788117	0.00710391	-0.00517638	0.00608793	-0.00595239	-0.00336946	-0.00131084	-0.00780538	-0.000444508	0.00169253	-0.00175828	0.00421499	-0.0161958	-0.0101227	0.00873843	-0.00624704	-0.00288767	-0.00717024	0.00635415	-7.64666e-06	0.000700698	-0.00267392	-0.00824512	-0.00179346	0.00547554	-0.00568762	0.00752933	0.00111793	-0.000739719	0.00267289	0.00750383	-0.00106071	0.00113566	-0.0182086	-0.00556078	0.000211769	-0.0037444	-0.00829236	-0.0121718	0.005526	0.00313845	0.00521817	0.011433	0.00395753	0.0110689
MAPK6	0.0021324	-0.0019055	-0.00767936	0.00227284	-0.00837717	0.0130066	0.00680762	0.00188738	0.000779581	0.00804269	-0.00148416	0.00141889	-0.00103691	0.0024337	0.011032	0.00329137	-0.00379938	0.00544981	-0.00393675	-0.00373732	0.00509019	-3.84033e-05	-0.00342764	0.0048482	-0.0013882	0.00231874	0.00625844	0.00178364	0.0109744	-0.00060387	0.00251255	-0.00503069	0.00311907	-0.00596546	-0.00309898	0.00391472	0.00392863	0.0101481	-0.00490313	-0.00191566	-0.00419267	-0.00169562	-0.00286509	0.000865402	0.0015356	-0.00158403	-0.00470898	-0.0118261
GNB5	-0.00743458	-0.00609572	-0.000129633	-0.00108669	0.00582337	-0.000815503	0.00394386	-0.00726472	-0.0016733	-0.00232985	-0.0041767	0.000469705	0.00493969	0.00160407	-0.00406979	-0.0101722	-0.00354135	0.00370742	-0.00375808	-0.00114728	0.00351241	0.00534427	0.00937045	0.000914787	0.0140496	2.49306e-05	-0.00876424	0.00615894	-0.00408113	0.000515377	0.00163323	0.00101124	-0.00137632	-0.00169518	0.00803671	0.00289673	-0.00114254	-0.000999153	0.0023936	-0.000403526	0.00317051	-0.000387729	-0.00276935	-0.00398158	-0.00257242	0.0105852	0.00725809	0.00932062
RAB27A	-0.00908803	-0.00460993	0.0064294	0.00367533	-0.00162147	-0.0102322	-0.00718099	0.00185796	0.00619494	-0.00362233	0.0032128	-0.00176716	-0.00433274	-0.00527378	0.00714979	-0.00808121	-0.0100319	-0.0175405	-0.00686239	-0.00763978	0.00229625	-0.00578271	-0.0179276	-0.000583502	0.00628387	0.00112614	0.0225135	0.00489799	-0.000789319	0.00291927	-0.0101247	-0.00783658	-0.00730949	-0.00640971	-0.000791559	0.0314206	-0.00510177	-0.00736027	-0.00579068	-0.000952387	-0.026824	-0.00239744	-0.0287521	0.0227605	-0.0054193	0.0140853	0.00515465	-0.00527485
CECR5	0.000636459	0.000758326	0.0066371	-0.00322114	-0.000455855	0.00253395	-0.0065102	-0.00451205	0.00532172	0.0117306	-0.00177018	-0.00309394	0.00476603	-0.00303062	0.00178729	-0.00420724	-0.00208811	-0.00846968	-0.00066256	0.00692385	0.0111267	0.00618577	0.00289913	-0.00111052	0.00197824	0.00211635	0.00178913	-0.000446776	-0.00441668	-0.00973277	0.00541709	-9.58801e-05	0.00645909	4.82141e-05	-0.00294547	-0.00448847	-0.00226159	-0.00194756	-0.0027645	-0.0048981	0.00451952	-0.00497517	0.00721515	-0.00326986	0.00255894	7.3577e-05	-0.00279679	0.00331361
UFD1L	-0.00183395	0.000539507	0.000341295	-0.00341563	-0.0038765	0.00241943	0.00148763	-0.00616787	-0.000266797	0.00505278	-0.000174554	-0.000273375	0.00256883	0.00757264	-0.00128549	0.00159813	-0.00967712	-0.000853075	-0.00765573	-0.00924029	-0.00454273	0.00788529	0.00718818	0.00280598	-0.00730127	-0.0033209	-0.002218	-0.00109788	-0.00168823	-0.00245342	-0.00139345	0.00295525	0.000844033	0.00373024	-0.00255973	-0.00199402	0.00336739	-0.00162827	-0.00602409	-0.00643834	0.00196417	-0.00797895	-0.00478647	-0.00295242	-0.000793927	-0.00278203	-0.00487079	0.00715955
SCT	0.0242722	0.00225151	0.0175004	0.0595383	-0.0461454	0.0115483	-0.0288404	0.0696771	-0.0171253	-0.0455458	-0.00360974	0.0497031	-0.00993355	-0.0201018	-0.013229	0.0115844	-0.0270867	0.0502602	0.0128612	0.0293441	0.0540795	0.0228689	0.00148451	0.0126151	0.0136616	0.0313628	-0.0272465	-0.0109299	0.0463279	0.0104504	0.00816703	0.0266839	-0.00894915	-0.023211	-0.0149161	0.0282662	-0.00188225	0.0292566	0.00516058	-0.00106872	-0.0525092	-0.00603035	0.031025	0.0269215	0.0216128	0.017615	-0.0429596	0.00122716
PHRF1	0.00022685	-0.000519341	0.00534725	0.00379413	0.00116571	0.000754042	-0.00267052	0.00584761	0.0166979	-0.00571287	0.00848851	0.00428677	-0.0172982	-0.0030763	0.0002764	-0.0142889	-0.00373045	-0.00597245	-0.00555764	0.00546185	-0.00683012	0.0165634	-0.00235834	0.00246249	-0.012306	-0.0044172	-0.0115792	0.00735276	-0.00434015	-0.000596577	0.00664247	0.0136398	-0.0127756	0.00159723	-0.0188605	0.00213331	0.00860479	-0.00538253	-0.00412985	-0.00164857	0.0134175	-0.00834462	-0.00414208	0.00191131	-0.0145586	0.00526061	-0.00676968	0.00437268
IKBKAP	-0.000225241	0.000551908	-0.00279967	0.00446092	0.00576082	0.0051656	0.00715466	0.00099762	-0.000242869	0.0133049	-0.00212946	0.0105499	-0.000128523	-0.00672852	0.00160605	1.14202e-05	-0.00158272	0.00304511	0.000681398	0.00319148	-0.000591393	-0.00236674	0.00665757	-0.000868375	-0.000190971	0.00344533	-0.0115341	0.00405727	0.00142821	0.000683478	0.00309188	0.00848844	-0.00906151	-0.0123905	-0.000898071	-0.00637877	0.000430329	0.00157593	-0.0124778	-0.00112205	-0.00935333	0.00655909	0.000519995	-0.00949986	0.00137131	0.00783564	-5.57747e-05	0.00443938
NUCB2	6.98729e-05	-0.02134	-0.0171343	0.00431366	0.0171785	-0.000146369	-0.00273871	0.0100812	-0.00839023	0.000342855	-0.00232875	0.00587487	0.00539226	0.0108173	0.00110786	0.00907781	-0.0102044	0.00724298	-0.00346614	-0.0150293	-0.0142125	0.00259265	0.00460206	0.00959748	0.00359132	0.00140513	-0.00124006	0.00326759	0.00458008	0.00388403	0.00983114	-0.00276527	0.00610355	-0.00645969	-0.00151235	-0.00113461	-0.00244361	0.00123506	-0.00178169	-0.00394366	-0.00395537	0.000453741	0.00608193	0.00486807	0.00345438	-0.00487833	-0.00112117	0.003136
PFN2	0.00523319	-0.000296916	0.00815621	0.00579835	0.00137825	0.00718683	-0.00713929	-0.00422638	-0.00206493	0.0089653	-0.00374489	-0.00897949	-0.000342856	0.000288658	0.00979624	0.0061341	-0.0114127	0.00169787	-0.018011	-0.0133361	0.00267313	0.0118678	-0.00748691	-0.00506224	-0.00252615	0.00959123	0.00255629	-0.00307972	0.00511257	0.00213607	-0.00125604	0.00444061	0.000981992	0.000530755	-0.00396568	-0.0027346	0.00639397	0.00331792	-0.000281422	-0.00117223	-0.000665403	-0.00223793	0.00225374	-0.00500187	0.00703797	-0.00456056	-0.00142276	0.015362
SLC44A1	-0.00482453	-0.0111388	-0.0108515	0.0100805	0.0172369	-0.00415231	0.00800462	0.0145581	0.0423606	-0.0175553	0.00263804	-0.0126484	-0.0143162	-0.0109606	0.0560427	-0.0231631	0.0231393	0.00440382	-0.0178223	0.0122586	-0.0392884	0.0261705	0.00901624	-0.00894468	-0.00295087	0.00987315	0.0248582	-0.0122296	0.00395777	0.00493173	-0.0152528	0.0113222	0.00666467	0.00533702	-0.00201176	0.0116192	0.00305278	-0.010821	0.0107274	-0.0317613	0.00964809	0.0208688	0.0177518	-0.0201626	-0.00749694	-0.0112354	0.0122221	0.00394536
TMEM260	-0.00421332	0.00667582	0.00102799	0.00811637	0.0149898	-0.000144012	-0.000538234	0.00632459	0.00566505	-0.010476	-0.00408487	-0.00667399	0.00375714	0.00350294	0.0140511	-0.0102202	-0.0123307	-0.0112148	-0.00440752	0.00593942	0.00997395	0.00407721	-0.00224244	-0.00320221	-0.00210707	0.00354201	0.00972164	0.00463762	-0.0107809	0.00929006	-0.0117055	-0.0127796	0.00261861	-0.00577796	0.00169781	-0.00750613	0.00590742	-0.0115126	-0.00831515	0.00441844	0.0113494	0.0110777	-0.0107869	0.0123926	0.0164722	-0.00738026	-0.0052112	-0.0002934
SMG6	0.00372497	0.0102347	0.0046054	-9.87888e-05	-0.00402018	0.00146793	0.0046415	-0.00368159	-0.00249286	0.00539769	0.00915048	0.000774407	4.17437e-05	0.00836152	-0.00246571	-0.00177147	-0.000249516	-0.00385638	0.00668207	0.0071069	0.000477183	0.000937235	0.00512037	-0.00264135	0.00870184	-0.00620926	0.00674734	-0.00205643	-0.0028197	-0.000482156	0.00961999	0.00705287	0.00829713	0.00440853	0.00322975	-0.00441191	0.00275034	-0.000426053	-0.00679792	-0.000695069	-0.00894055	-0.00706497	-0.00117639	0.000579688	0.0100982	-0.00219902	-0.00497681	-0.00540636
EXOC5	0.00131868	-0.000634921	-0.00444933	0.00535723	0.000842963	0.0109105	0.00897311	0.000139116	-0.00243989	0.00948911	-0.00750752	0.00324372	-0.00405889	0.00362647	0.00277948	-0.00279132	0.00211415	0.00302288	-0.00589086	0.000484666	0.00200449	0.000203812	-0.00701423	0.00611976	0.00249764	-0.00937426	-0.00992728	-0.00248331	0.0187482	0.0115327	0.0011335	-0.0069679	0.012906	-0.00578979	-0.0107581	0.00469964	0.0085219	-0.00189754	-0.0105661	0.0108261	0.00556012	0.00372099	0.00529201	0.00839505	-0.0109557	0.00376363	-0.00568548	-0.00135437
CLTCL1	0.00381841	0.0042092	-0.0032171	-0.00243057	0.00703326	0.00188516	0.000691343	0.00134514	-0.00416381	-0.00382382	0.013501	-0.00228791	-0.00532972	-0.0210429	0.00152649	0.0264833	0.0232719	0.00125473	0.00316099	-0.00695331	-0.000431055	0.000872561	-0.000579591	0.00378032	0.0100909	0.0130331	0.00572125	0.00213572	-0.00750245	-0.0155331	0.0102062	-0.00978521	-0.000523187	-0.000693056	0.0152177	-0.00807392	0.00215951	-0.0177084	0.00591122	0.00106044	0.00206278	0.00818712	0.00562452	-0.0106857	0.00385571	0.000926995	0.00682737	-0.00780351
[truncated: 10,111 more rows]
