# Supplementary material for: Single-nucleus RNA-seq identifies divergent populations of FSHD2 myotube nuclei
Source: PLoS Genet. 2020 May 4;16(5):e1008754. doi: 10.1371/journal.pgen.1008754 (PMC7224571; doi:10.1371/journal.pgen.1008754)
Supplement: S3 Table — Gene ontology enrichment performed with metascape, keeping only summary terms with FDR <0.05. (XLSX) [file pgen.1008754.s022.xlsx]

## Sheet: Sheet2
Table S3. Gene ontology for clusters from maSigPro (Figure 1B, S5). Gene ontology enrichment performed with metascape, keeping only summary terms with FDR <0.05.
Cluster	Category	Term	Description	LogP	Log(q-value)	InTerm_InList	Symbols
1	GO Biological Processes	GO:0000377	RNA splicing, via transesterification reactions with bulged adenosine as nucleophile	-11.4549	-7.62724	38/379	FUS,HNRNPA1,HNRNPF,MAGOH,HNRNPM,POLR2K,PTBP1,RBM3,SRSF1,SRSF7,SMN1,SNRPD1,U2AF1,USP4,COIL,PRPF4B,SNRNP40,EIF4A3,SRRM1,SF3B4,BCAS2,SF3B2,LSM6,PPWD1,LSM5,TFIP11,RBMX,DCPS,CPSF1,DDX41,SF3B6,CPSF3,PRPF40A,LSM2,SNRNP25,PHF5A,TGS1,HNRNPA3,ADAR,ZFP36L1,CCNH,CDK7,TTF2,THOC2,ZNF326,MOV10,MYD88,NPM1,EXOSC9,VIM,IGF2BP3,EXOSC1
1	GO Biological Processes	GO:1901137	carbohydrate derivative biosynthetic process	-8.35971	-4.93729	51/776	ADSS2,ACAN,DCN,DCTD,DDOST,SLC26A2,GALK1,GALNT1,HIF1A,IMPDH1,IMPDH2,EIF6,MAN1A1,PFKFB3,PFKP,PIGF,PLOD1,PPT1,PRELP,PRPSAP2,TKT,UMPS,DPM2,PLOD3,TBPL1,PIGK,SLC25A13,ALG3,PAICS,SLC35D1,C1GALT1C1,ALG5,NME7,NAGPA,NUP54,DDIT4,PID1,CHST12,PRTFDC1,POGLUT1,NUP37,POGLUT2,ADPGK,B3GNT5,PIGO,ALG2,PXYLP1,PIGM,CHST14,TMTC3,PGM2L1,ARF1,DGUOK,PLD2,PLSCR1,SPTLC1,SACM1L,PPIP5K2,IP6K2,LPIN3,NADK,MBOAT7,NADK2,TSPO,COX6…
1	GO Biological Processes	GO:0015931	nucleobase-containing compound transport	-7.40237	-4.04689	24/241	SLC25A6,ZFP36L1,CETN3,HNRNPA1,EIF6,MAGOH,NPM1,SRSF1,SRSF7,SSB,U2AF1,EIF4A3,SRRM1,IGF2BP3,SLC35D1,CPSF1,SLC25A24,CPSF3,PHAX,NUP54,SLC29A3,THOC2,NUP37,HNRNPA3,FBL,RUVBL1,TXN,RANBP3,UHMK1,EXOSC9,INTS14,TOE1,NFKBIA,SMN1,SNRPD1,TMCO6,SMAD7,RAB8A,IFT52,IFT122
1	GO Biological Processes	GO:0022613	ribonucleoprotein complex biogenesis	-5.60781	-2.55336	33/502	ADAR,FBL,GLUL,EIF6,NPM1,NVL,EXOSC9,RPL7,RPL23A,RPS6,SRSF1,SMN1,SNRPD1,TARBP2,USP4,EIF4H,COIL,RUVBL1,DDX18,EIF4A3,RPP40,PWP1,LSM6,RBMX,ABT1,EXOSC1,UTP18,BRIX1,MRPL36,MRPL11,LAS1L,TGS1,RBIS,ANG,CDK7,POLR2K,SMARCB1,SSB,MACROH2A1,HARS2,CPSF1,PHAX,INTS11,DALRD3,RARS2,ICE2,QTRT2,RPP21,INTS14,TOE1,MTFMT,GATC
1	GO Biological Processes	GO:0018205	peptidyl-lysine modification	-5.35706	-2.43523	28/400	ACTL6A,HDAC2,PER1,PLOD1,MAPK3,SNAI2,SMARCB1,SUMO2,TAF12,TWIST1,PCGF2,RUVBL1,PLOD3,ASH2L,MACROH2A1,P3H3,PWP1,JADE2,CXXC1,NUP54,BCOR,ZMIZ1,NUP37,PAGR1,SUV39H2,WDR61,DPY30,EEF1AKMT1,DDB2,FBL,HDAC1,IGF2,UBE2B,UHRF1,MIER1,FOXO1,GLUL,GOLGA7,ZDHHC12
1	GO Biological Processes	GO:0019439	aromatic compound catabolic process	-5.28595	-2.3864	41/717	ZFP36L1,DFFA,GALK1,HIF1A,HMOX1,EIF6,MAGOH,MAOA,MOV10,MYD88,HNRNPM,NPM1,PFKFB3,PFKP,EXOSC9,PON2,RPL7,RPL18A,RPL23A,RPS6,SSB,VIM,MBD4,CNOT9,EIF4A3,IGF2BP3,LSM6,NUDT5,LSM5,PDE7B,APOBEC3C,DCPS,EXOSC1,NUP54,DDIT4,PRTFDC1,LSM2,NUP37,WDR61,ADPGK,PGM2L1,DPYSL2
1	GO Biological Processes	GO:0006338	chromatin remodeling	-5.05218	-2.27286	17/182	ACTL6A,H3-3B,HDAC1,HDAC2,HMGB3,NASP,NPM1,PTMA,SMARCB1,SMARCD2,RUVBL1,NUDT5,MIS18BP1,ZMIZ1,SUV39H2,ANP32E,ELOF1,CCNH,CDK7,DDB2,NAP1L1,TAF12,XPA,XPC,TBPL1,MACROH2A1,SUPT16H,HP1BP3
1	GO Biological Processes	GO:0001890	placenta development	-4.77863	-2.0905	15/153	ANG,BIRC2,ZFP36L1,BSG,CTSV,DCN,EGFR,EPOR,HIF1A,IGF2,RBPJ,MAPK3,HTRA1,RPS6,STC2,ALOX15B,CASP2,FOXO3,H3-3B,MMP19,NASP,RAB13,TBX3,EIF2B2,PRDX4,TARBP2,UBE2B,ZBTB16,CNOT9,TBPL1
1	GO Biological Processes	GO:0090501	RNA phosphodiester bond hydrolysis	-4.71129	-2.0905	15/155	ANG,MOV10,EXOSC9,TSN,TSNAX,RPP40,REXO2,DCPS,ABT1,CPSF1,EXOSC1,CPSF3,RPP21,ERI2,TOE1,DDB2,DFFA,XPA,XPC,DCLRE1C,LAS1L,SLX1A
1	GO Biological Processes	GO:0071396	cellular response to lipid	-4.62706	-2.04973	35/610	ATP2B1,ZFP36L1,TSPO,CDK4,CDK7,CSF3,EGFR,FOXO1,FOXO3,CXCL2,CXCL3,GSTP1,HDAC1,HDAC2,ID3,IRF3,NFKBIA,PER1,PF4,MAPK3,PTGER2,CXCL5,SNAI2,TFPI,VIM,ADAM9,DDX18,BCL10,CNOT9,PYCARD,DDIT4,PID1,LMO3,SIGIRR,PAGR1,TMCO1,DCN,DUSP10
1	GO Biological Processes	GO:0044387	negative regulation of protein kinase activity by regulation of protein phosphorylation	-4.48196	-1.9346	4/8	ADAR,NPM1,DUSP10,CORO1C
1	GO Biological Processes	GO:0002446	neutrophil mediated immunity	-4.40071	-1.89033	30/500	ANXA2,CAPN1,CD59,COPB1,DDOST,FTH1,GDI2,GSTP1,GUSB,IMPDH1,IMPDH2,RAB5C,AP1M1,PRDX4,CKAP4,ERP44,FAF2,QPCT,ARMC8,LAMTOR2,DBNL,PYCARD,GOLGA7,IRAK4,CMTM6,CPPED1,ACTR10,GSDMD,CRISPLD2,MOSPD2,HMOX1,SNX6,HSPD1,RBPJ,PLSCR1,ADAM9,SMAD7,RPS6,NFKBIZ,ANXA5,ARF1,IGF2,PF4,SRGN,SV2A,CD109
1	GO Biological Processes	GO:0001933	negative regulation of protein phosphorylation	-4.36962	-1.89008	27/429	ADAR,CALM2,FOXO1,GSTP1,SMAD7,MLLT1,NPM1,PER1,PRKAR1B,TARBP2,TWIST1,UBE2B,PSCA,PLPP3,MACROH2A1,PWP1,DUSP10,CORO1C,FBXO7,PYCARD,DDIT4,PID1,LMO3,CTDSP1,SNX6,CD109,RNF149,TSPO,HDAC2,LIMK1,SMARCB1,USP4,CRTAP,BCOR,POT1,PIF1
1	GO Biological Processes	GO:0006412	translation	-4.25061	-1.79822	38/715	ANG,ZFP36L1,MRPL49,CDK4,EGFR,EIF4A1,FOXO3,EIF6,MAGOH,MOV10,NPM1,PER1,MAPK3,RBM3,RPL7,RPL18A,RPL23A,RPS6,RRBP1,SRP9,TARBP2,VIM,EIF4H,EIF2B2,CNOT9,EIF4A3,IGF2BP3,HARS2,MRPL13,DALRD3,RARS2,MRPS26,MRPL36,MRPL11,MRPL9,MTFMT,UHMK1,GATC,TNFRSF1A,PICALM
1	GO Biological Processes	GO:0010506	regulation of autophagy	-4.02762	-1.69627	22/330	TSPO,CAPN1,DCN,FOXO1,FOXO3,GNAI3,HIF1A,HMOX1,RAB8A,MAPK3,XPA,ATP6V1G1,VPS26A,SPTLC1,RRAGA,SH3BP4,FBXO7,SNX5,LAMTOR2,PYCARD,SNX6,SCOC,ZFP36L1,SMAD7,MOV10,PFKFB3,SUMO2,TWIST1,ADAM9,EDEM2,TMTC3,SRPX,SNX14,ATG4C,SNX1
1	GO Biological Processes	GO:0031647	regulation of protein stability	-3.99414	-1.66862	20/286	CCNH,CDK7,HSPD1,SMAD7,PPIB,UBE2B,USP4,PLPP3,DPM2,CRTAP,CHEK2,PDCD10,FBXO7,FBXO4,PYCARD,GOLGA7,CMTM6,HPS4,RNF149,INSC
1	GO Biological Processes	GO:0006979	response to oxidative stress	-3.95676	-1.64458	27/454	ATOX1,TOR1A,EGFR,FOXO1,FOXO3,GSTP1,HDAC2,HIF1A,HMOX1,MAP3K5,MMP3,HNRNPM,PON2,MAPK3,TXN,XPA,PCGF2,PXDN,STC2,ADAM9,TRPA1,MACROH2A1,SIGMAR1,PRDX4,PDCD10,FBXO7,SLC25A24,ALOX5AP,BIRC2,CDK4,CSF3,EPS8,ESD,HNRNPA1,MT1E,MT1M,GSTO1,SLC7A8,UMPS,VIM,CHEK2,DCPS,DDIT4,RNF149,ID3
1	GO Biological Processes	GO:0042273	ribosomal large subunit biogenesis	-3.93896	-1.64148	9/71	EIF6,NPM1,NVL,RPL7,RPL23A,DDX18,BRIX1,MRPL11,LAS1L,ADAR,SRSF1,SMN1,SNRPD1,TARBP2,USP4,EIF4H,COIL,RUVBL1,TFIP11,RBMX,ABT1,TGS1
1	GO Biological Processes	GO:0046467	membrane lipid biosynthetic process	-3.91579	-1.6237	13/142	PIGF,TNFRSF1A,PLPP3,DPM2,PIGK,SPTLC1,CERS2,HACD3,SMPD4,B3GNT5,PIGO,CERS5,PIGM,PPT1,SUMF2,GLUL,GOLGA7,ZDHHC12,ARF1,IMPA2,SOCS2,SACM1L,IP6K2,MBOAT7
2	GO Biological Processes	GO:0003012	muscle system process	-66.9825	-62.7819	116/465	ACTA1,ACTA2,ACTC1,ACTN2,ACTN3,AGT,ALDOA,BIN1,ATP1A2,ATP2A2,CACNA1S,CACNA2D1,CALM1,CAMK2B,CAMK2D,CAMK2G,CASQ1,CASQ2,CHRNA1,CHRND,CHRNG,CKMT2,CNN1,DES,DMD,DMPK,DTNA,GSN,HRC,IGFBP5,JUP,KCNJ2,MB,MEF2A,MEF2C,MYBPC1,MYBPC2,MYBPH,MYH1,MYH2,MYH3,MYH6,MYH7,MYH8,MYL1,MYL2,MYL3,MYL4,MYL5,MYOG,PPP1R12B,NEB,NPPA,PGAM2,FXYD1,PRKG1,MAP2K3,RYR1,SCN4A,SLC8A3,SLN,SNTB1,TMOD1,TNNC2,TNNC1,TNNI1,TNNI2,TNNI3,TNNT1,TNN…
2	GO Biological Processes	GO:0061061	muscle structure development	-47.0553	-43.3318	114/674	ACTA1,ACTC1,ACTN2,ACTN3,AGT,BIN1,ATP2A2,KLF5,CAPN3,CASP3,CASQ1,CASQ2,CFL2,CHRNA1,CHRND,COL19A1,CTNNA1,DMD,DMPK,HBEGF,ERBB3,FHL1,GPC1,IGFBP5,ITGA7,MEF2A,MEF2C,MYBPC1,MYBPC2,MYH3,MYH6,MYH7,MYL2,MYL3,MYOG,NEB,NPPA,NRAP,RYR1,SORT1,SGCG,SOX15,SVIL,TEAD4,TMOD1,TNNC1,TNNI1,TNNI3,TNNT1,TNNT2,TNNT3,TPM1,TSC1,TTN,CSRP3,FXR1,DYSF,SORBS2,TCAP,MYOM1,USP2,MYOM2,PDLIM7,HOMER1,AKAP6,GDF15,HDAC9,RIPOR2,HDAC5,SPEG…
2	GO Biological Processes	GO:0048747	muscle fiber development	-18.1257	-15.4437	24/67	ACTA1,DMD,MYBPC1,MYBPC2,MYH6,MYL2,MYOG,NEB,NRAP,RYR1,TTN,DYSF,TCAP,MYOM1,MYOM2,HOMER1,HDAC9,RIPOR2,KLHL41,LMOD3,MYOM3,KLHL40,STAC3,IGSF22
2	GO Biological Processes	GO:0014888	striated muscle adaptation	-16.2305	-13.6097	21/57	ACTA1,ACTN3,ATP2A2,CAMK2B,CAMK2G,GSN,IGFBP5,MEF2C,MYH6,MYH7,MYOG,NPPA,TNNC1,TNNI1,TNNT1,TCAP,MYOZ2,MYOZ1,TRIM63,MLIP,MYMK,AGT,CAMK2D,MEF2A,AKAP6,CASQ1,PRKAG3,TTN,CSRP3,SORBS2,PDLIM5,AKAP13
2	GO Biological Processes	GO:0055008	cardiac muscle tissue morphogenesis	-13.19	-10.6796	20/69	ACTC1,MYBPC1,MYBPC2,MYH6,MYH7,MYL2,MYL3,TNNC1,TNNI1,TNNI3,TNNT2,TPM1,TTN,TCAP,MYOM1,MYOM2,ANKRD1,MYOM3,XIRP2,IGSF22,BBS4,FOLR1,MEF2C,RYR1,TGFB3,CERT1,C2CD3,SYNPO2L,ATP1A2,ATP2A2,CAMK2D,MYL4,CSRP3,ACTA1,ACTA2,AGT,CASP3,CTSH,HBEGF,GRB2,GRSF1,IGFBP5,MLLT3,MTHFR,PSMB5,TSC1,VDR,CHRD,ZEB2,COBL,ADAMTS12,NPNT,PDE2A,CRELD1
2	GO Biological Processes	GO:0070296	sarcoplasmic reticulum calcium ion transport	-12.5916	-10.0986	16/43	ATP1A2,ATP2A2,CACNG1,CALM1,CAMK2D,CASQ1,CASQ2,DMD,HRC,RYR1,SLN,AKAP6,TRDN,TMEM38B,TMEM38A,MRLN,ACTN2,AGT,BIN1,ANK3,CACNA2D1,CACNB1,CAPN3,DLG2,FHL1,KCNJ2,KIF5B,MEF2C,NPPA,P2RY6,PDZK1,FXYD1,PSEN2,CCL2,DYSF,HOMER1,KCNE5,FXYD6,FXYD4,JPH1,JPH2,STAC3,PCSK9,CHCHD10,KCTD7,CAMK2B,CAMK2G,P2RX5,WFS1,CACNA1S,KCNA10,SCN4A,KCNQ4,ARL6IP5,MEF2A,SORBS1,ARPP19,AZIN2,ATP6V1B2,ATP6V1C1,ATP6V0A1,CLCN5,COX6A2,COX7A1,P…
2	GO Biological Processes	GO:0043462	regulation of ATPase activity	-9.8155	-7.44743	18/81	MYH6,MYL3,MYL4,RAB3A,SLN,TNNC1,TNNI3,TNNT2,TNNT3,TPM1,TPM2,TSC1,AHSA1,GABARAPL2,CHTOP,METTL21A,VMA21,MRLN
2	GO Biological Processes	GO:0014902	myotube differentiation	-9.70965	-7.34792	21/114	ACTA1,KLF5,DMPK,MEF2C,MYOG,RYR1,SORT1,HOMER1,GDF15,HDAC9,RIPOR2,HDAC5,KLHL41,ANKRD2,LMOD3,KLHL40,SMYD1,RBM24,STAC3,MYMK,TRIM72,CAPN3,NMRK2,HIF1AN,AKAP6,AKAP13,CTNNA1,MEF2A,SETD3,OLFM2,SOX15,ACTN3,GPC1,ERBB3,IGFBP5,JPH2
2	GO Biological Processes	GO:0014819	regulation of skeletal muscle contraction	-8.40699	-6.16066	8/14	ACTN3,CASQ1,DMD,DMPK,KCNJ2,MYH7,SCN4A,SLC8A3
2	GO Biological Processes	GO:0071417	cellular response to organonitrogen compound	-7.77759	-5.55014	48/589	ACTA1,ACTN2,AGT,ATP6V1B2,ATP6V1C1,ATP6V0A1,BGLAP,KLF5,CACNA1S,CACNA2D1,CACNB1,CASP3,CASQ2,CD36,CTNNA1,FOLR1,GOT1,GPD1,GRB2,RAPGEF1,HSF1,IGFBP5,ITGA4,JUP,MEF2C,NGFR,P2RY6,PDE2A,PRKCQ,RYR1,SLC8A3,TSC1,USF1,VCAM1,YWHAG,CSRP3,AKAP6,GDF15,HDAC9,HDAC5,SORBS1,KANK1,TMEM38B,ZNF106,TMEM38A,CPEB4,PCSK9,TRIM72,RIOK3,AGRN,FABP3,NPPA,SORT1,HBEGF,DUSP3,ERBB3,GPC1,HSPB1,IGF2R,NDN,NTF3,PSEN2,PTPRR,SDC2,TSG101,ST…
2	GO Biological Processes	GO:0009150	purine ribonucleotide metabolic process	-6.26956	-4.13344	42/543	ACTN3,AK1,ALDOA,AMPD1,ATP1A2,ATP6V1B2,BID,COX6A2,COX7A1,DLG2,ENO3,GMPR,GPD1,HMGCS1,MOCS2,MYH3,MYH6,MYH7,MYH8,MYOG,NDUFS1,NPPA,PDE2A,PDHB,PGAM2,PTHLH,SCD,SDHA,TPST2,SLC25A12,SUCLA2,HACD1,AASS,ACOT11,DMAC2L,PIPOX,MPC1,NUDT9,PRKAG3,COQ9,AK9,CHCHD10,NUDT14,MACROD1,CALM1,FOLR1,FPGS,GOT1,GPX3,HAGH,IDH2,MGST2,MTHFR,NFE2L1,PC,PCCB,PRDX6,BHMT2,NMRK2,MMADHC,COQ8A,MMS19,CHAC1,ISCA1,COQ10A,PM20D2,CTRB2,ETFDH…
2	GO Biological Processes	GO:0010649	regulation of cell communication by electrical coupling	-5.96145	-3.84987	6/12	ANK3,CALM1,CAMK2D,CASQ2,HRC,TRDN,ACTN2,BIN1,ATP1A2,SLN,DYSF,ARL6IP5,KCNE5,PCSK9,MRLN,SFRP4,BEST3,CACNA2D1,JUP
2	GO Biological Processes	GO:1902903	regulation of supramolecular fiber organization	-5.93711	-3.83691	31/352	ACTN2,BIN1,APOE,BBS4,CAPZA2,CFL2,DCTN1,GRB2,GSN,MAP1A,MEF2C,TGFB3,TMOD1,TPM1,TSC1,FCHSD2,CDC42EP2,DSTN,AKAP13,MAPRE3,LIMCH1,KANK1,TMOD4,LMOD3,TRIM54,PRUNE1,SYNPO2L,FHOD3,MYADM,SYNPO2,LMOD2,ATP1A2,ATP2A2,CAMK2D,JUP,KCNJ2,NEB,NTF3,TNNC1,SLN,NES,CAP2,COBL,MSRB1,CYLD,ATF5,GPSM2,NEXN,CASQ1,CASQ2,TUBGCP4,GOLGA4,SCT,SEMA6C,MACF1,PPP1R15A,ACTA2,AGT,NPPA,PRKG1,GRIP2,APEH,KIF5B,SMARCC2,TSG101,GABARAPL2,PEL…
2	GO Biological Processes	GO:0022411	cellular component disassembly	-5.70774	-3.62185	41/551	A2M,ACTN2,APEH,CAPZA2,CASP3,CFL2,DCTN1,DUSP3,GSN,H1-0,HSF1,KIF5B,MAP1A,MMP11,SLN,SMARCC2,SREBF2,TGFB3,TMOD1,TSG101,MFN2,EXOG,OPTN,RNF41,NES,BLCAP,DSTN,PADI2,GABARAPL2,TMOD4,PELO,FBXW7,LMOD3,TRIM54,MRPS6,FUNDC2,ATG9A,H2AW,CHCHD10,CTRB2,LMOD2
2	GO Biological Processes	GO:0071415	cellular response to purine-containing compound	-5.70515	-3.62185	6/13	CACNA1S,CASQ2,P2RY6,RYR1,TMEM38B,TMEM38A,CASP3
2	GO Biological Processes	GO:0033292	T-tubule organization	-5.66365	-3.58692	5/8	BIN1,ATP2A2,CSRP3,DYSF,SYPL2,ANK3,GSN,RAB3A,PACSIN1,SH3GLB1,TRIM72
2	GO Biological Processes	GO:0070509	calcium ion import	-5.6068	-3.53655	13/80	ATP2A2,CACNA1S,CACNA2D1,PSEN2,CCL2,SLC8A3,SLN,DYSF,HOMER1,MICU1,MCU,SMDT1,MRLN
2	GO Biological Processes	GO:0099641	anterograde axonal protein transport	-5.32369	-3.2754	5/9	DLG2,HSPB1,KIF5B,MAP1A,MAPK8IP3,DCTN1,AP3M2,TRAK1,ARL8B,MAPK10,GRIP2
2	GO Biological Processes	GO:0042391	regulation of membrane potential	-5.31081	-3.26557	34/434	ACTN2,BIN1,ANK3,ATP1A2,ATP2A2,BID,CACNA2D1,CAMK2D,CASQ2,CD36,CHRNA1,CHRND,CHRNG,DMD,FHL1,GOT1,JUP,KCNJ2,KIF5B,MEF2C,NDUFS1,NPPA,P2RX5,FXYD1,SCN4A,AKAP6,TRDN,ARL6IP5,MLLT11,KCNE5,POPDC2,RNF122,KCTD7,CHCHD10,KCNA10,TSC1,KCNQ4,FXYD4,TMEM38B,TMEM38A,SLC9A7,SLC40A1
2	GO Biological Processes	GO:0014874	response to stimulus involved in regulation of muscle adaptation	-5.26533	-3.23502	6/15	ACTN3,AGT,CASQ1,MYOG,PRKAG3,TRIM63,GSN,BGLAP,CAPN3,HSF1,HDAC5
3	GO Biological Processes	GO:0045596	negative regulation of cell differentiation	-12.9251	-8.72449	15/757	PRAMEF1,PRAMEF2,PRAMEF5,PRAMEF9,PRAMEF12,PRAMEF8,PRAMEF17,PRAMEF11,PRAMEF6,PRAMEF25,PRAMEF19,PRAMEF20,PRAMEF15,PRAMEF14,PRAMEF27
3	GO Biological Processes	GO:0006346	methylation-dependent chromatin silencing	-7.16768	-3.26813	4/26	MBD3L2,MBD3L5,MBD3L3,MBD3L2B,KDM4E
