# Supplementary material for: Single-nucleus RNA-seq identifies divergent populations of FSHD2 myotube nuclei
Source: PLoS Genet. 2020 May 4;16(5):e1008754. doi: 10.1371/journal.pgen.1008754 (PMC7224571; doi:10.1371/journal.pgen.1008754)
Supplement: S4 Table — Differentially expressed genes between all nuclei in FSHD-Hi and FSHD-Lo. log2FC is shown for average expression of FSHD-Hi vs FSHD-Lo. Percent of nuclei expressing the given gene in each population is indicated in Percent_FSHD-Hi and Percent_FSHD-Lo. Average expression of the gene in each population is calculated from Seurat (Methods). (XLSX) [file pgen.1008754.s023.xlsx]

## Sheet: Sheet1
Table SXXXDEG. Differentially expressed genes between FSHD-Hi and FSHD-Lo. Differentially expressed genes between all nuclei in FSHD-Hi and FSHD-Lo. log2FC is shown for average expression of FSHD-Hi vs FSHD-Lo. Percent of nuclei expressing the given gene in each population is indicated in Percent_FSHD-Hi and Percent_FSHD-Lo. Average expression of the gene in each population is calculated from Seu…
Gene_ID	Gene_Name	p-value	FDR	log2FC	Percent_FSHD-Hi	Percent_FSHD-Lo	AvgExp_FSHD2-Hi	AvgExp_FSHD2-Lo
ENSG00000115414.18	FN1	0	0	-1.08664	95.6853	98.6151	3.84574	4.82693
ENSG00000130203.9	APOE	0	0	-2.31039	19.6681	51.9485	1.38615	2.99285
ENSG00000129757.13	CDKN1C	2.41008e-253	1.17058e-249	1.21886	48.7277	20.3221	2.24113	1.72222
ENSG00000108821.13	COL1A1	1.20919e-236	2.93651e-233	-1.46238	72.2434	80.6763	2.93293	4.14931
ENSG00000143632.14	ACTA1	1.03086e-235	2.22529e-232	-1.37099	30.8789	52.7214	1.83094	2.90445
ENSG00000118971.7	CCND2	1.38743e-219	2.45046e-216	1.83639	28.2483	7.98712	1.68394	0.941564
ENSG00000117632.22	STMN1	7.91712e-207	1.28178e-203	1.49029	33.3866	11.7874	1.83217	1.21731
ENSG00000168542.14	COL3A1	2.35961e-206	3.52635e-203	-1.18902	63.7001	71.723	2.68411	3.70403
ENSG00000198830.10	HMGN2	8.01185e-176	6.76757e-173	1.37763	31.7025	11.5942	1.767	1.21731
ENSG00000171314.8	PGAM1	2.21335e-167	1.65389e-164	1.0989	40.0246	18.1481	2.01172	1.5789
ENSG00000123416.15	TUBA1B	5.83585e-165	4.04925e-162	1.17803	39.9017	19.3881	2.40117	1.89421
ENSG00000197747.8	S100A10	2.54082e-157	1.70218e-154	1.20082	34.2717	14.4122	1.84928	1.3778
ENSG00000182481.8	KPNA2	2.72833e-149	1.65643e-146	1.40566	27.6214	10.4026	1.66402	1.11746
ENSG00000281383.1	CH507-513H4.5	3.01199e-148	1.77324e-145	-3.44529	1.94222	14.5089	0.226384	1.50928
ENSG00000122861.15	PLAU	1.01641e-145	5.64194e-143	1.06549	36.8777	16.5056	1.93602	1.52784
ENSG00000164032.11	H2AFZ	6.61423e-145	3.56948e-142	1.22316	31.3829	12.8019	1.76647	1.2934
ENSG00000142156.14	COL6A1	2.14933e-144	1.12857e-141	-1.41577	47.7689	55.8937	2.23109	3.37516
ENSG00000168497.4	SDPR	1.41694e-112	5.3977e-110	1.82631	15.4272	4.29952	1.18183	0.594171
ENSG00000189159.15	HN1	5.09292e-107	1.76688e-104	1.09005	27.6951	12.0934	1.63021	1.23986
ENSG00000105968.18	H2AFV	2.51524e-96	7.40396e-94	1.28332	20.9957	8.50242	1.42355	0.974083
ENSG00000133101.9	CCNA1	6.87346e-94	1.90768e-91	1.28392	20.5286	7.98712	1.43094	0.979883
ENSG00000131747.14	TOP2A	2.3916e-90	5.88153e-88	1.99768	11.3706	2.85024	0.968962	0.419585
ENSG00000167553.15	TUBA1C	1.93978e-89	4.71075e-87	1.01308	27.4493	13.3011	1.70739	1.34757
ENSG00000133110.14	POSTN	1.22184e-86	2.76022e-84	-1.31366	16.386	27.2303	1.22933	2.1582
ENSG00000188229.5	TUBB4B	1.62207e-86	3.58108e-84	1.07415	23.8476	10.6763	1.56349	1.18878
ENSG00000144010.9	TRIM43B	2.18093e-86	4.76079e-84	1.78569	12.772	3.73591	1.0594	0.52825
ENSG00000168899.4	VAMP5	6.46818e-85	1.32278e-82	1.03131	24.413	11.2721	1.51865	1.16983
ENSG00000134057.14	CCNB1	1.29633e-82	2.49358e-80	1.84284	11.4198	3.05958	0.968962	0.457676
ENSG00000180532.10	ZSCAN4	3.29744e-82	6.28065e-80	1.5551	14.2471	4.66989	1.12699	0.643947
ENSG00000135074.15	ADAM19	6.08095e-82	1.13597e-79	1.06207	22.8273	10.2899	1.48225	1.12332
ENSG00000163359.15	COL6A3	2.027e-78	3.5478e-76	-1.36903	14.7142	24.8309	1.13988	2.07857
ENSG00000129152.3	MYOD1	1.55374e-74	2.51923e-72	1.07138	20.7007	9.19485	1.37803	1.02879
ENSG00000175063.16	UBE2C	1.55604e-74	2.51923e-72	2.12764	8.67855	1.90016	0.795883	0.30336
ENSG00000197614.10	MFAP5	2.07355e-71	3.22279e-69	1.14415	18.3282	7.8905	1.29174	0.92439
ENSG00000170540.14	ARL6IP1	1.17988e-68	1.66106e-66	1.04077	19.4222	8.35749	1.32871	0.999924
ENSG00000184113.9	CLDN5	9.5559e-67	1.28036e-64	1.40753	12.5138	4.12238	1.00172	0.602641
ENSG00000106333.12	PCOLCE	1.31391e-66	1.7484e-64	-1.37482	9.23171	18.1643	0.828012	1.65925
ENSG00000164611.12	PTTG1	4.87935e-65	6.11588e-63	1.99263	8.07621	1.88406	0.737966	0.29956
ENSG00000164104.11	HMGB2	2.80628e-64	3.47264e-62	1.68389	10.1537	3.1562	0.899404	0.456049
ENSG00000176890.15	TYMS	4.70833e-64	5.75305e-62	1.77783	9.29318	2.6087	0.836053	0.395668
ENSG00000143621.16	ILF2	7.81043e-64	9.48382e-62	1.00943	19.6681	9.21095	1.34609	1.02879
ENSG00000255508.7	RP11-864I4.1	4.30804e-61	4.70205e-59	1.79319	10.0676	3.75201	1.07002	0.532783
ENSG00000107372.12	ZFAND5	6.01983e-59	6.22092e-57	1.00392	18.1438	8.32528	1.29681	0.988522
ENSG00000094916.15	CBX5	1.12049e-58	1.14573e-56	1.11311	15.9435	7.03704	1.19637	0.858042
ENSG00000146676.8	PURB	2.96341e-58	2.9986e-56	1.04235	17.1358	7.69726	1.25774	0.938555
ENSG00000112183.14	RBM24	3.13315e-58	3.15393e-56	1.09035	16.3122	7.13366	1.22527	0.89124
ENSG00000228253.1	MT-ATP8	7.04971e-57	6.71382e-55	1.14762	15.2674	6.94042	1.16132	0.815785
ENSG00000171848.14	RRM2	7.54029e-57	7.14599e-55	1.81246	8.24831	2.44767	0.784003	0.358685
ENSG00000260836.2	RP11-152F13.10	3.29442e-56	3.07711e-54	-1.9423	3.74923	9.85507	0.397499	1.22035
ENSG00000011426.10	ANLN	1.83363e-53	1.57628e-51	1.55965	9.2563	2.94686	0.846674	0.45442
ENSG00000089685.14	BIRC5	4.23287e-53	3.5911e-51	1.94378	6.93301	1.77134	0.681953	0.280343
ENSG00000080573.6	COL5A3	1.10458e-51	8.75909e-50	-2.09936	2.69207	8.35749	0.309966	1.09279
ENSG00000136108.14	CKAP2	1.63421e-50	1.26492e-48	1.31163	10.8543	4.02576	0.92109	0.574124
ENSG00000164754.14	RAD21	4.50429e-49	3.35285e-47	1.01063	15.3657	7.18196	1.17282	0.879586
ENSG00000166803.12	PCLAF	5.1106e-49	3.78964e-47	1.88184	6.50277	1.562	0.645483	0.272552
ENSG00000262179.2	MYMX	4.42621e-48	3.20868e-46	1.7345	7.15427	2.07729	0.669418	0.310915
ENSG00000112759.17	SLC29A1	6.28125e-48	4.48647e-46	1.17016	12.0836	4.94364	0.977109	0.661329
ENSG00000086967.9	MYBPC2	2.52645e-46	1.72831e-44	-2.77037	1.11862	5.52335	0.13786	0.825956
ENSG00000117399.13	CDC20	1.96445e-44	1.24723e-42	1.93238	5.82667	1.48148	0.588157	0.236719
ENSG00000170312.15	CDK1	5.05102e-43	3.15535e-41	1.76387	6.23233	1.67472	0.625914	0.282282
ENSG00000157456.7	CCNB2	3.62899e-42	2.2241e-40	2.21679	4.64659	0.917874	0.487484	0.158767
ENSG00000243073.3	PRAMEF4	5.3905e-42	3.28297e-40	1.58957	7.25261	2.31884	0.720891	0.369391
ENSG00000182871.14	COL18A1	1.2621e-41	7.61495e-40	-1.38632	7.437	13.0274	0.709595	1.49037
ENSG00000229571.7	PRAMEF25	2.42619e-40	1.41976e-38	1.75835	6.1094	1.77134	0.642248	0.291918
ENSG00000142173.14	COL6A2	1.73488e-39	9.85533e-38	-1.27639	6.99447	12.5604	0.672567	1.37586
ENSG00000175183.9	CSRP2	1.93468e-39	1.09264e-37	1.16936	9.72342	3.86473	0.855221	0.568322
ENSG00000087586.17	AURKA	3.64881e-39	2.0254e-37	2.12141	4.51137	0.917874	0.478937	0.165319
ENSG00000285043.1	CTD-2515O10.6	2.40551e-38	1.30543e-36	-4.90682	0.122926	3.10789	0.0152801	0.462539
ENSG00000258232.2	RP11-161H23.5	2.52518e-38	1.36275e-36	1.18064	10.4733	4.76651	0.973043	0.654679
ENSG00000048740.18	CELF2	6.84344e-38	3.64258e-36	1.11603	10.2889	4.39614	0.89312	0.613823
ENSG00000123975.4	CKS2	1.91151e-37	9.82456e-36	1.50702	6.69945	2.22222	0.647903	0.342406
ENSG00000173207.12	CKS1B	2.12428e-37	1.08607e-35	1.43357	7.08052	2.38325	0.688936	0.383491
ENSG00000126698.10	DNAJC8	6.66685e-37	3.31262e-35	1.08817	10.461	4.62158	0.890595	0.62075
ENSG00000132646.10	PCNA	1.37455e-36	6.64299e-35	1.00716	11.555	5.37842	0.973043	0.714252
ENSG00000198901.13	PRC1	4.96372e-36	2.33499e-34	1.71805	5.48248	1.61031	0.559533	0.254796
ENSG00000232423.6	PRAMEF6	6.16009e-36	2.88381e-34	1.93238	4.57283	1.09501	0.465494	0.180441
ENSG00000166197.16	NOLC1	1.38604e-35	6.41142e-34	1.21222	8.5925	3.42995	0.786811	0.505274
ENSG00000256980.4	KHDC1L	4.38172e-35	1.97513e-33	1.15716	9.2563	3.97746	0.840713	0.561021
ENSG00000099901.16	RANBP1	6.90016e-35	3.08886e-33	1.01931	10.4118	4.55717	0.889963	0.642597
ENSG00000182512.4	GLRX5	8.30247e-35	3.6576e-33	1.16394	9.04733	3.81643	0.813784	0.538794
ENSG00000157765.12	SLC34A2	1.56198e-34	6.8347e-33	1.56137	6.03565	1.99678	0.612652	0.310915
ENSG00000100526.19	CDKN3	1.68589e-34	7.36033e-33	2.09427	4.06884	0.901771	0.439047	0.152172
ENSG00000148773.13	MKI67	2.205e-34	9.56223e-33	2.10334	4.03196	0.933977	0.430073	0.147751
ENSG00000074181.8	NOTCH3	2.27211e-34	9.83132e-33	-1.36983	5.08912	9.85507	0.519131	1.17539
ENSG00000108468.14	CBX1	2.39836e-34	1.03545e-32	1.2825	8.00246	3.33333	0.743838	0.456049
ENSG00000168078.9	PBK	2.66754e-34	1.14657e-32	1.89803	4.622	1.20773	0.494082	0.197449
ENSG00000137500.9	CCDC90B	7.23713e-34	3.06325e-32	1.1029	9.64966	4.33172	0.873386	0.602641
ENSG00000106615.9	RHEB	1.07198e-33	4.52747e-32	1.03014	10.1168	4.52496	0.889331	0.638537
ENSG00000088387.18	DOCK9	4.12887e-33	1.6852e-31	1.084	9.24401	3.96135	0.834717	0.578453
ENSG00000140262.17	TCF12	4.60264e-33	1.87071e-31	1.16362	8.45728	3.46216	0.776948	0.511453
ENSG00000175130.6	MARCKSL1	9.73273e-33	3.92298e-31	1.25295	7.52305	2.88245	0.705041	0.436325
ENSG00000088325.15	TPX2	1.22934e-32	4.92447e-31	1.89163	4.33927	1.11111	0.464527	0.18472
ENSG00000138080.13	EMILIN1	1.68191e-32	6.655e-31	-1.21823	5.7775	10.7729	0.586445	1.21274
ENSG00000124795.14	DEK	5.26438e-32	2.02528e-30	1.02235	10.0799	4.70209	0.881071	0.63446
ENSG00000116030.16	SUMO1	6.66747e-32	2.54991e-30	1.06066	9.48986	4.29952	0.842041	0.591331
ENSG00000113810.15	SMC4	1.22534e-31	4.6315e-30	1.10153	8.89982	3.86473	0.815148	0.558086
ENSG00000141985.9	SH3GL1	1.77231e-31	6.66006e-30	1.07396	9.14567	4.12238	0.800734	0.555142
ENSG00000228716.6	DHFR	4.05763e-31	1.5073e-29	1.37795	6.42901	2.41546	0.645483	0.367615
ENSG00000117724.12	CENPF	6.889e-31	2.53005e-29	1.73408	4.64659	1.36876	0.493142	0.218309
ENSG00000164109.13	MAD2L1	7.31727e-31	2.68226e-29	2.02549	3.81069	0.901771	0.416968	0.149964
ENSG00000167315.17	ACAA2	7.64186e-31	2.79597e-29	1.05252	9.0965	4.04187	0.820585	0.577012
ENSG00000188486.3	H2AFX	1.1732e-30	4.24449e-29	1.33527	6.40443	2.35105	0.615152	0.356889
ENSG00000066279.17	ASPM	1.40094e-30	5.059e-29	2.21926	3.38045	0.676329	0.385005	0.120806
ENSG00000090487.10	SPG21	2.26593e-30	8.10728e-29	1.1199	8.32207	3.62319	0.776948	0.523697
ENSG00000151012.13	SLC7A11	2.70712e-30	9.65027e-29	-1.08687	6.84696	11.868	0.687388	1.30112
ENSG00000137804.12	NUSAP1	3.70704e-30	1.31664e-28	1.90444	4.01967	1.0789	0.439047	0.171828
ENSG00000119421.6	NDUFA8	3.84847e-30	1.36438e-28	1.12995	8.37124	3.83253	0.770555	0.516062
ENSG00000167900.11	TK1	5.56994e-30	1.96751e-28	1.82489	4.19176	1.17552	0.443009	0.182583
ENSG00000106484.15	MEST	6.6649e-30	2.35001e-28	1.25515	6.96988	2.76973	0.686613	0.422955
ENSG00000182533.6	CAV3	8.44375e-30	2.95577e-28	1.24968	6.9453	2.78583	0.672567	0.414508
ENSG00000144848.10	ATG3	9.19857e-30	3.20843e-28	1.28288	6.79779	2.657	0.663884	0.400841
ENSG00000005513.9	SOX8	2.02089e-29	6.94901e-28	1.62102	4.70805	1.43317	0.490317	0.232657
ENSG00000128656.13	CHN1	2.96935e-29	1.00678e-27	1.27514	6.2815	2.22222	0.620134	0.372935
ENSG00000152332.15	UHMK1	3.05845e-29	1.03518e-27	1.05334	8.78918	3.97746	0.804185	0.563948
ENSG00000119801.12	YPEL5	5.6784e-29	1.8988e-27	1.15253	7.68285	3.31723	0.728351	0.478581
ENSG00000163909.7	HEYL	9.16305e-29	3.0327e-27	1.007	9.35464	4.41224	0.838719	0.605448
ENSG00000120533.12	ENY2	1.72475e-28	5.63167e-27	1.01644	8.94899	4.13849	0.79935	0.571227
ENSG00000198791.11	CNOT7	2.45209e-28	7.96642e-27	1.05482	8.48187	3.80032	0.776239	0.541787
ENSG00000133818.13	RRAS2	3.73978e-28	1.20492e-26	1.10467	7.96558	3.55878	0.748948	0.506823
ENSG00000284484.1	RP11-490B18.9	4.24033e-28	1.35943e-26	1.90519	3.87216	1.0467	0.448924	0.176144
ENSG00000104889.6	RNASEH2A	1.27014e-27	3.99293e-26	1.76426	4.04425	1.19163	0.43706	0.186853
ENSG00000171365.16	CLCN5	1.78156e-27	5.54682e-26	1.31157	5.93731	2.20612	0.596671	0.349674
ENSG00000103507.13	BCKDK	2.01052e-27	6.24967e-26	1.03505	8.42041	3.88084	0.772691	0.54477
ENSG00000143401.14	ANP32E	3.88912e-27	1.19176e-25	1.16518	7.11739	3.02738	0.701993	0.456049
ENSG00000166503.8	RP11-382A20.3	4.76862e-27	1.45668e-25	1.37767	5.56853	2.06119	0.583013	0.32771
ENSG00000111665.11	CDCA3	6.67738e-27	2.03017e-25	1.66277	4.15489	1.25604	0.445971	0.203753
ENSG00000103187.7	COTL1	7.43408e-27	2.24618e-25	1.11441	7.42471	3.28502	0.699701	0.467378
ENSG00000143494.15	VASH2	8.38772e-27	2.52646e-25	1.06988	7.2649	2.91465	0.692794	0.473795
ENSG00000024526.16	DEPDC1	8.99827e-27	2.70617e-25	1.98213	3.33128	0.772947	0.374473	0.136612
ENSG00000114126.17	TFDP2	1.21043e-26	3.61789e-25	1.13838	6.92071	2.80193	0.670206	0.439639
ENSG00000196470.11	SIAH1	1.4699e-26	4.36654e-25	1.0357	7.99017	3.57488	0.737966	0.517594
ENSG00000155324.9	GRAMD3	1.5606e-26	4.61481e-25	1.1706	6.9453	2.99517	0.681174	0.439639
ENSG00000128245.14	YWHAH	2.44879e-26	7.18658e-25	1.05131	7.941	3.65539	0.74164	0.516062
ENSG00000138180.15	CEP55	2.46788e-26	7.23168e-25	1.79948	3.72465	1.0306	0.423038	0.176144
ENSG00000171951.4	SCG2	3.48226e-26	1.01582e-24	-1.85819	1.58574	4.63768	0.197738	0.697773
ENSG00000141574.7	SECTM1	6.11931e-26	1.76651e-24	1.2307	6.1217	2.43156	0.603431	0.371165
ENSG00000107949.16	BCCIP	1.00492e-25	2.88812e-24	1.04546	7.71973	3.39775	0.73354	0.511453
ENSG00000182004.12	SNRPE	4.35709e-25	1.21101e-23	1.03765	7.69514	3.57488	0.71262	0.497497
ENSG00000138778.11	CENPE	4.54024e-25	1.25831e-23	2.19541	2.85187	0.644122	0.341099	0.107057
ENSG00000172939.8	OXSR1	7.07432e-25	1.94399e-23	1.09874	6.78549	2.85024	0.659117	0.441292
ENSG00000167325.14	RRM1	7.31665e-25	2.00491e-23	1.13873	6.47818	2.6409	0.633298	0.412809
ENSG00000145604.15	SKP2	1.16757e-24	3.17696e-23	1.28909	5.64229	2.30274	0.578706	0.342406
ENSG00000134779.14	TPGS2	1.45192e-24	3.91776e-23	1.16177	6.17087	2.46377	0.614319	0.393937
ENSG00000120802.13	TMPO	1.59575e-24	4.29394e-23	1.146	6.37984	2.6087	0.633298	0.411108
ENSG00000184979.9	USP18	2.19008e-24	5.86882e-23	1.75299	3.44192	0.917874	0.365966	0.154375
ENSG00000189266.11	PNRC2	2.761e-24	7.35812e-23	1.00437	7.51076	3.36554	0.714882	0.508369
ENSG00000113721.13	PDGFRB	3.53926e-24	9.36795e-23	-1.05644	5.62999	9.64573	0.572645	1.11409
ENSG00000183207.13	RUVBL2	9.45166e-24	2.45163e-22	1.05102	6.74862	2.89855	0.645483	0.442943
ENSG00000009844.15	VTA1	1.3315e-23	3.42173e-22	1.01911	7.44929	3.47826	0.714128	0.503724
ENSG00000101928.12	MOSPD1	1.56078e-23	3.99509e-22	1.03601	7.15427	3.25282	0.687388	0.478581
ENSG00000257103.8	LSM14A	1.64207e-23	4.19766e-22	1.00227	7.83036	3.84863	0.745301	0.532783
ENSG00000112769.18	LAMA4	4.08707e-23	1.02988e-21	-1.38342	2.56915	5.86151	0.309966	0.791643
ENSG00000179456.10	ZBTB18	5.7532e-23	1.43852e-21	1.20662	5.64229	2.35105	0.585588	0.364052
ENSG00000134291.11	TMEM106C	9.64419e-23	2.38989e-21	1.40672	4.41303	1.54589	0.469353	0.252803
ENSG00000124535.15	WRNIP1	1.4136e-22	3.48079e-21	1.16451	5.70375	2.31884	0.577843	0.367615
ENSG00000170860.3	LSM3	1.67264e-22	4.09785e-21	1.19834	5.50707	2.25443	0.564798	0.351482
ENSG00000123505.15	AMD1	2.03801e-22	4.94312e-21	1.02868	6.81008	3.01127	0.657522	0.457676
ENSG00000272382.1	CTD-2035E11.4	2.68209e-22	6.44812e-21	1.97386	2.8027	0.724638	0.322313	0.116244
ENSG00000162408.10	NOL9	3.6234e-22	8.61633e-21	1.07684	6.36755	2.81804	0.631662	0.426314
ENSG00000137563.11	GGH	3.73901e-22	8.85871e-21	1.04069	6.85925	3.1723	0.682731	0.473795
ENSG00000113068.9	PFDN1	4.51114e-22	1.06621e-20	1.14158	5.82667	2.46377	0.593274	0.383491
ENSG00000138379.4	MSTN	4.51693e-22	1.06628e-20	1.49881	3.87216	1.22383	0.429071	0.216243
ENSG00000204505.4	PRAMEF9	4.72464e-22	1.11396e-20	1.96746	3.08543	0.982287	0.413919	0.154375
ENSG00000135437.9	RDH5	5.3356e-22	1.25345e-20	1.01011	6.7732	3.01127	0.647097	0.45442
ENSG00000182053.12	TRIM49B	5.63919e-22	1.32157e-20	1.58882	3.67548	1.19163	0.411881	0.195339
ENSG00000108094.14	CUL2	7.0398e-22	1.64386e-20	1.21465	5.11371	1.91626	0.529159	0.324003
ENSG00000128944.13	KNSTRN	1.00832e-21	2.34045e-20	1.31265	4.58513	1.69082	0.489374	0.280343
ENSG00000101447.14	FAM83D	1.04658e-21	2.42349e-20	2.09108	2.56915	0.595813	0.314474	0.104747
ENSG00000213921.7	LEUTX	1.06174e-21	2.45565e-20	1.34616	4.35157	1.49758	0.463559	0.258769
ENSG00000077152.10	UBE2T	1.07301e-21	2.47877e-20	1.7029	3.28211	0.982287	0.369164	0.160955
ENSG00000141030.12	COPS3	1.2715e-21	2.91994e-20	1.10115	6.06023	2.657	0.611817	0.405988
ENSG00000070761.7	CFAP20	2.16287e-21	4.85221e-20	1.26483	4.88015	1.93237	0.523701	0.310915
ENSG00000029534.20	ANK1	2.45667e-21	5.48599e-20	1.31089	4.4622	1.61031	0.482745	0.276455
ENSG00000166851.14	PLK1	3.55549e-21	7.89441e-20	1.73307	3.11002	0.917874	0.347646	0.147751
ENSG00000270601.4	PRAMEF5	6.45026e-21	1.41121e-19	1.61045	3.4665	1.09501	0.400598	0.186853
ENSG00000167995.15	BEST1	6.6373e-21	1.4505e-19	-4.79894	0.0983405	1.73913	0.0122427	0.362266
ENSG00000166592.11	RRAD	7.00847e-21	1.52646e-19	1.42201	3.93362	1.36876	0.425053	0.224484
ENSG00000282961.1	PRNCR1	8.53582e-21	1.84876e-19	2.52334	2.22495	0.466989	0.315597	0.0789776
ENSG00000204899.5	MZT1	9.43438e-21	2.03883e-19	1.39383	4.01967	1.38486	0.439047	0.236719
ENSG00000116721.9	PRAMEF1	1.22981e-20	2.62559e-19	1.556	3.45421	1.0789	0.392312	0.188981
ENSG00000119280.16	C1orf198	1.56772e-20	3.33235e-19	1.05394	5.66687	2.27053	0.566548	0.383491
ENSG00000119938.8	PPP1R3C	3.02485e-20	6.29869e-19	1.06645	5.83897	2.59259	0.591571	0.39912
ENSG00000162998.4	FRZB	5.15575e-20	1.06446e-18	-1.18925	3.1469	6.34461	0.376588	0.84489
ENSG00000152767.16	FARP1	5.54308e-20	1.14079e-18	1.18843	4.68347	1.78744	0.49126	0.30336
ENSG00000168393.12	DTYMK	6.55667e-20	1.34229e-18	1.06988	5.7775	2.59259	0.576113	0.386986
ENSG00000176619.12	LMNB2	7.11573e-20	1.45215e-18	1.2205	4.57283	1.73913	0.485591	0.293834
ENSG00000239810.3	PRAMEF11	7.67234e-20	1.56082e-18	2.38052	2.02827	0.402576	0.257808	0.0694398
ENSG00000108106.13	UBE2S	8.92571e-20	1.80822e-18	1.45175	3.60172	1.22383	0.380805	0.195339
ENSG00000134690.10	CDCA8	1.12951e-19	2.274e-18	2.21926	2.12661	0.466989	0.248244	0.07422
ENSG00000126787.12	DLGAP5	1.1394e-19	2.29154e-18	1.65881	3.06085	0.950081	0.350903	0.156573
ENSG00000145386.9	CCNA2	1.14913e-19	2.30872e-18	1.32132	3.95821	1.38486	0.428068	0.240764
ENSG00000128626.11	MRPS12	1.2579e-19	2.52203e-18	1.04559	5.93731	2.72142	0.596671	0.407698
ENSG00000213186.7	TRIM59	1.75702e-19	3.47257e-18	1.50104	3.55255	1.23994	0.410861	0.205845
ENSG00000117174.10	ZNHIT6	1.77721e-19	3.50891e-18	1.07056	5.71604	2.59259	0.597519	0.40256
ENSG00000182307.12	C8orf33	1.83512e-19	3.61799e-18	1.06988	5.53165	2.39936	0.55689	0.372935
ENSG00000254166.2	RP11-255B23.3	2.33537e-19	4.56914e-18	3.27633	1.56116	0.20934	0.226384	0.0328404
ENSG00000121864.9	ZNF639	2.68173e-19	5.22575e-18	1.42209	3.74923	1.36876	0.417982	0.220372
ENSG00000148671.13	ADIRF	2.85674e-19	5.54453e-18	1.3887	3.70006	1.23994	0.399566	0.214172
ENSG00000099942.12	CRKL	3.76765e-19	7.21874e-18	1.22587	4.33927	1.62641	0.463559	0.278401
ENSG00000161800.12	RACGAP1	4.25665e-19	8.09973e-18	1.44574	3.66318	1.32045	0.420007	0.218309
ENSG00000112984.11	KIF20A	4.51263e-19	8.57841e-18	1.49253	3.50338	1.25604	0.397499	0.199555
ENSG00000171033.12	PKIA	4.65338e-19	8.82869e-18	1.18469	4.60971	1.81965	0.481794	0.297655
ENSG00000119953.12	SMNDC1	4.96154e-19	9.38586e-18	1.09588	5.40873	2.39936	0.574381	0.379985
ENSG00000100162.14	CENPM	1.14721e-18	2.11461e-17	1.82639	2.55685	0.724638	0.295176	0.116244
ENSG00000198805.11	PNP	1.15646e-18	2.12763e-17	1.19866	4.74493	2.06119	0.521876	0.322143
ENSG00000119414.11	PPP6C	1.28191e-18	2.34509e-17	1.10955	4.84327	1.91626	0.502502	0.325858
ENSG00000130222.10	GADD45G	1.911e-18	3.44087e-17	1.26253	4.09342	1.5781	0.433073	0.252803
ENSG00000182628.12	SKA2	2.59796e-18	4.6605e-17	1.27279	4.15489	1.67472	0.463559	0.270594
ENSG00000072415.8	MPP5	2.9034e-18	5.18925e-17	1.07293	5.18746	2.22222	0.548028	0.365835
ENSG00000197579.7	TOPORS	3.81351e-18	6.76611e-17	1.23848	4.40074	1.85185	0.487484	0.291918
ENSG00000151725.11	CENPU	7.118e-18	1.2436e-16	1.76749	2.50768	0.660225	0.295176	0.120806
ENSG00000121851.12	POLR3GL	7.92322e-18	1.37562e-16	1.21778	4.35157	1.86795	0.470316	0.284216
ENSG00000143179.15	UCK2	8.20633e-18	1.41718e-16	1.03281	5.2858	2.39936	0.536389	0.365835
ENSG00000135334.8	AKIRIN2	1.36335e-17	2.32343e-16	1.20315	4.26552	1.75523	0.454804	0.276455
ENSG00000116726.4	PRAMEF12	1.50942e-17	2.56114e-16	1.70561	2.6429	0.772947	0.308836	0.132121
ENSG00000142945.12	KIF2C	1.60142e-17	2.7125e-16	2.21379	1.85618	0.386473	0.217753	0.0646366
ENSG00000154027.18	AK5	2.42725e-17	4.06173e-16	1.0245	5.38414	2.52818	0.557771	0.383491
ENSG00000279169.2	PRAMEF13	3.27389e-17	5.4317e-16	1.6602	2.61832	0.756844	0.309966	0.136612
ENSG00000278053.4	DDX52	3.502e-17	5.8052e-16	1.1358	4.54825	1.96457	0.482745	0.307145
ENSG00000138160.5	KIF11	3.62195e-17	5.98871e-16	1.88226	2.23725	0.57971	0.266103	0.100111
ENSG00000142634.12	EFHD2	4.78513e-17	7.83857e-16	1.09172	4.67117	1.99678	0.495021	0.324003
ENSG00000082515.17	MRPL22	4.89102e-17	8.00528e-16	1.08899	4.622	1.98068	0.496897	0.325858
ENSG00000134809.8	TIMM10	5.91311e-17	9.60534e-16	1.12556	4.43762	1.86795	0.463559	0.295746
ENSG00000168930.13	TRIM49	6.43437e-17	1.04172e-15	1.35738	3.56484	1.36876	0.420007	0.23062
ENSG00000122952.16	ZWINT	6.53197e-17	1.05577e-15	1.46654	3.1469	1.11111	0.364898	0.18472
ENSG00000163950.12	SLBP	6.97668e-17	1.12204e-15	1.00124	5.33497	2.51208	0.546246	0.379985
ENSG00000162496.8	DHRS3	7.10363e-17	1.14152e-15	1.55874	2.90104	0.966184	0.351987	0.167493
ENSG00000204308.7	RNF5	7.91502e-17	1.2698e-15	1.03294	5.10141	2.31884	0.529159	0.360477
ENSG00000111913.18	RIPOR2	8.14943e-17	1.30418e-15	1.10362	4.4622	1.85185	0.490317	0.318415
ENSG00000129195.15	FAM64A	8.32823e-17	1.33169e-15	1.67043	2.54456	0.772947	0.292881	0.127611
ENSG00000002586.19	CD99	9.25728e-17	1.47418e-15	-1.13095	2.39705	5.05636	0.262556	0.608248
ENSG00000002586.19	PAR-Y-CD99	9.25728e-17	1.47418e-15	-1.13095	2.39705	5.05636	0.262556	0.608248
ENSG00000168386.18	FILIP1L	1.10829e-16	1.75627e-15	1.11238	4.56054	1.96457	0.500637	0.324003
ENSG00000168389.17	MFSD2A	1.1107e-16	1.75865e-15	1.31532	3.57714	1.35266	0.406768	0.228579
ENSG00000135002.11	RFK	1.50502e-16	2.34856e-15	1.14961	4.17947	1.69082	0.452848	0.284216
ENSG00000114270.17	COL7A1	2.283e-16	3.52296e-15	-1.7797	1.08175	3.04348	0.136518	0.494369
ENSG00000005059.15	CCDC109B	2.4665e-16	3.78508e-15	1.4607	2.91334	0.966184	0.332302	0.167493
ENSG00000233802.8	TRIM49D2	3.27318e-16	4.98756e-15	1.56236	2.70436	0.901771	0.309966	0.145533
ENSG00000123485.11	HJURP	3.75331e-16	5.68793e-15	1.70999	2.37246	0.692432	0.280163	0.118528
ENSG00000213626.11	LBH	4.22067e-16	6.36639e-15	1.03078	5.06454	2.41546	0.530971	0.362266
ENSG00000260807.6	RP11-161M6.2	4.90862e-16	7.37546e-15	1.05259	4.53596	1.98068	0.474157	0.316545
ENSG00000119403.14	PHF19	5.18822e-16	7.77752e-15	1.22164	3.77382	1.52979	0.413919	0.246802
ENSG00000109805.9	NCAPG	5.7211e-16	8.53683e-15	2.09232	1.83159	0.450886	0.222694	0.0718328
ENSG00000165501.16	LRR1	6.01626e-16	8.95662e-15	2.1768	1.74554	0.402576	0.212786	0.0646366
ENSG00000214534.5	ZNF705E	6.22636e-16	9.26231e-15	2.03366	1.92993	0.483092	0.241011	0.0813478
ENSG00000020426.10	MNAT1	6.48967e-16	9.60985e-15	1.16708	4.01967	1.70692	0.434071	0.268633
ENSG00000112312.9	GMNN	6.71571e-16	9.937e-15	1.39705	3.07314	1.11111	0.35415	0.186853
ENSG00000156970.12	BUB1B	7.34084e-16	1.07962e-14	1.7212	2.29871	0.660225	0.271985	0.113955
ENSG00000133193.12	FAM104A	7.38059e-16	1.08464e-14	1.01445	4.76951	2.1095	0.511774	0.351482
ENSG00000184182.18	UBE2F	8.13587e-16	1.19383e-14	1.06476	4.6343	2.14171	0.500637	0.333247
ENSG00000184924.5	PTRHD1	8.99562e-16	1.31602e-14	1.10702	4.14259	1.67472	0.444985	0.286147
ENSG00000123737.12	EXOSC9	9.18297e-16	1.33839e-14	1.25544	3.44192	1.30435	0.399566	0.232657
ENSG00000178999.12	AURKB	1.67054e-15	2.41303e-14	1.7686	2.16349	0.644122	0.248244	0.100111
ENSG00000167081.16	PBX3	1.8258e-15	2.63339e-14	1.49679	2.72895	0.950081	0.318961	0.156573
ENSG00000138759.18	FRAS1	2.43215e-15	3.47185e-14	1.17844	3.77382	1.562	0.418995	0.256784
ENSG00000153922.10	CHD1	2.59831e-15	3.69816e-14	1.08523	4.27781	1.91626	0.458704	0.29956
ENSG00000109685.17	NSD2	3.10729e-15	4.39363e-14	1.1023	4.10572	1.75523	0.44103	0.284216
ENSG00000140905.10	GCSH	3.34228e-15	4.70194e-14	1.00319	4.68347	2.1095	0.506221	0.349674
ENSG00000198042.10	MAK16	4.40604e-15	6.15388e-14	1.12563	3.88445	1.5942	0.424046	0.268633
ENSG00000071564.14	TCF3	4.69369e-15	6.54153e-14	1.18187	3.68777	1.5781	0.398533	0.242781
ENSG00000187325.4	TAF9B	4.80442e-15	6.68626e-14	1.34559	2.98709	1.09501	0.340003	0.18472
ENSG00000253719.3	ATXN7L3B	5.10617e-15	7.10112e-14	1.03695	4.36386	1.93237	0.459677	0.309032
ENSG00000164463.12	CREBRF	6.76892e-15	9.29374e-14	1.19999	3.60172	1.49758	0.396464	0.238744
ENSG00000174579.3	MSL2	7.5993e-15	1.03898e-13	1.67791	2.20037	0.611916	0.264922	0.113955
ENSG00000249209.2	AP000304.12	1.04703e-14	1.40968e-13	1.17096	3.78611	1.67472	0.432074	0.266668
ENSG00000172336.4	POP7	1.15719e-14	1.55261e-13	1.09344	3.95821	1.69082	0.436065	0.282282
ENSG00000125166.12	GOT2	1.20034e-14	1.60496e-13	1.02305	4.42532	2.01288	0.474157	0.322143
ENSG00000143553.10	SNAPIN	1.21007e-14	1.61575e-13	1.14825	3.78611	1.67472	0.411881	0.256784
ENSG00000198932.12	GPRASP1	1.28378e-14	1.71065e-13	1.80078	2.00369	0.563607	0.24222	0.0954528
ENSG00000152944.8	MED21	1.33317e-14	1.77039e-13	1.28526	2.99939	1.0467	0.342193	0.193224
ENSG00000135521.8	LTV1	1.37002e-14	1.81762e-13	1.09907	4.00738	1.77134	0.443009	0.286147
ENSG00000275004.3	ZNF280B	1.392e-14	1.84348e-13	1.36157	2.71666	0.885668	0.313349	0.167493
ENSG00000263465.4	SRSF8	1.46794e-14	1.94007e-13	1.01069	4.33927	1.90016	0.46839	0.320281
ENSG00000273018.6	CTD-2303H24.2	1.9014e-14	2.4859e-13	1.11158	3.87216	1.64251	0.432074	0.276455
ENSG00000269466.3	RP11-432M8.17	2.19603e-14	2.85e-13	1.32588	2.96251	1.11111	0.343286	0.188981
ENSG00000265784.1	RP1-56K13.3	2.20664e-14	2.85994e-13	1.04226	4.25323	1.94847	0.45578	0.305254
ENSG00000147224.11	PRPS1	2.22604e-14	2.88316e-13	1.16712	3.50338	1.43317	0.382907	0.23469
ENSG00000205571.13	SMN2	2.43013e-14	3.13497e-13	1.77191	1.9791	0.563607	0.232505	0.0931158
ENSG00000100711.13	ZFYVE21	3.3411e-14	4.28172e-13	1.06602	4.14259	1.93237	0.453826	0.29956
ENSG00000160563.13	MED27	4.30638e-14	5.47901e-13	1.14197	3.68777	1.65862	0.398533	0.248807
ENSG00000120860.10	WASHC3	4.46102e-14	5.66462e-13	1.00277	4.3024	2.01288	0.458704	0.314672
ENSG00000181991.15	MRPS11	5.62807e-14	7.09553e-13	1.07632	3.82299	1.62641	0.417982	0.272552
ENSG00000081181.7	ARG2	6.97217e-14	8.75601e-13	1.11524	3.66318	1.5942	0.395428	0.250807
ENSG00000117650.12	NEK2	7.54207e-14	9.44728e-13	2.85838	1.10633	0.161031	0.136518	0.025357
ENSG00000137807.14	KIF23	7.59287e-14	9.50479e-13	1.04508	3.93362	1.67472	0.427064	0.284216
ENSG00000144597.13	EAF1	7.7576e-14	9.69226e-13	1.17982	2.9748	1.09501	0.35415	0.214172
ENSG00000106554.12	CHCHD3	8.33103e-14	1.0382e-12	1.12892	3.61401	1.562	0.398533	0.250807
ENSG00000171241.8	SHCBP1	8.35727e-14	1.0408e-12	1.31373	2.90104	1.12721	0.330091	0.182583
ENSG00000175920.17	DOK7	1.00482e-13	1.23947e-12	1.0146	4.08113	1.85185	0.433073	0.293834
ENSG00000249971.1	RP11-256P1.1	1.07375e-13	1.32114e-12	1.39895	2.56915	0.917874	0.30089	0.156573
ENSG00000067066.16	SP100	1.08734e-13	1.33702e-12	1.30818	2.93792	1.15942	0.343286	0.191105
ENSG00000101138.11	CSTF1	1.19692e-13	1.46434e-12	1.0748	3.98279	1.85185	0.447941	0.293834
ENSG00000013810.18	TACC3	1.43077e-13	1.73948e-12	1.51734	2.24954	0.708535	0.262556	0.125348
ENSG00000143756.11	FBXO28	1.65251e-13	2.00156e-12	1.04055	4.01967	1.88406	0.434071	0.289998
ENSG00000183889.12	AC138969.4	1.65405e-13	2.00217e-12	-1.19989	1.63491	3.6715	0.192672	0.483343
ENSG00000182010.10	RTKN2	1.75079e-13	2.11664e-12	1.70638	1.94222	0.57971	0.233724	0.0977844
ENSG00000272398.5	CD24	1.8853e-13	2.26797e-12	1.04341	3.71235	1.52979	0.404716	0.268633
ENSG00000233024.7	RP11-1212A22.4	1.91358e-13	2.29914e-12	-1.07269	2.37246	4.65378	0.283648	0.630367
ENSG00000198771.10	RCSD1	2.01079e-13	2.41295e-12	1.61844	2.07744	0.644122	0.245839	0.109362
ENSG00000165704.14	HPRT1	2.09897e-13	2.5141e-12	1.04179	3.9705	1.83575	0.43706	0.291918
ENSG00000084636.17	COL16A1	2.22034e-13	2.6562e-12	-1.04961	2.96251	5.21739	0.338907	0.72426
ENSG00000040275.16	SPDL1	2.53542e-13	3.02198e-12	1.21135	3.06085	1.23994	0.350903	0.207934
ENSG00000174718.11	KIAA1551	2.58946e-13	3.07694e-12	1.33583	2.72895	1.0467	0.323428	0.176144
ENSG00000084463.7	WBP11	2.82127e-13	3.34421e-12	1.01763	4.03196	1.83575	0.446956	0.30336
ENSG00000095002.14	MSH2	3.8441e-13	4.50713e-12	1.01197	3.93362	1.77134	0.435069	0.295746
ENSG00000155906.17	RMND1	3.88064e-13	4.54449e-12	1.37725	2.60602	0.99839	0.30089	0.158767
ENSG00000153044.9	CENPH	3.94137e-13	4.61283e-12	1.86571	1.68408	0.450886	0.205291	0.0766016
ENSG00000128253.13	RFPL2	4.61243e-13	5.35947e-12	1.43148	2.36017	0.78905	0.282488	0.14331
ENSG00000163811.11	WDR43	4.76946e-13	5.53531e-12	1.07227	3.42963	1.40097	0.382907	0.248807
ENSG00000134748.12	PRPF38A	5.15224e-13	5.97242e-12	1.01984	3.83528	1.72303	0.421019	0.284216
ENSG00000081277.12	PKP1	5.38154e-13	6.22708e-12	1.09489	3.4788	1.52979	0.370228	0.236719
ENSG00000174403.15	C20orf200	6.50224e-13	7.47931e-12	1.48492	2.17578	0.692432	0.253038	0.12308
ENSG00000165304.7	MELK	6.79554e-13	7.79822e-12	1.30504	2.75353	1.11111	0.321197	0.178295
ENSG00000205208.4	C4orf46	6.80922e-13	7.8093e-12	1.08962	3.18377	1.17552	0.35415	0.226533
ENSG00000139531.12	SUOX	7.1346e-13	8.1632e-12	1.70875	1.85618	0.547504	0.228837	0.0954528
ENSG00000133985.2	TTC9	7.2057e-13	8.23484e-12	1.00133	4.09342	1.93237	0.45578	0.312796
ENSG00000132383.11	RPA1	8.22789e-13	9.36447e-12	1.04981	3.71235	1.70692	0.420007	0.278401
ENSG00000131153.8	GINS2	9.55393e-13	1.0823e-11	1.64362	1.9791	0.660225	0.2398	0.104747
ENSG00000123080.10	CDKN2C	1.06359e-12	1.19996e-11	1.39705	2.38476	0.869565	0.276667	0.14331
ENSG00000106483.11	SFRP4	1.07712e-12	1.21453e-11	1.26253	2.58144	0.885668	0.291731	0.165319
ENSG00000115946.7	PNO1	1.1703e-12	1.31806e-11	1.15434	3.20836	1.41707	0.35523	0.218309
ENSG00000133028.10	SCO1	1.26958e-12	1.42739e-11	1.09949	3.57714	1.70692	0.400598	0.256784
ENSG00000115163.14	CENPA	1.31748e-12	1.47698e-11	1.75181	1.72096	0.466989	0.207796	0.0837125
ENSG00000214114.8	MYCBP	1.5914e-12	1.76572e-11	1.20696	2.91334	1.19163	0.326765	0.193224
ENSG00000249459.8	ZNF286B	1.64019e-12	1.81415e-11	1.04383	3.7984	1.83575	0.424046	0.282282
ENSG00000223417.8	TRIM49D1	1.85498e-12	2.04184e-11	1.79405	1.67179	0.434783	0.21899	0.0860716
ENSG00000083720.12	OXCT1	2.61523e-12	2.83372e-11	1.04766	3.51567	1.5781	0.386052	0.254796
ENSG00000175575.12	PAAF1	2.65849e-12	2.87899e-11	1.07218	3.40504	1.51369	0.39439	0.256784
ENSG00000136824.18	SMC2	2.66449e-12	2.88389e-11	1.21841	2.85187	1.17552	0.328984	0.193224
ENSG00000132522.15	GPS2	3.16433e-12	3.40779e-11	1.15434	3.17148	1.46538	0.35523	0.218309
ENSG00000010292.12	NCAPD2	4.21718e-12	4.50915e-11	1.13401	3.1346	1.40097	0.35415	0.220372
ENSG00000197061.4	HIST1H4C	4.41722e-12	4.71008e-11	2.81557	0.95882	0.128824	0.120268	0.0228501
ENSG00000137947.11	GTF2B	4.50359e-12	4.79955e-11	1.09874	3.35587	1.562	0.382907	0.244794
ENSG00000169429.10	CXCL8	4.9605e-12	5.26914e-11	-1.77782	0.737554	2.15781	0.0995761	0.376466
ENSG00000132434.9	LANCL2	5.01442e-12	5.3206e-11	1.24986	2.71666	1.09501	0.317841	0.182583
ENSG00000157450.15	RNF111	5.25444e-12	5.56919e-11	1.08815	3.3067	1.48148	0.377644	0.242781
ENSG00000100211.10	CBY1	6.62157e-12	6.96125e-11	1.20655	2.87646	1.25604	0.33671	0.199555
ENSG00000111880.15	RNGTT	6.746e-12	7.07674e-11	1.54119	1.9914	0.692432	0.248244	0.116244
ENSG00000029993.14	HMGB3	6.85365e-12	7.18579e-11	1.0424	3.31899	1.46538	0.364898	0.240764
ENSG00000152484.13	USP12	7.12457e-12	7.45375e-11	1.07994	3.23294	1.41707	0.367033	0.236719
ENSG00000080986.12	NDC80	8.09311e-12	8.43977e-11	1.52118	2.01598	0.676329	0.254233	0.120806
ENSG00000267673.6	FDX1L	8.46744e-12	8.80179e-11	1.02235	3.49109	1.61031	0.386052	0.258769
ENSG00000185962.1	LCE3A	9.19232e-12	9.51964e-11	1.92124	1.43823	0.37037	0.181177	0.0646366
ENSG00000163960.11	UBXN7	9.25327e-12	9.57765e-11	1.06111	3.31899	1.52979	0.365966	0.238744
ENSG00000118193.11	KIF14	9.51416e-12	9.83197e-11	1.67712	1.73325	0.547504	0.21403	0.0907732
ENSG00000130208.9	APOC1	1.17076e-11	1.19965e-10	-1.14087	2.07744	3.83253	0.244634	0.575569
ENSG00000143079.14	CTTNBP2NL	1.19575e-11	1.22398e-10	1.01926	3.55255	1.70692	0.388143	0.26075
ENSG00000168496.3	FEN1	1.24874e-11	1.27352e-10	1.02549	3.44192	1.61031	0.383957	0.256784
ENSG00000177685.16	EFCAB4A	1.27447e-11	1.29908e-10	1.24582	2.59373	1.0306	0.306573	0.176144
ENSG00000144959.9	NCEH1	1.49922e-11	1.52099e-10	1.06111	3.28211	1.52979	0.365966	0.238744
ENSG00000106462.10	EZH2	1.50922e-11	1.53033e-10	1.4767	1.90535	0.57971	0.238588	0.116244
ENSG00000120952.4	PRAMEF2	1.60977e-11	1.62129e-10	2.28852	1.13092	0.241546	0.13786	0.0377984
ENSG00000153815.16	CMIP	1.73607e-11	1.74487e-10	1.27788	2.44622	0.966184	0.28712	0.160955
ENSG00000172348.14	RCAN2	1.85578e-11	1.86134e-10	1.26051	2.43393	0.950081	0.273158	0.154375
ENSG00000072571.19	HMMR	1.8825e-11	1.88522e-10	1.46749	2.10203	0.805153	0.258998	0.127611
ENSG00000198912.10	C1orf174	2.05957e-11	2.05407e-10	1.30591	2.38476	0.950081	0.288275	0.158767
ENSG00000242265.5	PEG10	2.05864e-11	2.05407e-10	1.38368	2.17578	0.821256	0.254233	0.132121
ENSG00000198719.8	DLL1	2.18853e-11	2.17488e-10	1.00944	3.28211	1.41707	0.377644	0.254796
ENSG00000114383.9	TUSC2	2.20651e-11	2.19162e-10	1.36047	2.12661	0.740741	0.250644	0.132121
ENSG00000146670.9	CDCA5	2.22761e-11	2.21032e-10	1.8031	1.4874	0.402576	0.179891	0.0694398
ENSG00000076003.4	MCM6	2.23766e-11	2.21802e-10	1.01456	3.4788	1.67472	0.387098	0.26075
ENSG00000151718.15	WWC2	2.28e-11	2.25653e-10	1.14158	2.92563	1.28824	0.340003	0.210017
ENSG00000161888.11	SPC24	2.43617e-11	2.40498e-10	1.44695	1.96681	0.644122	0.238588	0.118528
ENSG00000181666.17	HKR1	2.58069e-11	2.54085e-10	1.0424	3.25753	1.48148	0.364898	0.240764
ENSG00000126803.9	HSPA2	2.73206e-11	2.67938e-10	1.94544	1.3153	0.305958	0.157782	0.0549604
ENSG00000120057.4	SFRP5	2.88748e-11	2.82041e-10	2.06296	1.24155	0.305958	0.148535	0.0476413
ENSG00000187607.15	ZNF286A	2.89461e-11	2.82453e-10	1.36361	2.23725	0.869565	0.278999	0.147751
ENSG00000269292.1	CTB-12A17.3	2.95649e-11	2.87913e-10	1.5023	1.91764	0.676329	0.228837	0.109362
ENSG00000273899.4	NOL12	2.99815e-11	2.91678e-10	1.22798	2.55685	1.0628	0.296321	0.171828
ENSG00000152253.8	SPC25	3.39614e-11	3.28915e-10	2.61045	0.946527	0.161031	0.116163	0.025357
ENSG00000125249.6	RAP2A	3.67976e-11	3.5532e-10	1.06076	3.06085	1.33655	0.35415	0.23062
ENSG00000170903.10	MSANTD4	3.77547e-11	3.64019e-10	1.27558	2.39705	0.950081	0.294029	0.165319
ENSG00000157227.12	MMP14	4.12379e-11	3.96226e-10	-1.09884	2.311	4.04187	0.26846	0.609644
ENSG00000111206.12	FOXM1	4.82224e-11	4.61055e-10	1.3188	2.17578	0.821256	0.248244	0.134369
ENSG00000142751.14	GPN2	5.2074e-11	4.96658e-10	1.34742	2.18808	0.853462	0.256618	0.136612
ENSG00000163520.13	FBLN2	6.04505e-11	5.72894e-10	-1.32321	0.983405	2.47987	0.128426	0.362266
ENSG00000169612.3	FAM103A1	6.2839e-11	5.9408e-10	1.25091	2.42163	0.99839	0.282488	0.160955
ENSG00000117697.14	NSL1	6.4062e-11	6.05349e-10	1.30347	2.21266	0.821256	0.261372	0.14331
ENSG00000124356.15	STAMBP	7.34026e-11	6.89254e-10	1.05182	2.95022	1.23994	0.334509	0.218309
ENSG00000139579.12	NABP2	7.43467e-11	6.97781e-10	1.04595	3.18377	1.51369	0.362757	0.238744
ENSG00000272742.1	CTB-43P18.1	7.66822e-11	7.19007e-10	1.45845	1.83159	0.595813	0.222694	0.109362
ENSG00000143333.6	RGS16	7.74035e-11	7.25312e-10	1.60093	1.68408	0.531401	0.209046	0.0931158
ENSG00000051180.16	RAD51	7.87297e-11	7.36782e-10	1.95837	1.27843	0.322061	0.159097	0.0549604
ENSG00000124900.12	TRIM51	7.94747e-11	7.43396e-10	1.6394	1.6595	0.531401	0.209046	0.0907732
ENSG00000111907.20	TPD52L1	8.20467e-11	7.6598e-10	1.40919	1.92993	0.644122	0.228837	0.116244
ENSG00000138182.14	KIF20B	9.82403e-11	9.09729e-10	1.37599	2.10203	0.837359	0.253038	0.132121
ENSG00000167306.19	MYO5B	1.09292e-10	1.00871e-09	1.37438	2.02827	0.740741	0.244634	0.127611
ENSG00000175592.8	FOSL1	1.10424e-10	1.01818e-09	1.05182	2.9748	1.35266	0.334509	0.218309
ENSG00000274629.1	RP11-92F20.1	1.13662e-10	1.04584e-09	1.3598	2.1512	0.885668	0.262556	0.13885
ENSG00000176124.11	DLEU1	1.21324e-10	1.11446e-09	1.34464	2.05286	0.772947	0.236159	0.125348
ENSG00000106049.8	HIBADH	1.2532e-10	1.15062e-09	1.0133	3.1346	1.43317	0.353069	0.236719
ENSG00000072041.16	SLC6A15	1.47508e-10	1.34481e-09	-1.40466	1.06945	2.46377	0.136518	0.400841
ENSG00000116670.14	MAD2L2	1.49404e-10	1.36081e-09	1.02549	2.96251	1.30435	0.332302	0.220372
ENSG00000169679.14	BUB1	1.77944e-10	1.60571e-09	1.58008	1.6472	0.563607	0.196474	0.0884252
ENSG00000157036.12	EXOG	2.01658e-10	1.80711e-09	1.08637	2.70436	1.14332	0.31672	0.201656
ENSG00000162433.14	AK4	2.11934e-10	1.89395e-09	1.1768	2.53227	1.0789	0.304304	0.182583
ENSG00000170542.5	SERPINB9	2.2475e-10	2.00204e-09	1.98896	1.18009	0.273752	0.148535	0.050087
ENSG00000179021.9	C3orf38	2.25377e-10	2.0067e-09	1.23785	2.26183	0.869565	0.276667	0.158767
ENSG00000180329.13	CCDC43	2.5762e-10	2.27813e-09	1.20237	2.37246	0.982287	0.277834	0.163139
ENSG00000162630.5	B3GALT2	2.70562e-10	2.38714e-09	1.315	2.05286	0.78905	0.2398	0.129869
ENSG00000164176.12	EDIL3	2.85717e-10	2.51856e-09	1.79948	1.3276	0.37037	0.16172	0.0622263
ENSG00000126814.6	TRMT5	3.04245e-10	2.67461e-09	1.23086	2.28642	0.917874	0.275498	0.158767
ENSG00000272657.1	AP000320.7	3.13087e-10	2.74847e-09	1.76245	1.36447	0.386473	0.169548	0.0670411
ENSG00000223547.9	ZNF844	3.38661e-10	2.95974e-09	1.65776	1.40135	0.37037	0.174733	0.07422
ENSG00000135070.14	ISCA1	3.55011e-10	3.09428e-09	1.07402	2.86417	1.32045	0.338907	0.218309
ENSG00000079931.14	MOXD1	3.65971e-10	3.18552e-09	1.02549	2.90104	1.30435	0.332302	0.220372
ENSG00000259792.1	RP11-114H24.6	4.2167e-10	3.65071e-09	1.25714	2.20037	0.917874	0.257808	0.145533
ENSG00000160208.12	RRP1B	4.34092e-10	3.75492e-09	1.0804	2.67978	1.15942	0.315597	0.201656
ENSG00000205189.11	ZBTB10	4.87677e-10	4.18859e-09	1.32094	2.04057	0.821256	0.244634	0.132121
ENSG00000132664.11	POLR3F	4.98181e-10	4.27314e-09	1.30524	2.11432	0.885668	0.257808	0.141082
ENSG00000146281.5	PM20D2	5.20162e-10	4.45578e-09	1.00697	2.90104	1.30435	0.334509	0.224484
ENSG00000163535.17	SGO2	5.42955e-10	4.63467e-09	1.37422	1.80701	0.611916	0.223926	0.116244
ENSG00000187522.15	HSPA14	5.92803e-10	5.04467e-09	1.21617	2.32329	0.99839	0.280163	0.163139
ENSG00000147044.21	CASK	6.2892e-10	5.33566e-09	1.23035	2.311	0.99839	0.278999	0.160955
ENSG00000128581.15	IFT22	6.43975e-10	5.45386e-09	1.09472	2.71666	1.27214	0.324541	0.205845
ENSG00000230522.5	MBD3L2	6.58799e-10	5.57697e-09	1.12256	2.60602	1.17552	0.326765	0.203753
ENSG00000100281.13	HMGXB4	7.1108e-10	6.00908e-09	1.0898	2.66749	1.22383	0.311095	0.197449
ENSG00000172315.5	TP53RK	7.55296e-10	6.36612e-09	1.13731	2.47081	1.0628	0.290581	0.178295
ENSG00000146707.14	POMZP3	8.03363e-10	6.73909e-09	1.17465	2.311	0.950081	0.276667	0.165319
ENSG00000125821.12	DTD1	8.62174e-10	7.19515e-09	1.00575	2.77812	1.20773	0.31672	0.212097
ENSG00000146587.17	RBAK	9.43241e-10	7.82565e-09	1.15359	2.22495	0.869565	0.273158	0.165319
ENSG00000136960.12	ENPP2	9.74067e-10	8.0597e-09	-1.35066	1.08175	2.39936	0.135174	0.38524
ENSG00000134996.11	OSTF1	1.01349e-09	8.37162e-09	1.30677	1.9914	0.78905	0.238588	0.129869
ENSG00000196449.3	YRDC	1.04615e-09	8.63407e-09	1.00848	2.86417	1.32045	0.328984	0.220372
ENSG00000170456.15	DENND5B	1.10081e-09	9.06975e-09	1.02754	2.69207	1.17552	0.308836	0.203753
ENSG00000076248.10	UNG	1.32069e-09	1.07582e-08	1.34126	1.78242	0.595813	0.215273	0.113955
ENSG00000139734.17	DIAPH3	1.33473e-09	1.08589e-08	1.64287	1.47511	0.515298	0.188855	0.0813478
ENSG00000171130.17	ATP6V0E2	1.54647e-09	1.24461e-08	1.21135	2.12661	0.869565	0.247042	0.14331
ENSG00000183628.12	DGCR6	1.60601e-09	1.28932e-08	1.3641	1.70867	0.563607	0.201522	0.104747
ENSG00000108001.13	EBF3	1.75983e-09	1.40642e-08	1.04857	2.815	1.41707	0.327875	0.214172
ENSG00000198826.10	ARHGAP11A	1.81986e-09	1.45021e-08	1.23699	2.01598	0.78905	0.2398	0.136612
ENSG00000158985.13	CDC42SE2	1.87899e-09	1.49326e-08	1.00411	2.91334	1.40097	0.345468	0.232657
ENSG00000159082.17	SYNJ1	1.904e-09	1.51045e-08	1.35048	1.80701	0.676329	0.216513	0.113955
ENSG00000118640.10	VAMP8	1.92424e-09	1.52526e-08	1.10955	2.44622	1.09501	0.282488	0.176144
ENSG00000107859.9	PITX3	1.92884e-09	1.52828e-08	1.24788	2.00369	0.805153	0.230061	0.129869
ENSG00000186469.8	GNG2	2.00095e-09	1.58155e-08	1.06988	2.53227	1.12721	0.291731	0.186853
ENSG00000117586.10	TNFSF4	2.01589e-09	1.59271e-08	1.25045	2.07744	0.885668	0.253038	0.14331
ENSG00000112118.18	MCM3	2.16266e-09	1.70037e-08	1.03831	2.58144	1.12721	0.298609	0.195339
ENSG00000137502.9	RAB30	2.26389e-09	1.77709e-08	1.01966	2.63061	1.14332	0.322313	0.214172
ENSG00000196946.10	ZNF705A	2.56541e-09	2.00003e-08	1.54536	1.47511	0.499195	0.18246	0.0837125
ENSG00000175305.17	CCNE2	2.65013e-09	2.06194e-08	1.71737	1.27843	0.386473	0.159097	0.0646366
ENSG00000149582.15	TMEM25	2.66705e-09	2.07345e-08	1.15102	2.21266	0.917874	0.258998	0.156573
ENSG00000182330.10	PRAMEF8	2.83802e-09	2.19845e-08	1.27788	1.85618	0.676329	0.222694	0.12308
ENSG00000156802.12	ATAD2	2.97938e-09	2.30244e-08	1.20279	2.16349	0.950081	0.26374	0.154375
ENSG00000147679.11	UTP23	3.24044e-09	2.49131e-08	1.17305	2.1512	0.917874	0.258998	0.154375
ENSG00000048028.11	USP28	3.30889e-09	2.53991e-08	1.0715	2.51998	1.14332	0.295176	0.188981
ENSG00000179750.15	APOBEC3B	3.39166e-09	2.59934e-08	2.01484	1.02028	0.241546	0.129779	0.042732
ENSG00000224470.7	ATXN1L	3.65114e-09	2.7883e-08	1.04655	2.59373	1.22383	0.303167	0.197449
ENSG00000087510.6	TFAP2C	3.78192e-09	2.88477e-08	3.09588	0.639213	0.0644122	0.0827089	0.0127589
ENSG00000183691.4	NOG	3.85508e-09	2.93367e-08	1.38386	1.6472	0.57971	0.204036	0.104747
ENSG00000155330.9	C16orf87	3.86996e-09	2.94384e-08	1.01966	2.74124	1.28824	0.322313	0.214172
ENSG00000164758.7	MED30	3.92139e-09	2.9809e-08	1.90323	1.08175	0.257649	0.14054	0.050087
ENSG00000136943.10	CTSV	4.18963e-09	3.17333e-08	1.8031	1.13092	0.289855	0.13786	0.0525266
ENSG00000136875.12	PRPF4	4.4117e-09	3.33205e-08	1.05559	2.51998	1.14332	0.298609	0.193224
ENSG00000257379.1	RP11-793H13.8	4.64604e-09	3.50265e-08	1.02165	2.75353	1.36876	0.325654	0.216243
ENSG00000162441.11	LZIC	4.7022e-09	3.54224e-08	1.09723	2.34788	1.0306	0.283648	0.178295
ENSG00000063322.13	MED29	4.73869e-09	3.56696e-08	1.03631	2.56915	1.20773	0.295176	0.193224
ENSG00000143228.12	NUF2	4.77551e-09	3.59329e-08	1.37019	1.69637	0.644122	0.206544	0.107057
ENSG00000109787.12	KLF3	4.99307e-09	3.75117e-08	1.01255	2.51998	1.0789	0.294029	0.195339
ENSG00000187569.2	DPPA3	4.99806e-09	3.75347e-08	2.38304	0.860479	0.193237	0.118901	0.0303522
ENSG00000154839.9	SKA1	5.13034e-09	3.8439e-08	2.34084	0.835894	0.161031	0.106521	0.0278577
ENSG00000154429.10	CCSAP	5.41253e-09	4.03975e-08	1.67346	1.30301	0.41868	0.165641	0.0694398
ENSG00000279945.1	RP11-97O12.5	6.17702e-09	4.58042e-08	1.20413	1.96681	0.78905	0.227611	0.132121
ENSG00000161381.13	PLXDC1	6.22233e-09	4.6105e-08	-1.1511	1.38906	2.75362	0.179891	0.442943
ENSG00000139132.14	FGD4	6.2352e-09	4.61652e-08	1.04539	2.49539	1.15942	0.290581	0.188981
ENSG00000110104.11	CCDC86	6.4308e-09	4.75048e-08	1.04615	2.4831	1.15942	0.281326	0.182583
ENSG00000230438.6	RP11-420G6.4	6.7446e-09	4.96342e-08	2.4548	0.823602	0.161031	0.114792	0.0278577
ENSG00000175315.2	CST6	6.75287e-09	4.96762e-08	1.14961	2.13891	0.917874	0.251842	0.152172
ENSG00000237649.7	KIFC1	7.05048e-09	5.1787e-08	2.54119	0.737554	0.128824	0.0897715	0.0203368
ENSG00000204510.5	PRAMEF7	7.21057e-09	5.29229e-08	1.91626	1.03258	0.257649	0.128426	0.0451897
ENSG00000185104.19	FAF1	7.24407e-09	5.30885e-08	1.14887	2.13891	0.933977	0.248244	0.149964
ENSG00000106617.13	PRKAG2	7.2517e-09	5.31245e-08	1.62283	1.3153	0.41868	0.165641	0.0718328
ENSG00000130695.14	CEP85	7.46953e-09	5.46584e-08	2.00277	0.983405	0.257649	0.121632	0.0402683
ENSG00000169548.3	ZNF280A	7.53707e-09	5.51319e-08	2.31089	0.848187	0.193237	0.113418	0.0303522
ENSG00000076382.16	SPAG5	8.02957e-09	5.858e-08	1.35411	1.6472	0.611916	0.200262	0.104747
ENSG00000257553.1	RP11-603J24.17	8.73761e-09	6.35308e-08	1.66703	1.20467	0.338164	0.148535	0.0622263
ENSG00000003249.13	DBNDD1	9.19945e-09	6.6739e-08	2.04341	0.934235	0.20934	0.117533	0.0377984
ENSG00000152240.12	HAUS1	9.58989e-09	6.93126e-08	1.0408	2.45851	1.15942	0.292881	0.191105
ENSG00000257218.5	GATC	1.00118e-08	7.21207e-08	1.16504	2.10203	0.917874	0.254233	0.152172
ENSG00000110063.8	DCPS	1.00449e-08	7.23324e-08	1.08352	2.12661	0.901771	0.251842	0.158767
ENSG00000150556.16	LYPD6B	1.07111e-08	7.69866e-08	1.26834	1.67179	0.563607	0.197738	0.109362
ENSG00000258102.3	MAP1LC3B2	1.17495e-08	8.4015e-08	1.02769	2.4831	1.17552	0.290581	0.191105
ENSG00000168874.12	ATOH8	1.25876e-08	8.97441e-08	1.77272	1.09404	0.305958	0.135174	0.0525266
ENSG00000156510.12	HKDC1	1.26319e-08	9.00263e-08	2.96095	0.614628	0.0805153	0.0755961	0.0127589
ENSG00000142856.16	ITGB3BP	1.34306e-08	9.52578e-08	1.48914	1.30301	0.37037	0.16172	0.0766016
ENSG00000086200.16	IPO11	1.37411e-08	9.71831e-08	1.03813	2.20037	0.917874	0.257808	0.167493
ENSG00000171320.14	ESCO2	1.51015e-08	1.06263e-07	2.51734	0.749846	0.128824	0.109285	0.025357
ENSG00000186130.4	ZBTB6	1.51623e-08	1.06652e-07	1.252	1.78242	0.692432	0.215273	0.120806
ENSG00000107669.17	ATE1	1.60104e-08	1.12374e-07	1.10042	2.16349	0.950081	0.257808	0.160955
ENSG00000163684.11	RPP14	1.63929e-08	1.14685e-07	1.05791	2.34788	1.0789	0.280163	0.180441
ENSG00000161981.10	SNRNP25	1.67603e-08	1.17129e-07	1.07541	2.23725	0.99839	0.26374	0.167493
ENSG00000136710.9	CCDC115	1.73126e-08	1.20815e-07	1.18648	1.88076	0.756844	0.221461	0.129869
ENSG00000222014.5	RAB6C	1.93131e-08	1.34245e-07	1.46985	1.40135	0.483092	0.178604	0.0860716
ENSG00000109738.10	GLRB	1.96518e-08	1.36508e-07	1.10042	2.16349	0.966184	0.257808	0.160955
ENSG00000170899.10	GSTA4	2.10489e-08	1.45633e-07	1.34428	1.67179	0.676329	0.211541	0.111661
ENSG00000100890.15	KIAA0391	2.45086e-08	1.68311e-07	1.06111	2.27412	1.0467	0.274329	0.176144
ENSG00000014138.8	POLA2	2.50228e-08	1.71721e-07	1.06613	2.21266	1.01449	0.258998	0.165319
ENSG00000035499.12	DEPDC1B	2.50616e-08	1.71866e-07	2.50662	0.725261	0.144928	0.0981813	0.0228501
ENSG00000075218.18	GTSE1	2.54459e-08	1.74255e-07	2.15477	0.823602	0.177134	0.10236	0.0303522
ENSG00000186654.20	PRR5	2.56723e-08	1.7562e-07	1.15545	2.01598	0.901771	0.24222	0.145533
ENSG00000223638.3	RFPL4A	2.65735e-08	1.81466e-07	1.65485	1.11862	0.322061	0.141877	0.0598102
ENSG00000169118.17	CSNK1G1	2.70092e-08	1.84376e-07	1.02549	2.34788	1.0789	0.277834	0.182583
ENSG00000013588.7	GPRC5A	2.75496e-08	1.87867e-07	1.28656	1.68408	0.676329	0.204036	0.111661
ENSG00000197860.9	SGTB	2.83278e-08	1.92836e-07	1.05725	2.23725	1.01449	0.267282	0.171828
ENSG00000137812.19	CASC5	2.96008e-08	2.01008e-07	1.22398	1.73325	0.676329	0.211541	0.120806
ENSG00000108239.8	TBC1D12	3.07973e-08	2.08841e-07	1.1103	2.08974	0.950081	0.245839	0.152172
ENSG00000135643.4	KCNMB4	3.15934e-08	2.13941e-07	2.37599	0.749846	0.161031	0.0995761	0.025357
ENSG00000181007.8	ZFP82	3.30921e-08	2.23233e-07	1.45594	1.3276	0.434783	0.163029	0.0789776
ENSG00000169607.12	CKAP2L	3.39179e-08	2.28567e-07	1.72593	1.06945	0.305958	0.131131	0.0525266
ENSG00000152443.12	ZNF776	3.43213e-08	2.31125e-07	1.03056	2.16349	0.917874	0.256618	0.167493
ENSG00000125351.11	UPF3B	3.46832e-08	2.33481e-07	1.45373	1.38906	0.499195	0.172144	0.0837125
ENSG00000136159.3	NUDT15	3.67333e-08	2.47025e-07	1.08618	2.07744	0.933977	0.24222	0.152172
ENSG00000178585.14	CTNNBIP1	3.82124e-08	2.56616e-07	1.00277	2.40934	1.15942	0.280163	0.186853
ENSG00000129480.12	DTD2	4.11977e-08	2.75332e-07	1.55107	1.29072	0.466989	0.168247	0.0766016
ENSG00000164778.4	EN2	4.47826e-08	2.9806e-07	1.06988	2.02827	0.837359	0.2398	0.152172
ENSG00000203760.8	CENPW	4.99341e-08	3.31099e-07	1.18595	1.75784	0.708535	0.210294	0.12308
ENSG00000112029.9	FBXO5	5.23764e-08	3.46583e-07	1.25954	1.61033	0.611916	0.192672	0.107057
ENSG00000198131.13	ZNF544	5.83645e-08	3.84505e-07	1.32505	1.49969	0.563607	0.179891	0.0954528
ENSG00000137054.15	POLR1E	6.42913e-08	4.20981e-07	1.08252	2.02827	0.917874	0.234942	0.147751
ENSG00000163923.9	RPL39L	6.47373e-08	4.23759e-07	1.49798	1.26613	0.434783	0.157782	0.07422
ENSG00000196636.7	SDHAF3	6.48409e-08	4.23959e-07	1.17782	1.79471	0.740741	0.223926	0.132121
ENSG00000237190.3	CDKN2AIPNL	6.52441e-08	4.26214e-07	1.1526	1.89305	0.837359	0.227611	0.136612
ENSG00000163681.14	SLMAP	6.59852e-08	4.30767e-07	1.00671	2.47081	1.28824	0.302029	0.201656
ENSG00000018699.11	TTC27	6.73863e-08	4.39322e-07	1.09588	2.06515	0.950081	0.247042	0.154375
ENSG00000135451.12	TROAP	6.76445e-08	4.4071e-07	1.58008	1.09404	0.273752	0.135174	0.0598102
ENSG00000129810.14	SGO1	7.0582e-08	4.58618e-07	2.25954	0.749846	0.161031	0.100969	0.0278577
ENSG00000176842.14	IRX5	7.39158e-08	4.79158e-07	1.48914	1.27843	0.450886	0.16172	0.0766016
ENSG00000257181.1	RP11-611O2.5	7.45492e-08	4.83103e-07	1.00841	2.34788	1.12721	0.296321	0.197449
ENSG00000128250.5	RFPL1	7.69116e-08	4.97582e-07	1.66934	1.08175	0.305958	0.143212	0.0598102
ENSG00000158164.6	TMSB15A	7.75635e-08	5.01132e-07	1.73147	1.02028	0.305958	0.125714	0.050087
ENSG00000197872.11	FAM49A	9.02463e-08	5.79413e-07	1.11434	1.90535	0.821256	0.236159	0.145533
ENSG00000120733.13	KDM3B	9.40776e-08	6.01428e-07	1.07611	1.9914	0.869565	0.237374	0.149964
ENSG00000101911.12	PRPS2	9.47643e-08	6.04624e-07	1.32505	1.45052	0.547504	0.179891	0.0954528
ENSG00000087884.14	AAMDC	9.68342e-08	6.17223e-07	1.04987	2.10203	0.982287	0.243428	0.156573
ENSG00000162852.13	CNST	1.11738e-07	7.06885e-07	1.07654	1.91764	0.821256	0.223926	0.141082
ENSG00000170846.17	AC093323.3	1.13304e-07	7.16095e-07	1.31899	1.4874	0.57971	0.187579	0.100111
ENSG00000119042.16	SATB2	1.16142e-07	7.32836e-07	1.62426	1.13092	0.386473	0.149861	0.0646366
ENSG00000187627.15	RGPD1	1.22739e-07	7.72456e-07	2.13401	0.774431	0.193237	0.100969	0.0303522
ENSG00000101638.13	ST8SIA5	1.38401e-07	8.64305e-07	1.01484	2.05286	0.901771	0.244634	0.160955
ENSG00000158773.14	USF1	1.39175e-07	8.68578e-07	1.5813	1.13092	0.386473	0.14054	0.0622263
ENSG00000154642.10	C21orf91	1.43772e-07	8.95834e-07	1.25815	1.57345	0.660225	0.196474	0.109362
ENSG00000029639.10	TFB1M	1.4501e-07	9.03254e-07	1.11449	1.78242	0.724638	0.215273	0.132121
ENSG00000107815.8	TWNK	1.47834e-07	9.19374e-07	1.71479	0.995698	0.305958	0.124355	0.050087
ENSG00000138286.14	FAM149B1	1.49188e-07	9.27494e-07	1.03576	2.06515	0.933977	0.254233	0.165319
ENSG00000198168.8	SVIP	1.49757e-07	9.30441e-07	1.45067	1.25384	0.434783	0.157782	0.0766016
ENSG00000159399.9	HK2	1.49811e-07	9.30476e-07	1.01795	2.11432	0.982287	0.257808	0.169663
ENSG00000090889.11	KIF4A	1.58948e-07	9.83142e-07	1.48492	1.19238	0.41868	0.141877	0.0670411
ENSG00000133119.12	RFC3	1.61704e-07	9.98916e-07	1.2063	1.53657	0.563607	0.186302	0.107057
ENSG00000157119.11	KLHL40	1.67723e-07	1.03413e-06	1.13287	1.8193	0.821256	0.217753	0.132121
ENSG00000157368.10	IL34	1.72377e-07	1.0608e-06	1.01133	2.02827	0.917874	0.231284	0.152172
ENSG00000110675.12	ELMOD1	1.73253e-07	1.06551e-06	1.12629	1.80701	0.772947	0.223926	0.136612
ENSG00000134853.11	PDGFRA	1.77782e-07	1.09268e-06	-1.16833	1.13092	2.20612	0.145877	0.371165
ENSG00000165244.6	ZNF367	1.78441e-07	1.09638e-06	1.80839	0.90965	0.257649	0.113418	0.042732
ENSG00000103811.15	CTSH	1.81065e-07	1.11144e-06	1.05944	1.94222	0.869565	0.234942	0.149964
ENSG00000165630.13	PRPF18	1.83888e-07	1.12807e-06	1.01763	2.06515	0.933977	0.248244	0.163139
ENSG00000101871.14	MID1	1.8471e-07	1.13203e-06	1.13992	1.74554	0.740741	0.211541	0.127611
ENSG00000284681.2	AC104794.5	1.84996e-07	1.13343e-06	1.91423	0.860479	0.225443	0.114792	0.0402683
ENSG00000146109.4	ABT1	1.95801e-07	1.19548e-06	1.03448	1.88076	0.772947	0.221461	0.14331
ENSG00000165480.15	SKA3	2.06704e-07	1.25967e-06	1.45291	1.21696	0.434783	0.148535	0.0718328
ENSG00000166166.12	TRMT61A	2.26553e-07	1.37375e-06	1.19541	1.56116	0.611916	0.185023	0.107057
ENSG00000186193.8	SAPCD2	2.31035e-07	1.40005e-06	1.6402	1.06945	0.37037	0.14054	0.0598102
ENSG00000178537.9	SLC25A20	2.50128e-07	1.50728e-06	1.26756	1.45052	0.563607	0.173439	0.0954528
ENSG00000067596.10	DHX8	2.56822e-07	1.54523e-06	1.03672	1.95452	0.885668	0.234942	0.152172
ENSG00000168116.13	KIAA1586	2.65929e-07	1.59557e-06	1.19541	1.68408	0.756844	0.215273	0.125348
ENSG00000163918.10	RFC4	2.75513e-07	1.64951e-06	1.21813	1.49969	0.57971	0.179891	0.102431
ENSG00000075131.9	TIPIN	2.80918e-07	1.67619e-06	1.24905	1.51199	0.595813	0.191401	0.107057
ENSG00000144354.13	CDCA7	2.87111e-07	1.70894e-06	1.59468	1.00799	0.289855	0.131131	0.0573882
ENSG00000173926.5	2019-03-03	2.89075e-07	1.71958e-06	1.17565	1.61033	0.660225	0.201522	0.118528
ENSG00000197301.7	RP11-366L20.2	3.13676e-07	1.85966e-06	-1.93387	0.221266	0.950081	0.0362874	0.165319
ENSG00000178295.14	GEN1	3.1672e-07	1.87713e-06	1.08134	1.79471	0.772947	0.217753	0.136612
ENSG00000163026.11	C2orf44	3.17548e-07	1.88146e-06	1.10795	1.68408	0.676329	0.200262	0.12308
ENSG00000125834.12	STK35	3.29878e-07	1.94976e-06	1.19541	1.53657	0.628019	0.188855	0.109362
ENSG00000183044.11	ABAT	3.31636e-07	1.95837e-06	1.21711	1.54886	0.644122	0.187579	0.107057
ENSG00000158402.18	CDC25C	3.41387e-07	2.01289e-06	2.10522	0.725261	0.177134	0.0911781	0.0278577
ENSG00000168685.14	IL7R	3.42506e-07	2.01887e-06	1.55387	1.10633	0.402576	0.143212	0.0646366
ENSG00000138231.12	DBR1	3.42997e-07	2.02116e-06	1.11295	1.77013	0.805153	0.211541	0.129869
ENSG00000120158.11	RCL1	3.50698e-07	2.06278e-06	1.38624	1.24155	0.434783	0.160409	0.0813478
ENSG00000104626.14	ERI1	3.61484e-07	2.12237e-06	1.08648	1.72096	0.708535	0.211541	0.132121
ENSG00000166451.13	CENPN	3.91796e-07	2.28858e-06	1.79808	0.885065	0.257649	0.118901	0.0451897
ENSG00000123473.15	STIL	4.00387e-07	2.33455e-06	1.27925	1.38906	0.531401	0.174733	0.0954528
ENSG00000082126.17	MPP4	4.06343e-07	2.36785e-06	1.14748	1.67179	0.724638	0.205291	0.12308
ENSG00000243501.5	RP11-257K9.8	4.16365e-07	2.42335e-06	1.6663	0.921942	0.241546	0.114792	0.0476413
ENSG00000148429.14	USP6NL	4.20915e-07	2.4469e-06	1.1637	1.54886	0.611916	0.188855	0.111661
ENSG00000152404.15	CWF19L2	4.22126e-07	2.45295e-06	1.93238	0.799017	0.225443	0.10236	0.0353225
ENSG00000162391.11	FAM151A	4.31612e-07	2.50235e-06	1.77191	0.934235	0.305958	0.122994	0.0476413
ENSG00000105173.13	CCNE1	4.39432e-07	2.54389e-06	1.72008	0.934235	0.305958	0.118901	0.0476413
ENSG00000274944.4	RP5-864K19.6	4.41183e-07	2.55174e-06	1.03103	1.92993	0.901771	0.237374	0.154375
ENSG00000114107.8	CEP70	4.46162e-07	2.57517e-06	1.49942	1.13092	0.41868	0.143212	0.0670411
ENSG00000118507.15	AKAP7	4.50667e-07	2.59963e-06	2.58008	0.540873	0.0644122	0.0698692	0.0152912
ENSG00000173085.14	COQ2	4.57368e-07	2.63594e-06	1.16627	1.58574	0.628019	0.204036	0.120806
ENSG00000279804.2	PRAMEF18	4.93922e-07	2.83567e-06	1.78977	0.872772	0.257649	0.112042	0.042732
ENSG00000180233.10	ZNRF2	5.10457e-07	2.92541e-06	1.80028	0.848187	0.241546	0.106521	0.0402683
ENSG00000092421.16	SEMA6A	5.17495e-07	2.96225e-06	1.62675	1.00799	0.354267	0.128426	0.0549604
ENSG00000057704.12	TMCC3	5.3232e-07	3.03995e-06	1.41781	1.1555	0.386473	0.149861	0.07422
ENSG00000140993.10	TIGD7	5.41083e-07	3.08546e-06	1.13652	1.6472	0.724638	0.200262	0.120806
ENSG00000106399.11	RPA3	5.4714e-07	3.11817e-06	1.11114	1.58574	0.628019	0.186302	0.113955
ENSG00000137310.11	TCF19	5.49046e-07	3.12811e-06	1.31406	1.3153	0.515298	0.16172	0.0860716
ENSG00000072422.16	RHOBTB1	5.50712e-07	3.13576e-06	1.0744	1.75784	0.772947	0.220226	0.13885
ENSG00000198455.4	ZXDB	5.80964e-07	3.29835e-06	1.25431	1.40135	0.547504	0.176025	0.0977844
ENSG00000099864.17	PALM	5.84497e-07	3.31648e-06	2.04786	0.725261	0.177134	0.0953859	0.0303522
ENSG00000089234.15	BRAP	5.86361e-07	3.32414e-06	1.09984	1.67179	0.724638	0.20278	0.125348
ENSG00000132768.13	DPH2	5.89196e-07	3.33599e-06	1.01381	1.89305	0.853462	0.225156	0.147751
ENSG00000136122.15	BORA	5.97889e-07	3.37963e-06	1.20682	1.45052	0.57971	0.178604	0.102431
ENSG00000132773.11	TOE1	6.19685e-07	3.49064e-06	1.16299	1.47511	0.563607	0.185023	0.109362
ENSG00000141428.16	C18orf21	6.26668e-07	3.52589e-06	1.01644	1.8193	0.805153	0.21899	0.14331
ENSG00000111305.18	GSG1	6.34896e-07	3.57012e-06	1.12983	1.52428	0.595813	0.181177	0.109362
ENSG00000146918.19	NCAPG2	6.40864e-07	3.60055e-06	1.30135	1.3276	0.531401	0.160409	0.0860716
ENSG00000138134.11	STAMBPL1	6.45969e-07	3.62818e-06	1.07473	1.67179	0.708535	0.206544	0.129869
ENSG00000258873.2	DUXA	6.88692e-07	3.85255e-06	1.33034	1.27843	0.499195	0.159097	0.0837125
ENSG00000268006.1	PTOV1-AS1	7.24832e-07	4.0396e-06	1.52472	1.06945	0.386473	0.14054	0.0646366
ENSG00000240230.5	COX19	7.44092e-07	4.13981e-06	1.3705	1.18009	0.402576	0.149861	0.0766016
ENSG00000125962.14	ARMCX5	7.60836e-07	4.22812e-06	1.07473	1.73325	0.772947	0.206544	0.129869
ENSG00000170191.4	NANP	7.83433e-07	4.34624e-06	1.33034	1.27843	0.499195	0.159097	0.0837125
ENSG00000172748.13	ZNF596	7.96971e-07	4.41378e-06	1.62931	0.90965	0.257649	0.112042	0.0476413
ENSG00000169085.11	C8orf46	8.01127e-07	4.43554e-06	1.61045	0.983405	0.338164	0.127071	0.0549604
ENSG00000187210.12	GCNT1	8.11714e-07	4.49159e-06	1.00986	1.8193	0.821256	0.211541	0.13885
ENSG00000108604.15	SMARCD2	8.349e-07	4.61332e-06	1.03129	1.92993	0.950081	0.227611	0.147751
ENSG00000139146.13	FAM60A	8.47897e-07	4.68247e-06	1.23018	1.40135	0.563607	0.177315	0.100111
ENSG00000103160.11	HSDL1	8.50587e-07	4.696e-06	1.009	1.88076	0.837359	0.237374	0.156573
ENSG00000173867.9	RP11-97O12.7	8.639e-07	4.76543e-06	1.50575	1.05716	0.37037	0.133828	0.0622263
ENSG00000164494.11	PDSS2	8.71153e-07	4.79863e-06	1.17524	1.54886	0.660225	0.197738	0.116244
ENSG00000144339.11	TMEFF2	8.71945e-07	4.80027e-06	1.18419	1.46281	0.595813	0.179891	0.104747
ENSG00000260269.5	CTD-2323K18.1	8.90924e-07	4.89227e-06	1.24517	1.33989	0.515298	0.166945	0.0931158
ENSG00000103852.12	TTC23	9.36196e-07	5.12206e-06	1.10427	1.59803	0.676329	0.192672	0.118528
ENSG00000143476.17	DTL	9.67247e-07	5.28301e-06	1.65881	0.95882	0.338164	0.131131	0.0549604
ENSG00000214357.8	NEURL1B	9.75706e-07	5.32473e-06	1.84749	0.774431	0.20934	0.0967846	0.0353225
ENSG00000267165.1	RP11-78A19.3	9.7731e-07	5.33198e-06	1.01255	1.74554	0.772947	0.205291	0.134369
ENSG00000171606.17	ZNF274	9.99301e-07	5.44694e-06	1.03159	1.78242	0.805153	0.217753	0.141082
ENSG00000255072.1	PIGY	9.99503e-07	5.44694e-06	1.37599	1.18009	0.450886	0.145877	0.07422
ENSG00000166265.11	CYYR1	1.02412e-06	5.57015e-06	2.17117	0.651506	0.161031	0.0869525	0.025357
ENSG00000164318.17	EGFLAM	1.04113e-06	5.65792e-06	1.32094	1.22926	0.450886	0.15383	0.0813478
ENSG00000101003.9	GINS1	1.05463e-06	5.72326e-06	1.44695	1.10633	0.402576	0.143212	0.0694398
ENSG00000019144.18	PHLDB1	1.08436e-06	5.86993e-06	-1.18096	0.885065	1.80354	0.113418	0.297655
ENSG00000271122.1	RP11-379H18.1	1.08887e-06	5.88937e-06	1.11946	1.62262	0.724638	0.205291	0.125348
ENSG00000124208.16	TMEM189-UBE2V1	1.09404e-06	5.91567e-06	1.20606	1.46281	0.628019	0.190129	0.109362
ENSG00000187866.8	FAM122A	1.15285e-06	6.2112e-06	1.03787	1.74554	0.772947	0.215273	0.13885
ENSG00000176476.8	SGF29	1.15264e-06	6.2112e-06	1.58008	0.995698	0.354267	0.135174	0.0598102
ENSG00000107317.12	PTGDS	1.15678e-06	6.2272e-06	-1.62087	0.52858	1.20773	0.0684323	0.244794
ENSG00000204519.10	ZNF551	1.17294e-06	6.31067e-06	1.33837	1.22926	0.499195	0.151186	0.0789776
ENSG00000140406.3	MESDC1	1.17765e-06	6.33426e-06	1.25617	1.18009	0.386473	0.139201	0.0766016
ENSG00000122687.17	FTSJ2	1.23618e-06	6.61793e-06	1.05246	1.67179	0.740741	0.200262	0.127611
ENSG00000159055.3	MIS18A	1.24179e-06	6.64249e-06	1.09198	1.6472	0.740741	0.205291	0.127611
ENSG00000101846.6	STS	1.25935e-06	6.71977e-06	1.20739	1.35218	0.515298	0.170847	0.0977844
ENSG00000204438.10	GPANK1	1.35916e-06	7.23049e-06	1.18364	1.37677	0.515298	0.172144	0.100111
ENSG00000127337.6	YEATS4	1.39336e-06	7.40026e-06	1.10615	1.62262	0.756844	0.196474	0.120806
ENSG00000088356.5	PDRG1	1.44638e-06	7.6672e-06	1.11468	1.59803	0.740741	0.193941	0.118528
ENSG00000126249.7	PDCD2L	1.47728e-06	7.82247e-06	1.07758	1.6472	0.756844	0.196474	0.12308
ENSG00000188321.13	ZNF559	1.49407e-06	7.90707e-06	1.1377	1.56116	0.660225	0.204036	0.12308
ENSG00000151445.15	VIPAS39	1.50092e-06	7.93897e-06	1.10795	1.62262	0.756844	0.200262	0.12308
ENSG00000171943.11	SRGAP2C	1.53888e-06	8.12427e-06	1.06813	1.92993	0.982287	0.275498	0.176144
ENSG00000186300.11	ZNF555	1.59297e-06	8.39617e-06	1.05976	1.58574	0.644122	0.197738	0.125348
ENSG00000165572.7	KBTBD6	1.72459e-06	9.03354e-06	1.03787	1.72096	0.805153	0.215273	0.13885
ENSG00000137814.10	HAUS2	1.77623e-06	9.27902e-06	1.11634	1.54886	0.692432	0.197738	0.120806
ENSG00000183856.10	IQGAP3	1.78569e-06	9.32235e-06	1.33743	1.14321	0.434783	0.13786	0.0718328
ENSG00000180667.10	YOD1	1.85177e-06	9.63736e-06	1.25734	1.29072	0.483092	0.168247	0.0931158
ENSG00000171444.17	MCC	1.9149e-06	9.94683e-06	1.05586	1.4874	0.595813	0.179891	0.113955
ENSG00000256683.6	ZNF350	1.91533e-06	9.94683e-06	1.88729	0.712969	0.177134	0.0925826	0.0328404
ENSG00000186714.12	CCDC73	1.919e-06	9.96322e-06	-1.97451	0.344192	0.917874	0.0451572	0.207934
ENSG00000071539.13	TRIP13	1.93582e-06	1.00452e-05	1.19541	1.3153	0.499195	0.169548	0.0977844
ENSG00000132763.14	MMACHC	1.97635e-06	1.02364e-05	1.2803	1.19238	0.450886	0.149861	0.0813478
ENSG00000123374.10	CDK2	1.9959e-06	1.03183e-05	1.62931	0.872772	0.273752	0.112042	0.0476413
ENSG00000149636.15	DSN1	2.06193e-06	1.06342e-05	1.19541	1.41364	0.644122	0.173439	0.100111
ENSG00000175426.10	PCSK1	2.06388e-06	1.06415e-05	-1.71148	0.319607	0.982287	0.0422093	0.165319
ENSG00000075234.16	TTC38	2.08272e-06	1.07272e-05	1.04956	1.59803	0.676329	0.196474	0.125348
ENSG00000187626.8	ZKSCAN4	2.13153e-06	1.09669e-05	2.61045	0.503995	0.0966184	0.071304	0.0152912
ENSG00000134222.16	PSRC1	2.2113e-06	1.13354e-05	1.02549	1.72096	0.805153	0.210294	0.136612
ENSG00000124596.16	OARD1	2.26863e-06	1.16048e-05	1.40301	1.10633	0.450886	0.139201	0.0694398
ENSG00000088179.8	PTPN4	2.35771e-06	1.20193e-05	1.404	1.13092	0.466989	0.148535	0.07422
ENSG00000080839.11	RBL1	2.52973e-06	1.28557e-05	1.66356	0.885065	0.305958	0.120268	0.050087
ENSG00000146757.13	ZNF92	2.54905e-06	1.2937e-05	1.06502	1.63491	0.740741	0.205291	0.129869
ENSG00000118785.13	SPP1	2.75026e-06	1.38857e-05	-1.60105	0.442532	1.12721	0.0568625	0.203753
ENSG00000084731.14	KIF3C	2.94833e-06	1.4824e-05	1.315	1.03258	0.322061	0.127071	0.0670411
ENSG00000068489.12	PRR11	3.08332e-06	1.54827e-05	2.11295	0.590043	0.112721	0.0755961	0.0228501
ENSG00000102384.13	CENPI	3.11893e-06	1.56413e-05	2.08438	0.602336	0.144928	0.0741675	0.0228501
ENSG00000138449.10	SLC40A1	3.22623e-06	1.61544e-05	1.1324	1.3153	0.499195	0.159097	0.0954528
ENSG00000111602.11	TIMELESS	3.37389e-06	1.68504e-05	1.06463	1.49969	0.644122	0.191401	0.120806
ENSG00000142039.3	CCDC97	3.50301e-06	1.74414e-05	1.20769	1.33989	0.595813	0.166945	0.0954528
ENSG00000175928.5	LRRN1	3.52948e-06	1.75687e-05	1.01892	1.62262	0.740741	0.20278	0.132121
ENSG00000154639.18	CXADR	3.53657e-06	1.75995e-05	1.48492	0.921942	0.305958	0.112042	0.0525266
ENSG00000106025.8	TSPAN12	3.55277e-06	1.76756e-05	1.37599	0.995698	0.338164	0.122994	0.0622263
ENSG00000205659.10	LIN52	3.69447e-06	1.83571e-05	1.37913	1.03258	0.37037	0.13248	0.0670411
ENSG00000215372.6	ZNF705G	3.75345e-06	1.86216e-05	3.15477	0.393362	0.0483092	0.052489	0.00767485
ENSG00000283755.1	CPHXL	3.75345e-06	1.86216e-05	3.15477	0.393362	0.0483092	0.052489	0.00767485
ENSG00000023171.17	GRAMD1B	3.80904e-06	1.88781e-05	1.10305	1.42594	0.611916	0.170847	0.104747
ENSG00000259049.1	RP11-589M4.1	3.83569e-06	1.89956e-05	1.40954	0.995698	0.354267	0.125714	0.0622263
ENSG00000104147.8	OIP5	4.05401e-06	1.99952e-05	1.90813	0.663798	0.161031	0.0869525	0.0303522
ENSG00000159792.9	PSKH1	4.21229e-06	2.07181e-05	1.25256	1.19238	0.483092	0.147207	0.0813478
ENSG00000117000.8	RLF	4.22117e-06	2.07565e-05	1.35768	1.08175	0.434783	0.135174	0.0694398
ENSG00000176974.19	SHMT1	4.25241e-06	2.09048e-05	1.5923	0.885065	0.305958	0.114792	0.050087
ENSG00000175104.14	TRAF6	4.2679e-06	2.09757e-05	1.49087	0.872772	0.241546	0.117533	0.0549604
ENSG00000083097.14	DOPEY1	4.33199e-06	2.1253e-05	1.04109	1.46281	0.595813	0.174733	0.111661
ENSG00000129170.8	CSRP3	4.53293e-06	2.21884e-05	1.08438	1.42594	0.595813	0.176025	0.109362
ENSG00000130347.12	RTN4IP1	4.54489e-06	2.22358e-05	1.72593	0.737554	0.20934	0.0953859	0.0377984
ENSG00000185864.16	NPIPB4	4.60751e-06	2.25081e-05	-1.17293	1.19238	1.94847	0.148535	0.378227
ENSG00000152133.14	GPATCH11	4.60922e-06	2.25108e-05	1.16065	1.36447	0.595813	0.173439	0.102431
ENSG00000146122.16	DAAM2	4.80415e-06	2.34095e-05	1.17233	1.36447	0.628019	0.174733	0.102431
ENSG00000188610.12	FAM72B	4.9637e-06	2.41389e-05	1.57198	0.848187	0.273752	0.107904	0.0476413
ENSG00000131931.8	THAP1	4.98759e-06	2.4249e-05	1.09353	1.43823	0.644122	0.173439	0.107057
ENSG00000148459.15	PDSS1	5.42704e-06	2.62869e-05	1.51734	0.872772	0.289855	0.109285	0.050087
ENSG00000184661.13	CDCA2	5.49181e-06	2.65807e-05	1.78038	0.712969	0.20934	0.0925826	0.0353225
ENSG00000063601.16	MTMR1	5.52279e-06	2.67106e-05	1.46193	0.946527	0.354267	0.120268	0.0573882
ENSG00000101057.15	MYBL2	5.74799e-06	2.77446e-05	1.33628	1.03258	0.386473	0.124355	0.0646366
ENSG00000142731.10	PLK4	5.81546e-06	2.80215e-05	1.44444	0.95882	0.37037	0.118901	0.0573882
ENSG00000085978.21	ATG16L1	5.81712e-06	2.80226e-05	1.04455	1.43823	0.611916	0.178604	0.113955
ENSG00000176148.15	TCP11L1	5.82088e-06	2.80337e-05	1.02188	1.51199	0.644122	0.186302	0.120806
ENSG00000136273.11	HUS1	5.86342e-06	2.82246e-05	1.01597	1.6472	0.805153	0.209046	0.136612
ENSG00000173281.4	PPP1R3B	5.88306e-06	2.83121e-05	1.22118	1.26613	0.57971	0.160409	0.0907732
ENSG00000261684.1	RP11-265N6.1	6.00605e-06	2.88468e-05	1.05102	1.49969	0.676329	0.186302	0.118528
ENSG00000158006.13	PAFAH2	6.06033e-06	2.90932e-05	1.137	1.3276	0.563607	0.170847	0.102431
ENSG00000136319.11	TTC5	6.11489e-06	2.93334e-05	1.06417	1.47511	0.676329	0.177315	0.111661
ENSG00000184831.13	APOO	6.19277e-06	2.96703e-05	1.05267	1.46281	0.644122	0.176025	0.111661
ENSG00000107614.21	TRDMT1	6.32791e-06	3.02954e-05	2.16504	0.540873	0.112721	0.0698692	0.0203368
ENSG00000264247.1	RP11-231E4.4	6.64358e-06	3.17285e-05	1.36944	0.983405	0.338164	0.127071	0.0646366
ENSG00000235257.8	AC093415.2	6.64761e-06	3.17399e-05	2.69791	0.417947	0.0644122	0.051027	0.0102201
ENSG00000203814.6	HIST2H2BF	6.65952e-06	3.1789e-05	1.98896	0.602336	0.144928	0.0770227	0.025357
ENSG00000067715.13	SYT1	6.76662e-06	3.22844e-05	1.32868	1.08175	0.434783	0.145877	0.0766016
ENSG00000105894.11	PTN	6.85958e-06	3.27038e-05	2.19541	0.540873	0.128824	0.071304	0.0203368
ENSG00000121211.7	MND1	6.85958e-06	3.27038e-05	2.19541	0.540873	0.128824	0.071304	0.0203368
ENSG00000106868.16	SUSD1	7.18279e-06	3.4186e-05	1.18303	1.26613	0.547504	0.164336	0.0954528
ENSG00000123119.11	NECAB1	7.25925e-06	3.45414e-05	1.08438	1.42594	0.644122	0.176025	0.109362
ENSG00000185973.10	TMLHE	7.3424e-06	3.492e-05	1.59027	0.811309	0.273752	0.103749	0.0451897
ENSG00000176371.13	ZSCAN2	7.34584e-06	3.49278e-05	1.15234	1.19238	0.450886	0.141877	0.0837125
ENSG00000128510.10	CPA4	7.35487e-06	3.49622e-05	1.06111	1.43823	0.644122	0.173439	0.109362
ENSG00000219545.11	UMAD1	7.57866e-06	3.59468e-05	1.3313	1.02028	0.37037	0.128426	0.0670411
ENSG00000151093.7	OXSM	7.58982e-06	3.59833e-05	1.07557	1.43823	0.660225	0.178604	0.111661
ENSG00000216895.9	AC009403.2	7.67342e-06	3.63431e-05	2.08438	0.565458	0.128824	0.0741675	0.0228501
ENSG00000275185.1	RP13-753N3.3	7.84077e-06	3.70814e-05	2.29495	0.503995	0.0966184	0.0669934	0.0178172
ENSG00000149554.12	CHEK1	8.27141e-06	3.89946e-05	1.04584	1.36447	0.563607	0.168247	0.107057
ENSG00000118849.9	RARRES1	8.296e-06	3.91011e-05	1.26026	1.04487	0.37037	0.131131	0.0718328
ENSG00000268220.1	RP11-379K17.12	8.32134e-06	3.91825e-05	1.57198	0.811309	0.257649	0.107904	0.0476413
ENSG00000118655.4	DCLRE1B	8.32001e-06	3.91825e-05	1.55235	0.823602	0.273752	0.106521	0.0476413
ENSG00000188785.11	ZNF548	8.48561e-06	3.9927e-05	1.02549	1.33989	0.499195	0.159097	0.102431
ENSG00000166974.12	MAPRE2	8.66049e-06	4.06809e-05	1.03672	1.42594	0.628019	0.181177	0.116244
ENSG00000163002.12	NUP35	8.69507e-06	4.08235e-05	1.02549	1.42594	0.611916	0.169548	0.109362
ENSG00000101198.14	NKAIN4	8.8348e-06	4.14495e-05	2.53645	0.442532	0.0805153	0.0568625	0.0127589
ENSG00000093072.15	CECR1	8.97808e-06	4.20811e-05	1.40882	0.921942	0.322061	0.116163	0.0573882
ENSG00000229153.5	AC092214.10	9.42503e-06	4.40485e-05	2.49798	0.442532	0.0805153	0.0554068	0.0127589
ENSG00000257698.1	RP11-620J15.3	9.46851e-06	4.42304e-05	1.18077	1.10633	0.434783	0.14054	0.0813478
ENSG00000007968.6	E2F2	9.71044e-06	4.52952e-05	3.36534	0.331899	0.0322061	0.0407321	0.00512311
ENSG00000133805.15	AMPD3	9.89772e-06	4.61355e-05	1.27883	1.05716	0.41868	0.128426	0.0694398
ENSG00000116761.11	CTH	1.02318e-05	4.75671e-05	1.56981	0.786724	0.257649	0.10236	0.0451897
ENSG00000142444.6	C19orf52	1.06848e-05	4.95428e-05	1.10522	1.36447	0.628019	0.174733	0.107057
ENSG00000129355.6	CDKN2D	1.09713e-05	5.07622e-05	1.01763	1.41364	0.611916	0.172144	0.111661
ENSG00000162444.11	RBP7	1.1796e-05	5.43322e-05	1.85146	0.614628	0.161031	0.0770227	0.0278577
ENSG00000170734.11	POLH	1.19028e-05	5.4798e-05	1.11741	1.21696	0.466989	0.15383	0.0931158
ENSG00000143891.16	GALM	1.26349e-05	5.7853e-05	1.009	1.38906	0.57971	0.164336	0.107057
ENSG00000170162.13	VGLL2	1.27915e-05	5.85149e-05	1.26026	1.06945	0.434783	0.131131	0.0718328
ENSG00000163507.13	KIAA1524	1.32826e-05	6.05902e-05	1.52799	0.799017	0.273752	0.0995761	0.0451897
ENSG00000168952.15	STXBP6	1.3671e-05	6.22889e-05	1.22712	1.02028	0.354267	0.13248	0.07422
ENSG00000224259.6	RP11-48O20.4	1.3783e-05	6.27846e-05	1.51092	0.688384	0.144928	0.0827089	0.0377984
ENSG00000163607.15	GTPBP8	1.39852e-05	6.36459e-05	1.02549	1.36447	0.563607	0.169548	0.109362
ENSG00000178386.12	ZNF223	1.49743e-05	6.77819e-05	1.75341	0.639213	0.177134	0.0784473	0.0303522
ENSG00000100105.17	PATZ1	1.51647e-05	6.85161e-05	1.07342	1.21696	0.483092	0.145877	0.0907732
ENSG00000072832.14	CRMP1	1.52821e-05	6.89827e-05	1.04109	1.40135	0.628019	0.174733	0.111661
ENSG00000253174.2	RP11-360L9.7	1.58547e-05	7.13188e-05	1.7429	0.663798	0.20934	0.0841254	0.0328404
ENSG00000156299.13	TIAM1	1.67062e-05	7.4768e-05	1.46606	0.848187	0.305958	0.110665	0.0525266
ENSG00000112742.9	TTK	1.69479e-05	7.57278e-05	1.22343	1.14321	0.515298	0.148535	0.0837125
ENSG00000153896.17	ZNF599	1.75627e-05	7.82406e-05	1.40882	0.90965	0.37037	0.116163	0.0573882
ENSG00000094804.9	CDC6	1.77298e-05	7.89489e-05	1.08176	1.36447	0.660225	0.172144	0.107057
ENSG00000054938.15	CHRDL2	1.78743e-05	7.95376e-05	-3.29644	0.0491703	0.41868	0.00614008	0.07422
ENSG00000120539.14	MASTL	1.79606e-05	7.9885e-05	1.12703	1.1555	0.483092	0.147207	0.0884252
ENSG00000171861.10	RNMTL1	1.80525e-05	8.0257e-05	1.05791	1.37677	0.660225	0.169548	0.107057
ENSG00000144015.4	TRIM43	1.84438e-05	8.18285e-05	1.02549	1.33989	0.547504	0.190129	0.12308
ENSG00000204481.7	PRAMEF14	1.84581e-05	8.18542e-05	1.1377	1.11862	0.41868	0.14054	0.0837125
ENSG00000153574.8	RPIA	1.88657e-05	8.35093e-05	1.09839	1.29072	0.57971	0.163029	0.100111
ENSG00000260912.1	RP11-363E7.4	1.93439e-05	8.54314e-05	1.46606	0.835894	0.305958	0.110665	0.0525266
ENSG00000182742.5	HOXB4	1.93668e-05	8.54936e-05	1.21084	1.09404	0.450886	0.135174	0.0766016
ENSG00000143498.17	TAF1A	2.04833e-05	9.00746e-05	1.32415	0.946527	0.37037	0.118901	0.0622263
ENSG00000134548.9	SPX	2.10333e-05	9.23261e-05	1.87894	0.57775	0.144928	0.0784473	0.0278577
ENSG00000103067.13	ESRP2	2.12369e-05	9.31355e-05	4.06988	0.270436	0.0161031	0.0333132	0.00256483
ENSG00000247595.4	RP11-504G3.1	2.13299e-05	9.35011e-05	2.06988	0.516288	0.128824	0.0655524	0.0203368
ENSG00000107864.14	CPEB3	2.15288e-05	9.43094e-05	1.37229	0.885065	0.322061	0.113418	0.0573882
ENSG00000140285.9	FGF7	2.22607e-05	9.72742e-05	1.00277	1.41364	0.644122	0.177315	0.116244
ENSG00000127527.13	EPS15L1	2.25972e-05	9.85451e-05	1.15234	1.13092	0.466989	0.141877	0.0837125
ENSG00000252690.3	RP11-752G15.7	2.36393e-05	0.00010279	2.41781	0.417947	0.0805153	0.052489	0.0127589
ENSG00000121897.14	LIAS	2.42118e-05	0.000105091	1.33628	0.95882	0.402576	0.124355	0.0646366
ENSG00000152642.10	GPD1L	2.43634e-05	0.000105725	1.14097	1.18009	0.515298	0.148535	0.0884252
ENSG00000269600.1	AC016629.3	2.46792e-05	0.000107	1.16299	1.05716	0.402576	0.127071	0.07422
ENSG00000101670.11	LIPG	2.56613e-05	0.000111035	-2.03341	0.172096	0.644122	0.0243373	0.120806
ENSG00000104435.13	STMN2	2.59464e-05	0.000112119	1.09323	1.22926	0.547504	0.155149	0.0954528
ENSG00000243789.10	JMJD7	2.6451e-05	0.000114122	1.52799	0.762139	0.257649	0.0995761	0.0451897
ENSG00000265590.9	AP000275.65	2.65793e-05	0.000114599	1.12892	1.1555	0.483092	0.151186	0.0907732
ENSG00000184162.14	NR2C2AP	2.84529e-05	0.000121973	1.04731	1.27843	0.57971	0.157782	0.100111
ENSG00000185347.17	C14orf80	2.88027e-05	0.000123337	1.69137	0.639213	0.193237	0.0812904	0.0328404
ENSG00000151466.11	SCLT1	2.89356e-05	0.000123879	1.24432	1.02028	0.434783	0.129779	0.0718328
ENSG00000169093.15	ASMTL	2.90482e-05	0.000124251	-1.63056	0.270436	0.78905	0.0333132	0.125348
ENSG00000169093.15	PAR-Y-ASMTL	2.90482e-05	0.000124251	-1.63056	0.270436	0.78905	0.0333132	0.125348
ENSG00000166582.9	CENPV	2.93327e-05	0.000125385	1.31089	0.872772	0.305958	0.113418	0.0598102
ENSG00000127507.17	ADGRE2	2.98829e-05	0.000127468	-1.06762	0.934235	1.67472	0.122994	0.29956
ENSG00000266923.1	RP11-693J15.4	3.00521e-05	0.000128094	1.66108	0.663798	0.20934	0.08554	0.0353225
ENSG00000146263.11	MMS22L	3.01348e-05	0.000128395	1.28183	0.946527	0.354267	0.124355	0.0670411
ENSG00000148835.10	TAF5	3.01825e-05	0.000128565	1.50662	0.762139	0.273752	0.0981813	0.0451897
ENSG00000189308.10	LIN54	3.02204e-05	0.00012867	1.12502	1.13092	0.466989	0.143212	0.0860716
ENSG00000212978.6	AC016747.3	3.08685e-05	0.000131233	1.19541	1.04487	0.434783	0.13786	0.0789776
ENSG00000235652.7	RP11-545I5.3	3.40072e-05	0.000143598	1.69137	0.639213	0.20934	0.0812904	0.0328404
ENSG00000213185.6	FAM24B	3.41373e-05	0.000144084	1.13938	1.14321	0.515298	0.144545	0.0860716
ENSG00000005073.5	HOXA11	3.48496e-05	0.000146867	1.26756	0.971112	0.41868	0.118901	0.0646366
ENSG00000135632.11	SMYD5	3.59144e-05	0.000150962	1.19541	1.04487	0.450886	0.129779	0.07422
ENSG00000204323.5	SMIM5	3.63327e-05	0.000152555	1.86679	0.52858	0.128824	0.0641093	0.0228501
ENSG00000280269.1	AP000577.2	3.94819e-05	0.000164748	4.19541	0.258144	0.0161031	0.0362874	0.00256483
ENSG00000123329.17	ARHGAP9	4.00761e-05	0.000167153	1.21312	0.95882	0.386473	0.118901	0.0670411
ENSG00000156853.12	ZNF689	4.16684e-05	0.000173422	1.32094	0.811309	0.273752	0.105136	0.0549604
ENSG00000111445.13	RFC5	4.23342e-05	0.000175929	1.16597	1.08175	0.466989	0.139201	0.0813478
ENSG00000269243.1	CTD-2231E14.8	4.2513e-05	0.000176559	1.11524	1.11862	0.483092	0.149861	0.0907732
ENSG00000221923.8	ZNF880	4.35313e-05	0.000180479	1.06988	0.90965	0.273752	0.112042	0.0694398
ENSG00000256632.3	RP13-672B3.2	4.38764e-05	0.000181794	1.34084	0.848187	0.322061	0.106521	0.0549604
ENSG00000151413.16	NUBPL	4.42817e-05	0.000183356	1.07994	1.19238	0.531401	0.15383	0.0954528
ENSG00000082068.8	WDR70	4.50883e-05	0.000186338	1.05102	1.24155	0.563607	0.16172	0.102431
ENSG00000229047.1	AF127577.10	4.57671e-05	0.000188902	1.04731	1.22926	0.563607	0.157782	0.100111
ENSG00000242590.1	RP11-54O7.14	4.61503e-05	0.000190282	-1.32681	0.553165	1.14332	0.0698692	0.207934
ENSG00000205622.9	AF064858.6	4.66625e-05	0.000192068	1.56465	0.700676	0.257649	0.0911781	0.0402683
ENSG00000083817.8	ZNF416	4.74539e-05	0.000194912	1.68574	0.639213	0.20934	0.0869525	0.0353225
ENSG00000269825.1	CTD-3099C6.9	5.06058e-05	0.000207332	1.27038	0.921942	0.386473	0.114792	0.0622263
ENSG00000165490.12	DDIAS	5.13418e-05	0.000210038	1.76573	0.565458	0.161031	0.0727368	0.0278577
ENSG00000181472.4	ZBTB2	5.22899e-05	0.000213601	1.05524	1.13092	0.466989	0.14054	0.0884252
ENSG00000150054.18	MPP7	5.43453e-05	0.000221392	2.37599	0.393362	0.0805153	0.051027	0.0127589
ENSG00000085276.17	MECOM	5.54472e-05	0.000225645	2.03672	0.47941	0.128824	0.0641093	0.0203368
ENSG00000103343.12	ZNF174	5.59228e-05	0.000227342	1.23194	0.90965	0.338164	0.116163	0.0646366
ENSG00000176909.11	MAMSTR	5.59842e-05	0.000227496	1.23338	0.897357	0.338164	0.112042	0.0622263
ENSG00000064199.6	SPA17	5.61188e-05	0.000227996	1.34742	0.872772	0.37037	0.116163	0.0598102
ENSG00000268439.5	RP3-461F17.3	5.62679e-05	0.000228506	1.24788	0.95882	0.41868	0.121632	0.0670411
ENSG00000115137.11	DNAJC27	5.88358e-05	0.000238039	1.46843	0.688384	0.20934	0.08554	0.0402683
ENSG00000139269.2	INHBE	6.07056e-05	0.00024489	-1.38955	0.516288	1.0628	0.0641093	0.199555
ENSG00000206562.11	METTL6	6.21069e-05	0.000250023	1.07758	1.06945	0.434783	0.135174	0.0837125
ENSG00000246308.1	RP11-685M7.3	6.22541e-05	0.00025046	1.69137	0.602336	0.193237	0.0812904	0.0328404
ENSG00000239521.7	GATS	6.28245e-05	0.000252598	2.56465	0.356484	0.0644122	0.0466279	0.0102201
ENSG00000174370.9	C11orf45	6.29156e-05	0.00025286	20	0.196681	0	0.0243373	0
ENSG00000272462.2	U91328.19	6.33411e-05	0.000254443	2.28852	0.393362	0.0805153	0.0480964	0.0127589
ENSG00000262477.1	AC021224.1	6.39036e-05	0.000256406	1.47105	0.749846	0.289855	0.100969	0.0476413
ENSG00000169372.12	CRADD	6.43725e-05	0.000258128	1.03576	1.13092	0.483092	0.135174	0.0860716
ENSG00000240207.6	RP11-379F4.4	6.51225e-05	0.000260383	4.19541	0.245851	0.0161031	0.0362874	0.00256483
ENSG00000054654.16	SYNE2	6.61951e-05	0.000264182	1.93238	0.491703	0.112721	0.0669934	0.0228501
ENSG00000115998.7	C2orf42	6.62209e-05	0.000264231	1.0992	1.00799	0.37037	0.125714	0.0766016
ENSG00000197056.9	ZMYM1	6.68733e-05	0.000266725	1.06683	1.25384	0.644122	0.166945	0.104747
ENSG00000048342.15	CC2D2A	6.83464e-05	0.000272097	1.00638	1.18009	0.547504	0.143212	0.0931158
ENSG00000121152.9	NCAPH	6.88337e-05	0.000273813	1.5862	0.651506	0.225443	0.0869525	0.0377984
ENSG00000169594.13	BNC1	7.00874e-05	0.000278458	1.21312	0.921942	0.354267	0.118901	0.0670411
ENSG00000081148.11	IMPG2	7.15865e-05	0.000284065	1.07758	1.09404	0.483092	0.135174	0.0837125
ENSG00000272831.1	RP11-792A8.4	7.18435e-05	0.000285027	1.33292	0.799017	0.305958	0.0967846	0.050087
ENSG00000165929.12	TC2N	7.55708e-05	0.000298716	1.93238	0.47941	0.128824	0.0597675	0.0203368
ENSG00000143196.4	DPT	7.57952e-05	0.000299481	-1.2664	0.651506	1.22383	0.0812904	0.23062
ENSG00000152454.3	ZNF256	7.72086e-05	0.000304818	1.45373	0.688384	0.225443	0.0897715	0.042732
ENSG00000273270.1	RP11-212P7.2	7.78279e-05	0.000306889	1.55798	0.614628	0.177134	0.0798699	0.0353225
ENSG00000118894.14	EEF2KMT	7.78562e-05	0.000306938	1.09044	1.16779	0.57971	0.151186	0.0931158
ENSG00000093009.9	CDC45	7.81146e-05	0.000307894	1.19541	0.811309	0.257649	0.105136	0.0598102
ENSG00000159231.5	CBR3	7.86805e-05	0.000309999	1.15102	1.04487	0.483092	0.13786	0.0813478
ENSG00000108733.9	PEX12	7.88845e-05	0.000310614	1.25431	0.885065	0.37037	0.109285	0.0598102
ENSG00000169084.13	DHRSX	8.00754e-05	0.000315111	-1.04606	0.725261	1.38486	0.0869525	0.214172
ENSG00000169084.13	PAR-Y-DHRSX	8.00754e-05	0.000315111	-1.04606	0.725261	1.38486	0.0869525	0.214172
ENSG00000260643.2	RP11-303E16.8	8.27841e-05	0.000324981	1.07677	1.16779	0.57971	0.149861	0.0931158
ENSG00000163286.8	ALPPL2	8.34644e-05	0.000327387	2.00277	0.467117	0.128824	0.0626641	0.0203368
ENSG00000156983.15	BRPF1	8.3922e-05	0.000328983	1.04179	1.08175	0.450886	0.128426	0.0813478
ENSG00000186185.13	KIF18B	8.88693e-05	0.000346906	1.17749	0.946527	0.402576	0.116163	0.0670411
ENSG00000274276.4	CBSL	8.93521e-05	0.000348371	-1.60254	0.258144	0.724638	0.0333132	0.12308
ENSG00000143374.16	TARS2	8.98476e-05	0.000349952	1.10795	1.06945	0.483092	0.13786	0.0837125
ENSG00000114541.14	FRMD4B	9.04928e-05	0.000352253	1.44053	0.725261	0.273752	0.0939852	0.0451897
ENSG00000272502.1	RP11-713M15.2	9.31737e-05	0.000362181	2.78038	0.307314	0.0322061	0.0407321	0.00767485
ENSG00000181896.11	ZNF101	9.41404e-05	0.000365792	1.19541	0.860479	0.305958	0.109285	0.0622263
ENSG00000273382.1	RP5-1065J22.8	9.5739e-05	0.000371632	2.01255	0.442532	0.112721	0.0554068	0.0178172
ENSG00000104299.14	INTS9	9.63042e-05	0.000373304	1.11295	1.00799	0.434783	0.122994	0.07422
ENSG00000260853.1	RP11-264B17.2	9.81732e-05	0.000379867	1.64287	0.52858	0.112721	0.0669934	0.0278577
ENSG00000135083.15	CCNJL	9.82483e-05	0.000380081	2.72593	0.307314	0.0322061	0.0392527	0.00767485
ENSG00000181274.6	FRAT2	9.8462e-05	0.000380681	1.12751	0.95882	0.386473	0.120268	0.0718328
ENSG00000204634.12	TBC1D8	9.95678e-05	0.000384726	2.51734	0.344192	0.0644122	0.0451572	0.0102201
ENSG00000105255.10	FSD1	0.000100677	0.000388316	3.85838	0.233559	0.0161031	0.0288354	0.00256483
ENSG00000179172.9	HNRNPCL1	0.000100677	0.000388316	3.85838	0.233559	0.0161031	0.0288354	0.00256483
ENSG00000140022.10	STON2	0.000100885	0.000388964	1.51734	0.663798	0.241546	0.088363	0.0402683
ENSG00000184408.9	KCND2	0.000107944	0.000414289	-1.8814	0.172096	0.57971	0.0243373	0.109362
ENSG00000274769.1	RP11-493E12.3	0.000108546	0.000416355	2.15477	0.405655	0.0966184	0.052489	0.0152912
ENSG00000229292.1	RFPL4AL1	0.000108893	0.000417603	1.37599	0.737554	0.257649	0.0995761	0.050087
ENSG00000214960.9	ISPD	0.000109339	0.000419066	1.69137	0.57775	0.193237	0.0812904	0.0328404
ENSG00000254531.1	AP001816.1	0.000109718	0.000420353	1.01038	1.10633	0.466989	0.136518	0.0884252
ENSG00000125730.16	C3	0.000110723	0.000423866	-2.00846	0.159803	0.547504	0.0213273	0.104747
ENSG00000111266.8	DUSP16	0.000111721	0.000427266	1.44334	0.663798	0.225443	0.0841254	0.0402683
ENSG00000110723.11	EXPH5	0.000112316	0.000429456	1.42988	0.688384	0.241546	0.088363	0.042732
ENSG00000168237.17	GLYCTK	0.000112736	0.000430894	1.74795	0.516288	0.144928	0.0655524	0.025357
ENSG00000187123.14	LYPD6	0.000115752	0.00044148	1.11002	0.971112	0.402576	0.118901	0.0718328
ENSG00000163808.16	KIF15	0.000116095	0.000442687	1.64287	0.52858	0.128824	0.0669934	0.0278577
ENSG00000130254.11	SAFB2	0.000120621	0.000459224	1.0786	0.983405	0.386473	0.120268	0.07422
ENSG00000247572.7	CTC-281B15.1	0.000121715	0.000462936	1.14295	0.946527	0.402576	0.117533	0.0694398
ENSG00000272540.1	XXbac-BPG252P9.9	0.000123979	0.000471088	1.09984	0.897357	0.338164	0.106521	0.0646366
ENSG00000259371.2	RP11-468E2.6	0.0001242	0.000471741	2.23494	0.393362	0.0966184	0.0554068	0.0152912
ENSG00000166262.15	FAM227B	0.000124685	0.00047349	20	0.184388	0	0.0243373	0
ENSG00000155636.14	RBM45	0.000125263	0.0004755	1.09588	1.06945	0.515298	0.14054	0.0860716
ENSG00000136492.8	BRIP1	0.000126682	0.000480509	1.40563	0.688384	0.241546	0.0869525	0.042732
ENSG00000167670.15	CHAF1A	0.000127086	0.000481854	1.16065	0.95882	0.434783	0.118901	0.0694398
ENSG00000131115.15	ZNF227	0.000130856	0.000495281	1.19541	0.872772	0.354267	0.109285	0.0622263
ENSG00000110876.9	SELPLG	0.000133286	0.000504084	1.21531	0.848187	0.338164	0.106521	0.0598102
ENSG00000187193.8	MT1X	0.000134845	0.000509187	1.01255	1.22926	0.628019	0.157782	0.102431
ENSG00000204599.14	TRIM39	0.000136415	0.000514715	1.14811	0.983405	0.450886	0.129779	0.0766016
ENSG00000278129.1	ZNF8	0.000138811	0.000523247	1.01038	1.11862	0.515298	0.136518	0.0884252
ENSG00000235109.7	ZSCAN31	0.000138975	0.000523766	1.25954	0.811309	0.322061	0.100969	0.0549604
ENSG00000175691.8	ZNF77	0.000139502	0.00052524	1.05339	1.03258	0.450886	0.125714	0.0789776
ENSG00000272910.1	RP11-15L13.4	0.000141825	0.000533265	2.41781	0.331899	0.0483092	0.0422093	0.0102201
ENSG00000128383.12	APOBEC3A	0.000145635	0.000546955	2.51734	0.331899	0.0644122	0.0451572	0.0102201
ENSG00000125885.13	MCM8	0.000146045	0.000548281	1.1465	0.971112	0.450886	0.125714	0.07422
ENSG00000198093.10	ZNF649	0.000146418	0.000549575	1.21617	0.811309	0.305958	0.10236	0.0573882
ENSG00000180787.5	ZFP3	0.000147455	0.000553255	1.04044	1.06945	0.483092	0.139201	0.0884252
ENSG00000121621.6	KIF18A	0.00014883	0.000558197	1.25681	0.774431	0.289855	0.105136	0.0573882
ENSG00000101695.8	RNF125	0.000150113	0.000562686	1.15794	0.885065	0.354267	0.110665	0.0646366
ENSG00000121406.8	ZNF549	0.000154104	0.000577075	1.25681	0.811309	0.338164	0.105136	0.0573882
ENSG00000272800.1	RP11-438L19.1	0.000156216	0.00058421	1.70561	0.52858	0.161031	0.0698692	0.0278577
ENSG00000274180.1	NATD1	0.000157072	0.000587298	1.10522	1.00799	0.450886	0.133828	0.0813478
ENSG00000169627.7	BOLA2B	0.000158125	0.000590554	-1.25628	0.405655	0.933977	0.051027	0.147751
ENSG00000183336.8	BOLA2	0.000158125	0.000590554	-1.25628	0.405655	0.933977	0.051027	0.147751
ENSG00000131351.14	HAUS8	0.000160006	0.000597346	1.17605	0.848187	0.322061	0.107904	0.0622263
ENSG00000183161.4	FANCF	0.000160052	0.000597404	1.33292	0.737554	0.273752	0.0967846	0.050087
ENSG00000137720.7	C11orf1	0.000161019	0.000600552	1.21452	0.860479	0.37037	0.110665	0.0622263
ENSG00000124593.16	RP11-298J23.10	0.00016274	0.000606042	1.00277	1.18009	0.595813	0.149861	0.0977844
ENSG00000083828.15	ZNF586	0.000162934	0.000606647	1.34084	0.774431	0.322061	0.106521	0.0549604
ENSG00000134602.15	STK26	0.000165106	0.00061344	1.07385	1.00799	0.450886	0.131131	0.0813478
ENSG00000233834.6	AC005083.1	0.000167062	0.000620116	1.79808	0.467117	0.112721	0.0612169	0.0228501
ENSG00000179598.5	PLD6	0.000168042	0.0006235	1.51734	0.639213	0.241546	0.088363	0.0402683
ENSG00000160223.17	ICOSLG	0.000168345	0.000624399	1.69791	0.540873	0.177134	0.0755961	0.0303522
ENSG00000176994.10	SMCR8	0.000170548	0.000632005	1.04485	1.13092	0.57971	0.143212	0.0907732
ENSG00000253953.2	PCDHGB4	0.000172171	0.000637376	-1.21446	0.417947	0.950081	0.052489	0.147751
ENSG00000247626.4	MARS2	0.000172385	0.000638045	1.23848	0.786724	0.289855	0.0995761	0.0549604
ENSG00000143248.12	RGS5	0.000181892	0.000670803	20	0.172096	0	0.0213273	0
ENSG00000197880.8	MDS2	0.000181892	0.000670803	20	0.172096	0	0.0213273	0
ENSG00000031691.6	CENPQ	0.000184941	0.00068166	1.34742	0.848187	0.386473	0.116163	0.0598102
ENSG00000188227.12	ZNF793	0.000185556	0.000683409	1.28422	0.774431	0.322061	0.0981813	0.0525266
ENSG00000167513.8	CDT1	0.000186508	0.000686656	1.14097	0.921942	0.41868	0.113418	0.0670411
ENSG00000243667.6	WDR92	0.00018665	0.000687048	1.31089	0.749846	0.305958	0.0953859	0.050087
ENSG00000182308.6	DCAF4L1	0.000188101	0.000691996	1.93238	0.405655	0.0805153	0.052489	0.0178172
ENSG00000250312.7	ZNF718	0.00018831	0.00069245	2.88347	0.295022	0.0483092	0.0436843	0.00767485
ENSG00000197106.6	SLC6A17	0.000194563	0.000713069	3.06988	0.258144	0.0322061	0.0333132	0.00512311
ENSG00000197769.5	MAP1LC3C	0.000194563	0.000713069	3.06988	0.258144	0.0322061	0.0333132	0.00512311
ENSG00000161249.20	DMKN	0.000197991	0.00072481	-2.84898	0.0491703	0.338164	0.00614008	0.0549604
ENSG00000145708.10	CRHBP	0.000198308	0.000725835	3.00277	0.258144	0.0322061	0.0318228	0.00512311
ENSG00000111012.9	CYP27B1	0.00019978	0.000731085	1.81208	0.47941	0.144928	0.0684323	0.025357
ENSG00000235426.2	RP11-342M3.5	0.000202441	0.000740403	1.02549	1.09404	0.531401	0.13786	0.0884252
ENSG00000185220.11	PGBD2	0.000203912	0.000744958	1.42988	0.676091	0.273752	0.088363	0.042732
ENSG00000204271.12	SPIN3	0.000204174	0.000745682	1.41781	0.651506	0.241546	0.0827089	0.0402683
ENSG00000280067.1	CTD-2600H12.2	0.000204562	0.000746616	1.34742	0.651506	0.20934	0.088363	0.0451897
ENSG00000246273.6	RP11-540A21.3	0.000206045	0.000751744	1.06111	0.95882	0.402576	0.118901	0.07422
ENSG00000255073.8	ZFP91-CNTF	0.000206931	0.00075441	1.68084	0.491703	0.128824	0.0626641	0.025357
ENSG00000186871.6	ERCC6L	0.000210088	0.000765204	2.51734	0.319607	0.0644122	0.0451572	0.0102201
ENSG00000122176.10	FMOD	0.000215322	0.000782359	-1.15508	0.57775	1.12721	0.0741675	0.197449
ENSG00000272780.5	RP11-822E23.8	0.000221576	0.00080298	1.28852	0.737554	0.289855	0.0939852	0.050087
ENSG00000145861.7	C1QTNF2	0.000224565	0.000813207	1.43148	0.626921	0.225443	0.0784473	0.0377984
ENSG00000138587.5	MNS1	0.000225484	0.000816228	1.57728	0.516288	0.144928	0.0641093	0.0278577
ENSG00000276547.1	PCDHGB5	0.000226879	0.000820819	-1.84898	0.147511	0.515298	0.0183083	0.0813478
ENSG00000247134.6	RP11-11N9.4	0.000228169	0.000825026	1.08176	0.725261	0.225443	0.0897715	0.0549604
ENSG00000117877.10	CD3EAP	0.000230815	0.000833352	1.24272	0.749846	0.289855	0.0911781	0.050087
ENSG00000050438.16	SLC4A8	0.000231755	0.00083628	2.11295	0.381069	0.0966184	0.051027	0.0152912
ENSG00000102547.18	CAB39L	0.000233461	0.000842282	1.47552	0.590043	0.193237	0.0755961	0.0353225
ENSG00000099812.8	MISP	0.000235236	0.000848055	20	0.172096	0	0.0243373	0
ENSG00000180346.3	TIGD2	0.000235904	0.000850147	1.64287	0.516288	0.161031	0.0669934	0.0278577
ENSG00000022567.9	SLC45A4	0.000236957	0.000853782	2.02549	0.381069	0.0805153	0.0480964	0.0152912
ENSG00000154370.15	TRIM11	0.00024051	0.000865943	1.06215	1.04487	0.483092	0.133828	0.0837125
ENSG00000165275.9	TRMT10B	0.000243048	0.000874594	1.29851	0.688384	0.241546	0.08554	0.0451897
ENSG00000123364.4	HOXC13	0.000246446	0.000886166	1.21617	0.811309	0.354267	0.10236	0.0573882
ENSG00000267279.1	RP11-879F14.2	0.000249267	0.000895149	1.74795	0.491703	0.161031	0.0655524	0.025357
ENSG00000155754.14	ALS2CR11	0.000253823	0.000909494	2.46843	0.319607	0.0644122	0.0436843	0.0102201
ENSG00000261822.1	RP11-265N6.2	0.000258135	0.000923582	1.71479	0.491703	0.161031	0.0641093	0.025357
ENSG00000271976.1	RP11-884K10.7	0.000262973	0.000939162	1.10349	0.885065	0.37037	0.110665	0.0670411
ENSG00000187699.10	C2orf88	0.000267815	0.00095505	3.00277	0.245851	0.0161031	0.0318228	0.00512311
ENSG00000273802.2	HIST1H2BG	0.000268383	0.000956725	2.36534	0.319607	0.0644122	0.0407321	0.0102201
ENSG00000020256.19	ZFP64	0.00026919	0.000959423	1.21617	0.786724	0.305958	0.10236	0.0573882
ENSG00000159885.13	ZNF222	0.000271559	0.00096716	1.19541	0.848187	0.37037	0.117533	0.0670411
ENSG00000197415.11	VEPH1	0.000272766	0.000971102	1.09158	0.799017	0.273752	0.0981813	0.0598102
ENSG00000141384.12	TAF4B	0.000277652	0.000987228	1.68845	0.467117	0.128824	0.0568625	0.0228501
ENSG00000221994.10	ZNF630	0.000278761	0.00099081	3.19541	0.245851	0.0322061	0.0362874	0.00512311
ENSG00000256229.7	ZNF486	0.00028353	0.00100665	1.41781	0.565458	0.144928	0.0727368	0.0353225
ENSG00000197808.11	ZNF461	0.000286428	0.00101546	1.19541	0.823602	0.354267	0.109285	0.0622263
ENSG00000107201.9	DDX58	0.000287073	0.00101738	1.00277	0.983405	0.434783	0.121632	0.0789776
ENSG00000204449.3	TRIM49L2	0.000288169	0.0010207	1.84311	0.467117	0.144928	0.0698692	0.025357
ENSG00000272040.1	CTC-366B18.4	0.000289141	0.00102377	2.31089	0.319607	0.0644122	0.0392527	0.0102201
ENSG00000105088.8	OLFM2	0.0002939	0.00103911	-2.01404	0.147511	0.483092	0.0183083	0.0907732
ENSG00000261150.2	EPPK1	0.000295144	0.0010426	3.93238	0.208974	0.0161031	0.0303302	0.00256483
ENSG00000101265.15	RASSF2	0.000297126	0.0010486	3.85838	0.208974	0.0161031	0.0288354	0.00256483
ENSG00000129946.10	SHC2	0.000297126	0.0010486	3.85838	0.208974	0.0161031	0.0288354	0.00256483
ENSG00000164008.15	C1orf50	0.000301343	0.0010623	1.64287	0.516288	0.177134	0.0669934	0.0278577
ENSG00000172159.15	FRMD3	0.000305221	0.00107461	1.03078	1.00799	0.466989	0.131131	0.0837125
ENSG00000166845.13	C18orf54	0.000308173	0.00108364	1.03078	1.02028	0.483092	0.131131	0.0837125
ENSG00000108960.7	MMD	0.000309655	0.00108827	1.04655	1.00799	0.483092	0.13248	0.0837125
ENSG00000153237.17	CCDC148	0.000310163	0.00108967	20	0.159803	0	0.019819	0
ENSG00000273079.5	GRIN2B	0.000310163	0.00108967	20	0.159803	0	0.019819	0
ENSG00000214717.11	ZBED1	0.000312121	0.00109555	-1.49917	0.233559	0.644122	0.0288354	0.100111
ENSG00000214717.11	PAR-Y-ZBED1	0.000312121	0.00109555	-1.49917	0.233559	0.644122	0.0288354	0.100111
ENSG00000244380.1	RP11-24C3.2	0.000312459	0.00109654	1.11634	0.811309	0.305958	0.103749	0.0622263
ENSG00000156049.6	GNA14	0.000313809	0.00110108	2.15477	0.368777	0.0966184	0.052489	0.0152912
ENSG00000127951.6	FGL2	0.000318378	0.0011151	1.31672	0.676091	0.257649	0.0911781	0.0476413
ENSG00000214189.8	ZNF788	0.000319459	0.00111848	1.6402	0.52858	0.193237	0.0727368	0.0303522
ENSG00000006530.15	AGK	0.000320606	0.0011223	1.07758	1.03258	0.547504	0.135174	0.0837125
ENSG00000178409.13	BEND3	0.000331446	0.00115649	1.44695	0.57775	0.193237	0.0741675	0.0353225
ENSG00000105948.13	TTC26	0.00033466	0.00116707	1.29851	0.663798	0.241546	0.08554	0.0451897
ENSG00000233461.5	RP11-295G20.2	0.00033828	0.00117885	1.97302	0.393362	0.0966184	0.053949	0.0178172
ENSG00000269973.1	RP11-95D17.1	0.000343273	0.00119432	1.19541	0.786724	0.338164	0.105136	0.0598102
ENSG00000265817.2	FSBP	0.000344078	0.0011967	1.47552	0.57775	0.20934	0.0755961	0.0353225
ENSG00000107438.8	PDLIM1	0.00034925	0.00121382	1.12983	0.897357	0.41868	0.124355	0.07422
ENSG00000185745.9	IFIT1	0.000355323	0.00123316	1.05339	0.934235	0.41868	0.125714	0.0789776
ENSG00000276445.1	LLNLR-268E12.1	0.000358982	0.00124497	1.64607	0.47941	0.144928	0.0612169	0.025357
ENSG00000008382.15	MPND	0.000366405	0.00126958	1.39181	0.602336	0.193237	0.0812904	0.0402683
ENSG00000283703.2	RP11-680F20.6	0.000370618	0.00128349	1.03672	0.971112	0.466989	0.124355	0.0789776
ENSG00000185869.14	ZNF829	0.000377278	0.00130539	1.32317	0.663798	0.257649	0.0869525	0.0451897
ENSG00000197976.11	AKAP17A	0.000395081	0.00136189	-1.08999	0.454825	0.982287	0.0597675	0.154375
ENSG00000197976.11	PAR-Y-AKAP17A	0.000395081	0.00136189	-1.08999	0.454825	0.982287	0.0597675	0.154375
ENSG00000119915.4	ELOVL3	0.000396807	0.00136687	1.404	0.602336	0.225443	0.0770227	0.0377984
ENSG00000185361.8	TNFAIP8L1	0.000425015	0.00145939	1.03078	1.00799	0.515298	0.131131	0.0837125
ENSG00000111879.18	FAM184A	0.000433802	0.00148798	2.48492	0.270436	0.0322061	0.0333132	0.00767485
ENSG00000182952.4	HMGN4	0.00043817	0.00150164	1.32317	0.663798	0.273752	0.0869525	0.0451897
ENSG00000164221.12	CCDC112	0.000454047	0.00155194	1.06988	0.934235	0.450886	0.127071	0.0789776
ENSG00000101680.14	LAMA1	0.000454008	0.00155194	-1.71148	0.196681	0.563607	0.0273383	0.109362
ENSG00000249156.2	RP11-432M8.9	0.000475342	0.00161988	3.06988	0.233559	0.0322061	0.0333132	0.00512311
ENSG00000122483.17	CCDC18	0.000477602	0.00162711	1.39181	0.590043	0.20934	0.0812904	0.0402683
ENSG00000232581.1	AC079742.4	0.000478763	0.00163068	1.09984	0.848187	0.386473	0.106521	0.0646366
ENSG00000051341.13	POLQ	0.000489912	0.00166544	1.15102	0.774431	0.338164	0.0939852	0.0549604
ENSG00000114646.9	CSPG5	0.000493648	0.00167726	3.78038	0.196681	0.0161031	0.0273383	0.00256483
ENSG00000272872.1	LL22NC03-N14H11.1	0.000496254	0.00168464	-1.32243	0.381069	0.805153	0.0495627	0.149964
ENSG00000185379.20	RAD51D	0.000498823	0.00169231	1.06111	0.921942	0.450886	0.118901	0.07422
ENSG00000122592.7	HOXA7	0.000499209	0.0016932	1.08438	0.835894	0.37037	0.109285	0.0670411
ENSG00000213689.12	TREX1	0.000500151	0.00169609	1.05625	0.90965	0.434783	0.114792	0.0718328
ENSG00000197213.9	ZSCAN5B	0.000500329	0.0016964	3.00277	0.233559	0.0322061	0.0318228	0.00512311
ENSG00000158483.15	FAM86C1	0.000512947	0.00173585	1.31089	0.626921	0.241546	0.0770227	0.0402683
ENSG00000169981.10	ZNF35	0.00052745	0.00178307	1.34742	0.639213	0.257649	0.088363	0.0451897
ENSG00000158125.9	XDH	0.000530112	0.00179082	20	0.147511	0	0.0183083	0
ENSG00000249853.7	HS3ST5	0.000530112	0.00179082	20	0.147511	0	0.0183083	0
ENSG00000164406.7	LEAP2	0.000543557	0.00183178	1.64998	0.442532	0.128824	0.0554068	0.0228501
ENSG00000077092.18	RARB	0.000545458	0.00183755	2.09588	0.331899	0.0805153	0.0422093	0.0127589
ENSG00000253389.2	RP11-930P14.1	0.000578856	0.00194299	1.84749	0.381069	0.0966184	0.0495627	0.0178172
ENSG00000099308.10	MAST3	0.000582676	0.00195446	1.10926	0.774431	0.322061	0.0953859	0.0573882
ENSG00000179163.11	FUCA1	0.000589374	0.00197454	1.13401	0.799017	0.37037	0.100969	0.0598102
ENSG00000146147.14	MLIP	0.000589873	0.00197587	1.57393	0.467117	0.144928	0.058316	0.025357
ENSG00000256294.7	ZNF225	0.000591864	0.00198118	1.0004	0.897357	0.402576	0.110665	0.0718328
ENSG00000254087.7	LYN	0.000611185	0.00204092	2.31089	0.295022	0.0644122	0.0392527	0.0102201
ENSG00000214595.11	EML6	0.000629224	0.00209756	1.34742	0.590043	0.225443	0.0741675	0.0377984
ENSG00000152382.5	TADA1	0.000634951	0.00211592	1.2658	0.700676	0.322061	0.0925826	0.050087
ENSG00000171806.11	METTL18	0.000636437	0.00212051	1.19541	0.676091	0.257649	0.0841254	0.0476413
ENSG00000167548.14	KMT2D	0.000639915	0.00213137	1.03129	0.946527	0.483092	0.120268	0.0766016
ENSG00000108187.15	PBLD	0.000662062	0.00219873	1.03787	0.885065	0.41868	0.113418	0.0718328
ENSG00000146410.11	MTFR2	0.000662431	0.00219957	1.93238	0.356484	0.0966184	0.0451572	0.0152912
ENSG00000272750.1	RP11-378J18.8	0.000664555	0.0022055	1.8199	0.405655	0.128824	0.0554068	0.0203368
ENSG00000171877.20	FRMD5	0.000666893	0.0022125	2.25431	0.295022	0.0644122	0.0377712	0.0102201
ENSG00000158301.18	GPRASP2	0.000674739	0.00223548	1.11634	0.811309	0.386473	0.103749	0.0622263
ENSG00000134072.10	CAMK1	0.000677576	0.00224411	1.03191	0.872772	0.402576	0.109285	0.0694398
ENSG00000072163.19	LIMS2	0.000680104	0.00225133	1.14887	0.737554	0.322061	0.0897715	0.0525266
ENSG00000170684.8	ZNF296	0.000686408	0.00227143	1.11295	0.786724	0.354267	0.0995761	0.0598102
ENSG00000271204.1	RP11-138A9.1	0.000687092	0.0022733	-2.97451	0.0491703	0.305958	0.00614008	0.0598102
ENSG00000085840.12	ORC1	0.000689404	0.00227979	2.1465	0.319607	0.0805153	0.0436843	0.0127589
ENSG00000111331.12	OAS3	0.000702318	0.00231855	1.11634	0.786724	0.354267	0.103749	0.0622263
ENSG00000138135.6	CH25H	0.000705064	0.00232721	-1.55947	0.196681	0.57971	0.0303302	0.109362
ENSG00000175643.8	RMI2	0.000708608	0.00233852	1.47295	0.491703	0.161031	0.0597675	0.0278577
ENSG00000204501.7	PRAMEF15	0.000733756	0.00241413	1.47552	0.491703	0.128824	0.0755961	0.0353225
ENSG00000283103.1	LLNLR-245B6.1	0.000736046	0.00242043	1.27788	0.602336	0.20934	0.0798699	0.042732
ENSG00000161277.10	THAP8	0.00073665	0.00242201	1.24788	0.639213	0.257649	0.0827089	0.0451897
ENSG00000133321.10	RARRES3	0.000738882	0.0024277	1.01926	0.897357	0.434783	0.112042	0.0718328
ENSG00000165757.8	KIAA1462	0.000754744	0.0024773	1.58008	0.491703	0.193237	0.0698692	0.0303522
ENSG00000262251.1	RP11-199F11.2	0.000781045	0.00255543	2.48492	0.258144	0.0483092	0.0333132	0.00767485
ENSG00000251349.3	MSANTD3-TMEFF1	0.000791798	0.00258843	1.07512	0.786724	0.338164	0.100969	0.0622263
ENSG00000063127.15	SLC6A16	0.000797168	0.0026038	1.11634	0.799017	0.386473	0.103749	0.0622263
ENSG00000047648.21	ARHGAP6	0.000800872	0.00261546	1.19541	0.663798	0.241546	0.0925826	0.0525266
ENSG00000134245.17	WNT2B	0.000807031	0.0026338	1.05102	0.860479	0.41868	0.110665	0.0694398
ENSG00000223573.7	TINCR	0.000808245	0.00263732	3.51734	0.184388	0.0161031	0.0228335	0.00256483
ENSG00000282757.3	DUXB	0.000812283	0.00264871	2.93238	0.221266	0.0322061	0.0303302	0.00512311
ENSG00000112299.7	VNN1	0.00081971	0.00267114	3.69791	0.184388	0.0161031	0.0258389	0.00256483
ENSG00000132010.15	ZNF20	0.00081971	0.00267114	3.69791	0.184388	0.0161031	0.0258389	0.00256483
ENSG00000178928.8	TPRX1	0.000830557	0.00270331	1.31827	0.590043	0.241546	0.0727368	0.0377984
ENSG00000269951.1	RP11-797A18.6	0.000844325	0.00274445	1.88347	0.344192	0.0805153	0.0436843	0.0152912
ENSG00000266962.2	RP11-400F19.6	0.000869101	0.00281979	1.17233	0.712969	0.322061	0.0911781	0.0525266
ENSG00000178381.11	ZFAND2A	0.000876639	0.00284045	1.03787	0.885065	0.450886	0.113418	0.0718328
ENSG00000258430.1	RP11-982M15.2	0.000905827	0.00292819	1.36944	0.540873	0.20934	0.0655524	0.0328404
ENSG00000231054.1	AC009236.2	0.000908461	0.00293475	20	0.135218	0	0.0167953	0
ENSG00000273450.1	RP11-76P2.4	0.000908461	0.00293475	20	0.135218	0	0.0167953	0
ENSG00000273413.1	RP11-96C23.15	0.000929062	0.00299383	1.49497	0.516288	0.20934	0.071304	0.0328404
ENSG00000159166.13	LAD1	0.000934447	0.00300969	1.53645	0.442532	0.128824	0.0568625	0.025357
ENSG00000116205.12	TCEANC2	0.000945455	0.00304212	1.50857	0.47941	0.177134	0.0612169	0.0278577
ENSG00000111348.8	ARHGDIB	0.000968996	0.00311116	2.09588	0.307314	0.0644122	0.0422093	0.0127589
ENSG00000101412.12	E2F1	0.000990466	0.00317537	1.22343	0.626921	0.257649	0.0770227	0.042732
ENSG00000273136.6	NBPF26	0.000990637	0.0031754	1.02549	0.835894	0.402576	0.105136	0.0670411
ENSG00000172458.4	IL17D	0.00101285	0.00324177	1.39895	0.43024	0.0966184	0.0568625	0.0278577
ENSG00000187792.4	ZNF70	0.00102568	0.0032807	1.28288	0.602336	0.257649	0.0755961	0.0402683
ENSG00000169436.16	COL22A1	0.00103561	0.00330811	-1.16716	0.417947	0.837359	0.052489	0.14331
ENSG00000146243.13	IRAK1BP1	0.00104173	0.00332711	1.31827	0.553165	0.20934	0.0727368	0.0377984
ENSG00000162975.4	KCNF1	0.00104605	0.00333979	2.19541	0.282729	0.0644122	0.0362874	0.0102201
ENSG00000131864.10	USP29	0.00106072	0.00338218	2.54905	0.245851	0.0483092	0.0348014	0.00767485
ENSG00000060069.16	CTDP1	0.00106621	0.00339801	1.02549	0.835894	0.402576	0.105136	0.0670411
ENSG00000171291.8	ZNF439	0.00106779	0.00340248	1.01854	0.823602	0.386473	0.100969	0.0646366
ENSG00000159164.9	SV2A	0.00107378	0.0034199	-1.08392	0.639213	1.0789	0.0812904	0.205845
ENSG00000184898.6	RBM43	0.00108385	0.00345084	1.06417	0.737554	0.305958	0.0925826	0.0573882
ENSG00000280123.1	RP11-267M23.1	0.0011078	0.00352026	1.41781	0.503995	0.193237	0.0626641	0.0303522
ENSG00000158427.14	TMSB15B	0.00112324	0.00356633	1.03268	0.786724	0.354267	0.0981813	0.0622263
ENSG00000167642.12	SPINT2	0.00115204	0.00364941	20	0.135218	0	0.019819	0
ENSG00000139410.14	SDSL	0.00115615	0.00366063	1.00734	0.860479	0.41868	0.114792	0.07422
ENSG00000180139.11	RP11-399O19.5	0.00115752	0.0036638	1.01255	0.823602	0.386473	0.107904	0.0694398
ENSG00000100479.12	POLE2	0.00116438	0.00368191	1.31089	0.57775	0.241546	0.0770227	0.0402683
ENSG00000197299.10	BLM	0.00117056	0.00369962	2.04341	0.307314	0.0805153	0.0407321	0.0127589
ENSG00000101452.14	DHX35	0.00120074	0.00378332	1.03268	0.762139	0.338164	0.0981813	0.0622263
ENSG00000248333.8	CDK11B	0.00121025	0.00381143	1.36944	0.516288	0.193237	0.0655524	0.0328404
ENSG00000118137.9	APOA1	0.00121775	0.00383381	1.70999	0.356484	0.0805153	0.0451572	0.0178172
ENSG00000099256.18	PRTFDC1	0.00124066	0.00389899	1.09588	0.762139	0.354267	0.10236	0.0622263
ENSG00000229999.6	RP5-1042K10.10	0.00124694	0.00391747	2.41781	0.245851	0.0483092	0.0318228	0.00767485
ENSG00000130119.15	GNL3L	0.00126717	0.00397202	1.45175	0.467117	0.161031	0.0641093	0.0303522
ENSG00000116985.11	BMP8B	0.00126877	0.00397446	3.78038	0.172096	0.0161031	0.0273383	0.00256483
ENSG00000113319.12	RASGRF2	0.0012904	0.00403767	1.75729	0.356484	0.0966184	0.0466279	0.0178172
ENSG00000198157.10	HMGN5	0.00130671	0.00408608	1.14887	0.651506	0.257649	0.0897715	0.0525266
ENSG00000143382.14	ADAMTSL4	0.00134197	0.00418488	2.34742	0.245851	0.0483092	0.0303302	0.00767485
ENSG00000104177.17	MYEF2	0.00135361	0.00421645	1.43642	0.442532	0.128824	0.058316	0.0278577
ENSG00000230417.11	LINC00595	0.00136023	0.00423559	3.61045	0.172096	0.0161031	0.0243373	0.00256483
ENSG00000231989.4	CTB-83D3.1	0.00136278	0.00424026	3.41781	0.172096	0.0161031	0.0213273	0.00256483
ENSG00000272627.1	RP11-354E23.5	0.00136278	0.00424026	3.41781	0.172096	0.0161031	0.0213273	0.00256483
ENSG00000122035.6	RASL11A	0.00139142	0.00431966	2.78038	0.208974	0.0322061	0.0273383	0.00512311
ENSG00000148680.15	HTR7	0.00139142	0.00431966	2.78038	0.208974	0.0322061	0.0273383	0.00512311
ENSG00000135476.11	ESPL1	0.00142681	0.00441682	1.06417	0.737554	0.338164	0.0925826	0.0573882
ENSG00000138092.10	CENPO	0.00143978	0.00445274	1.04109	0.688384	0.289855	0.0911781	0.0573882
ENSG00000108423.14	TUBD1	0.00144594	0.00446894	1.03366	0.700676	0.289855	0.0869525	0.0549604
ENSG00000154917.10	RAB6B	0.00144784	0.00447408	1.61045	0.405655	0.128824	0.053949	0.0228501
ENSG00000104611.11	SH2D4A	0.00145038	0.00448052	1.33837	0.565458	0.257649	0.0784473	0.0402683
ENSG00000278000.1	AC139100.4	0.00145685	0.00449827	2.69791	0.208974	0.0322061	0.0258389	0.00512311
ENSG00000100767.16	PAPLN	0.00145686	0.00449827	-2.71148	0.0491703	0.273752	0.00614008	0.050087
ENSG00000279089.1	RP11-481C4.2	0.00146421	0.00451822	1.22343	0.57775	0.20934	0.0770227	0.042732
ENSG00000075213.10	SEMA3A	0.00146932	0.0045311	1.02549	0.749846	0.338164	0.0939852	0.0598102
ENSG00000245904.3	RP11-796E2.4	0.00152616	0.00469225	1.83284	0.331899	0.0966184	0.0422093	0.0152912
ENSG00000188629.12	ZNF177	0.00152751	0.00469564	1.05102	0.676091	0.257649	0.0841254	0.0525266
ENSG00000253251.2	CTC-534A2.2	0.0015281	0.00469671	1.22343	0.590043	0.241546	0.0770227	0.042732
ENSG00000160200.17	CBS	0.00153617	0.00471853	-1.47201	0.208974	0.531401	0.0258389	0.0884252
ENSG00000213638.5	ADAT3	0.00154789	0.00475181	1.30233	0.516288	0.193237	0.0626641	0.0328404
ENSG00000274764.5	PRAMEF27	0.00155112	0.00476068	1.10522	0.725261	0.354267	0.0911781	0.0549604
ENSG00000139438.5	FAM222A	0.0015612	0.00478937	2.25431	0.258144	0.0483092	0.0377712	0.0102201
ENSG00000257842.5	RP11-483C6.2	0.00156175	0.00479027	20	0.122926	0	0.0152801	0
ENSG00000174371.16	EXO1	0.00159034	0.00486952	1.49497	0.47941	0.193237	0.071304	0.0328404
ENSG00000174564.12	IL20RB	0.00159076	0.00487004	1.72593	0.319607	0.0644122	0.0392527	0.0152912
ENSG00000277688.1	RP11-697E22.1	0.00160281	0.00490537	1.22516	0.590043	0.257649	0.0727368	0.0402683
ENSG00000279364.1	RP11-463I20.1	0.00162137	0.00495672	1.31827	0.540873	0.225443	0.0727368	0.0377984
ENSG00000115252.18	PDE1A	0.00163467	0.00499268	2.13401	0.270436	0.0644122	0.0348014	0.0102201
ENSG00000147145.12	LPAR4	0.00163467	0.00499268	2.13401	0.270436	0.0644122	0.0348014	0.0102201
ENSG00000182993.3	C12orf60	0.00163467	0.00499268	2.13401	0.270436	0.0644122	0.0348014	0.0102201
ENSG00000232586.1	RP11-46A10.4	0.00163467	0.00499268	2.13401	0.270436	0.0644122	0.0348014	0.0102201
ENSG00000084710.13	EFR3B	0.00163885	0.00500465	1.03366	0.712969	0.305958	0.0869525	0.0549604
ENSG00000164197.11	RNF180	0.00169004	0.00514723	3.00277	0.196681	0.0322061	0.0318228	0.00512311
ENSG00000196517.11	SLC6A9	0.00172618	0.00524579	-1.08999	0.467117	0.869565	0.0597675	0.154375
ENSG00000113532.12	ST8SIA4	0.00174788	0.00530839	1.09588	0.614628	0.225443	0.0827089	0.050087
ENSG00000143369.14	ECM1	0.0017635	0.00535415	1.19541	0.626921	0.289855	0.0798699	0.0451897
ENSG00000136982.5	DSCC1	0.00176863	0.00536891	1.22343	0.590043	0.257649	0.0770227	0.042732
ENSG00000279809.1	AC005538.3	0.00177295	0.00537678	1.61045	0.491703	0.20934	0.0770227	0.0328404
ENSG00000128594.7	LRRC4	0.00180643	0.00546826	20	0.122926	0	0.0167953	0
ENSG00000175536.6	LIPT2	0.00180643	0.00546826	20	0.122926	0	0.0167953	0
ENSG00000158691.14	ZSCAN12	0.00182321	0.00551305	1.47295	0.442532	0.161031	0.0597675	0.0278577
ENSG00000102967.11	DHODH	0.00183525	0.00554427	1.07512	0.737554	0.338164	0.100969	0.0622263
ENSG00000171872.4	KLF17	0.00185865	0.00560887	1.39895	0.454825	0.161031	0.0568625	0.0278577
ENSG00000196091.13	MYBPC1	0.00190014	0.00572428	1.33628	0.47941	0.161031	0.0641093	0.0328404
ENSG00000151690.14	MFSD6	0.00190833	0.00574806	1.04109	0.712969	0.322061	0.0911781	0.0573882
ENSG00000261061.1	RP11-303E16.2	0.0019186	0.00577542	1.12502	0.663798	0.305958	0.088363	0.0525266
ENSG00000236345.1	RP11-59D5-B.2	0.00191895	0.00577557	2.13401	0.258144	0.0483092	0.0348014	0.0102201
ENSG00000241326.1	RP11-807G9.2	0.00192521	0.00579261	1.48492	0.405655	0.128824	0.0495627	0.0228501
ENSG00000175899.14	A2M	0.00193735	0.00582644	-1.04666	0.565458	0.966184	0.0770227	0.191105
ENSG00000213742.6	RP4-694B14.5	0.00194584	0.00585018	1.57393	0.405655	0.128824	0.058316	0.025357
ENSG00000230323.5	NCRNA00159	0.00196332	0.00589725	20	0.122926	0	0.0183083	0
ENSG00000255150.2	EID3	0.00196865	0.00591143	1.38304	0.47941	0.193237	0.0612169	0.0303522
ENSG00000142784.15	WDTC1	0.00198401	0.00595051	1.00277	0.762139	0.37037	0.0925826	0.0598102
ENSG00000124479.9	NDP	0.00198442	0.00595051	2.34742	0.233559	0.0483092	0.0303302	0.00767485
ENSG00000269564.1	AC008753.4	0.00198442	0.00595051	2.34742	0.233559	0.0483092	0.0303302	0.00767485
ENSG00000224596.7	RP11-202P11.1	0.00199422	0.00597711	-1.43137	0.196681	0.515298	0.0258389	0.0860716
ENSG00000256813.1	RP11-804A23.4	0.00201817	0.00604146	1.75729	0.344192	0.112721	0.0466279	0.0178172
ENSG00000137842.6	TMEM62	0.00203985	0.00610071	1.22516	0.565458	0.241546	0.0727368	0.0402683
ENSG00000157557.11	ETS2	0.00204391	0.00611097	1.06296	0.639213	0.257649	0.0770227	0.0476413
ENSG00000228144.2	RP11-745O10.4	0.00205227	0.00613218	1.83284	0.319607	0.0966184	0.0422093	0.0152912
ENSG00000181450.17	ZNF678	0.00206739	0.00617546	1.08689	0.700676	0.338164	0.0939852	0.0573882
ENSG00000221821.3	C6orf226	0.00208217	0.00621772	1.01099	0.737554	0.338164	0.0967846	0.0622263
ENSG00000117602.11	RCAN3	0.00209261	0.00624504	1.36944	0.47941	0.177134	0.0655524	0.0328404
ENSG00000155886.11	SLC24A2	0.00209355	0.0062469	1.29495	0.516288	0.20934	0.0669934	0.0353225
ENSG00000281332.1	LINC00997	0.00211485	0.00630657	1.45845	0.43024	0.161031	0.053949	0.025357
ENSG00000117010.15	ZNF684	0.00212599	0.00633773	1.02549	0.737554	0.354267	0.0939852	0.0598102
ENSG00000109705.7	NKX3-2	0.00212628	0.00633773	2.78038	0.196681	0.0322061	0.0273383	0.00512311
ENSG00000119714.10	GPR68	0.00221206	0.00656922	-1.17804	0.381069	0.740741	0.0495627	0.136612
ENSG00000094796.4	KRT31	0.00221334	0.00657202	1.87349	0.295022	0.0805153	0.0362874	0.0127589
ENSG00000175137.10	SH3BP5L	0.00222517	0.00660312	1.03366	0.700676	0.322061	0.0869525	0.0549604
ENSG00000169239.12	CA5B	0.00225689	0.006685	1.16684	0.590043	0.257649	0.0741675	0.042732
ENSG00000128203.6	ASPHD2	0.00226515	0.00670742	1.07512	0.725261	0.37037	0.100969	0.0622263
ENSG00000125898.12	FAM110A	0.00226486	0.00670742	2.69791	0.196681	0.0322061	0.0258389	0.00512311
ENSG00000280206.1	CTB-193M12.5	0.00228319	0.00675775	1.14097	0.602336	0.257649	0.0770227	0.0451897
ENSG00000284735.1	RP4-736L20.4	0.00228429	0.00675998	1.56981	0.393362	0.144928	0.052489	0.0228501
ENSG00000268533.1	AC004076.7	0.00229424	0.00678734	1.1377	0.553165	0.20934	0.0727368	0.042732
ENSG00000268573.1	RP11-158H5.7	0.00229951	0.00680086	3.31089	0.159803	0.0161031	0.019819	0.00256483
ENSG00000150551.10	LYPD1	0.00230159	0.00680289	3.41781	0.159803	0.0161031	0.0213273	0.00256483
ENSG00000178917.15	ZNF852	0.00230159	0.00680289	3.41781	0.159803	0.0161031	0.0213273	0.00256483
ENSG00000183850.13	ZNF730	0.00230159	0.00680289	3.41781	0.159803	0.0161031	0.0213273	0.00256483
ENSG00000261438.1	RP11-399O19.9	0.00230159	0.00680289	3.41781	0.159803	0.0161031	0.0213273	0.00256483
ENSG00000219665.8	CTD-2006C1.2	0.00233027	0.00687822	1.05791	0.688384	0.322061	0.088363	0.0549604
ENSG00000256073.3	C21orf119	0.00233023	0.00687822	1.06296	0.57775	0.20934	0.0770227	0.0476413
ENSG00000163827.12	LRRC2	0.00233359	0.00688278	1.16845	0.602336	0.273752	0.0784473	0.0451897
ENSG00000228624.7	RP3-399L15.3	0.00233359	0.00688278	1.16845	0.602336	0.273752	0.0784473	0.0451897
ENSG00000273237.1	CTB-119C2.1	0.00236707	0.00696568	1.34742	0.467117	0.177134	0.0597675	0.0303522
ENSG00000170262.12	MRAP	0.00244885	0.00719328	1.61045	0.368777	0.128824	0.0480964	0.0203368
ENSG00000168955.3	TM4SF20	0.00247175	0.00725505	1.36047	0.454825	0.177134	0.0554068	0.0278577
ENSG00000272558.1	U91328.21	0.00247709	0.00726851	1.33628	0.467117	0.177134	0.0641093	0.0328404
ENSG00000180263.13	FGD6	0.00247941	0.00727422	1.36534	0.503995	0.20934	0.0798699	0.0402683
ENSG00000109674.3	NEIL3	0.00249235	0.0073089	1.41781	0.405655	0.128824	0.052489	0.025357
ENSG00000280079.1	CTC-260E6.4	0.00253468	0.00742404	1.87349	0.270436	0.0483092	0.0362874	0.0127589
ENSG00000178385.14	PLEKHM3	0.00258657	0.00756464	1.19541	0.553165	0.225443	0.0755961	0.042732
ENSG00000142794.18	NBPF3	0.00259948	0.00760124	1.14388	0.626921	0.305958	0.0812904	0.0476413
ENSG00000279026.1	RP3-414A15.12	0.00261665	0.00764685	2.41781	0.221266	0.0483092	0.0318228	0.00767485
ENSG00000116675.15	DNAJC6	0.00262446	0.00766506	2.48492	0.221266	0.0483092	0.0333132	0.00767485
ENSG00000124212.5	PTGIS	0.00263032	0.00767873	1.75729	0.331899	0.112721	0.0466279	0.0178172
ENSG00000123612.15	ACVR1C	0.00267081	0.00778597	1.11295	0.590043	0.241546	0.0755961	0.0451897
ENSG00000077943.7	ITGA8	0.00269489	0.00784013	20	0.110633	0	0.0137625	0
ENSG00000118777.11	ABCG2	0.00269489	0.00784013	20	0.110633	0	0.0137625	0
ENSG00000128285.4	MCHR1	0.00269489	0.00784013	20	0.110633	0	0.0137625	0
ENSG00000171533.11	MAP6	0.00269489	0.00784013	20	0.110633	0	0.0137625	0
ENSG00000232729.7	AC083884.8	0.00269489	0.00784013	20	0.110633	0	0.0137625	0
ENSG00000180758.11	GPR157	0.00271833	0.00789766	1.93238	0.282729	0.0805153	0.0377712	0.0127589
ENSG00000277534.1	RP11-9E17.1	0.00271833	0.00789766	1.93238	0.282729	0.0805153	0.0377712	0.0127589
ENSG00000197647.11	ZNF433	0.00272757	0.00792213	1.14097	0.590043	0.257649	0.0770227	0.0451897
ENSG00000196378.11	ZNF34	0.00274793	0.0079777	1.54334	0.417947	0.177134	0.0626641	0.0278577
ENSG00000257411.1	RP11-603J24.9	0.00275931	0.00800955	1.43642	0.43024	0.161031	0.058316	0.0278577
ENSG00000165821.11	SALL2	0.00278717	0.00808075	1.65485	0.356484	0.128824	0.0495627	0.0203368
ENSG00000015133.18	CCDC88C	0.0028083	0.00813352	2.00277	0.258144	0.0644122	0.0318228	0.0102201
ENSG00000228649.8	AC005682.5	0.00284402	0.00822838	1.03366	0.676091	0.305958	0.0869525	0.0549604
ENSG00000012048.21	BRCA1	0.00284808	0.00823769	1.03268	0.725261	0.37037	0.0981813	0.0622263
ENSG00000104213.12	PDGFRL	0.00287462	0.00830949	2.34742	0.221266	0.0483092	0.0303302	0.00767485
ENSG00000198780.11	FAM169A	0.00287786	0.00831762	1.51734	0.356484	0.0966184	0.0451572	0.0203368
ENSG00000149451.17	ADAM33	0.00290006	0.00837557	-1.04441	0.516288	0.885668	0.0698692	0.173988
ENSG00000272489.1	RP11-182L21.5	0.002914	0.00841384	1.37599	0.417947	0.144928	0.051027	0.025357
ENSG00000137877.9	SPTBN5	0.00295875	0.00853112	2.06988	0.245851	0.0483092	0.0333132	0.0102201
ENSG00000180769.8	WDFY3-AS2	0.00295875	0.00853112	2.06988	0.245851	0.0483092	0.0333132	0.0102201
ENSG00000262481.5	TMEM256-PLSCR3	0.0029923	0.00862401	1.05102	0.651506	0.305958	0.0841254	0.0525266
ENSG00000054598.7	FOXC1	0.00299903	0.00863954	1.16299	0.540873	0.225443	0.0655524	0.0377984
ENSG00000263513.5	FAM72C	0.00303121	0.00872709	1.41781	0.417947	0.161031	0.052489	0.025357
ENSG00000254422.1	RP11-864G5.3	0.00303779	0.00874344	1.87349	0.282729	0.0805153	0.0362874	0.0127589
ENSG00000225791.6	RP1-180E22.3	0.00304507	0.0087618	1.09044	0.626921	0.289855	0.0784473	0.0476413
ENSG00000143036.16	SLC44A3	0.0030823	0.00886105	1.23194	0.467117	0.161031	0.0597675	0.0328404
ENSG00000238133.6	MAP3K20-AS1	0.00310848	0.0089297	20	0.110633	0	0.0152801	0
ENSG00000267249.1	RP11-973H7.3	0.00310848	0.0089297	20	0.110633	0	0.0152801	0
ENSG00000258444.1	CTD-2201G16.1	0.00311644	0.00895124	1.61045	0.319607	0.0805153	0.0422093	0.0178172
ENSG00000196503.4	ARL9	0.00314683	0.00902784	2.27342	0.221266	0.0483092	0.0288354	0.00767485
ENSG00000237037.9	RP4-669P10.18	0.00314683	0.00902784	2.27342	0.221266	0.0483092	0.0288354	0.00767485
ENSG00000224152.1	AC009506.1	0.00314683	0.00902784	2.27342	0.221266	0.0483092	0.0288354	0.00767485
ENSG00000230177.1	RP5-1112D6.4	0.00316746	0.00908435	1.56465	0.344192	0.0966184	0.0466279	0.0203368
ENSG00000222011.8	FAM185A	0.00318871	0.00913722	2.34742	0.221266	0.0483092	0.0303302	0.00767485
ENSG00000128849.10	CGNL1	0.00331803	0.00946867	1.31089	0.454825	0.177134	0.058316	0.0303522
ENSG00000142611.16	PRDM16	0.00333079	0.00950368	20	0.122926	0	0.0228335	0
ENSG00000152669.8	CCNO	0.00335011	0.00954899	1.66108	0.331899	0.112721	0.0436843	0.0178172
ENSG00000233851.1	RP11-569O4.8	0.00335323	0.00955648	20	0.110633	0	0.0167953	0
ENSG00000058085.14	LAMC2	0.00337737	0.00962104	1.31089	0.43024	0.128824	0.058316	0.0303522
ENSG00000279541.1	CTC-444N24.7	0.00340514	0.00969448	1.78038	0.295022	0.0805153	0.0407321	0.0152912
ENSG00000106436.5	MYL10	0.00343007	0.00975687	2.19541	0.221266	0.0483092	0.0273383	0.00767485
ENSG00000130052.13	STARD8	0.00347485	0.00987269	1.1023	0.553165	0.225443	0.0669934	0.0402683
ENSG00000225096.2	XXbac-BPG55C20.7	0.00352334	0.00999437	1.48492	0.356484	0.0966184	0.0495627	0.0228501
ENSG00000134516.15	DOCK2	0.0035691	0.0101109	3.51734	0.147511	0.0161031	0.0228335	0.00256483
ENSG00000065328.16	MCM10	0.00363815	0.0102915	1.10795	0.553165	0.225443	0.071304	0.042732
ENSG00000146006.7	LRRTM2	0.00367758	0.0103849	2.61045	0.184388	0.0322061	0.0243373	0.00512311
ENSG00000172426.15	RSPH9	0.00367758	0.0103849	2.61045	0.184388	0.0322061	0.0243373	0.00512311
ENSG00000249115.8	HAUS5	0.00369336	0.0104264	1.05102	0.651506	0.322061	0.0841254	0.0525266
ENSG00000261113.1	RP11-141O15.1	0.00371644	0.010487	1.15794	0.467117	0.144928	0.0568625	0.0328404
ENSG00000185274.11	WBSCR17	0.00371614	0.010487	1.48492	0.381069	0.144928	0.0495627	0.0228501
ENSG00000198934.4	MAGEE1	0.00373734	0.0105399	1.32094	0.43024	0.161031	0.053949	0.0278577
ENSG00000182853.11	VMO1	0.00382906	0.0107797	1.81208	0.258144	0.0483092	0.0348014	0.0127589
ENSG00000203808.10	C6orf112	0.00383701	0.0108005	1.72593	0.295022	0.0805153	0.0392527	0.0152912
ENSG00000132801.6	ZSWIM3	0.00385042	0.0108367	1.46843	0.356484	0.112721	0.0436843	0.0203368
ENSG00000135736.5	CCDC102A	0.00388326	0.0109134	1.05102	0.626921	0.289855	0.0841254	0.0525266
ENSG00000109667.11	SLC2A9	0.0038831	0.0109134	3.19541	0.147511	0.0161031	0.0183083	0.00256483
ENSG00000181652.19	ATG9B	0.0038831	0.0109134	3.19541	0.147511	0.0161031	0.0183083	0.00256483
ENSG00000266904.5	CTC-559E9.1	0.0038831	0.0109134	3.19541	0.147511	0.0161031	0.0183083	0.00256483
ENSG00000278044.1	XXbac-B33L19.12	0.0038831	0.0109134	3.19541	0.147511	0.0161031	0.0183083	0.00256483
ENSG00000166387.11	PPFIBP2	0.00394172	0.0110601	2.00277	0.245851	0.0644122	0.0318228	0.0102201
ENSG00000177465.4	ACOT4	0.00394172	0.0110601	2.00277	0.245851	0.0644122	0.0318228	0.0102201
ENSG00000120334.15	CENPL	0.00398151	0.0111604	1.00277	0.700676	0.354267	0.0925826	0.0598102
ENSG00000196814.14	MVB12B	0.00398736	0.0111736	1.48492	0.368777	0.128824	0.0495627	0.0228501
ENSG00000236810.5	RP5-886K2.3	0.00398736	0.0111736	1.48492	0.368777	0.128824	0.0495627	0.0228501
ENSG00000132694.18	ARHGEF11	0.00403071	0.0112849	1.51734	0.356484	0.128824	0.0451572	0.0203368
ENSG00000172020.12	GAP43	0.00405503	0.0113419	1.009	0.663798	0.322061	0.08554	0.0549604
ENSG00000271793.1	RP11-321N4.5	0.00406553	0.011368	1.06296	0.553165	0.241546	0.0770227	0.0476413
ENSG00000198908.11	BHLHB9	0.0040786	0.011398	1.26253	0.491703	0.225443	0.0655524	0.0353225
ENSG00000205861.11	RP11-45B20.3	0.00408424	0.0114121	2.34742	0.208974	0.0483092	0.0303302	0.00767485
ENSG00000092853.13	CLSPN	0.00411206	0.0114816	1.87349	0.270436	0.0805153	0.0362874	0.0127589
ENSG00000245849.6	CTD-2339L15.1	0.00411206	0.0114816	1.87349	0.270436	0.0805153	0.0362874	0.0127589
ENSG00000137393.9	RNF144B	0.00413206	0.0115292	2.19541	0.208974	0.0322061	0.0273383	0.00767485
ENSG00000256092.2	RP13-942N8.1	0.00420289	0.01171	1.16299	0.503995	0.20934	0.0655524	0.0377984
ENSG00000144843.11	ADPRH	0.0042365	0.0118002	1.04341	0.639213	0.322061	0.0798699	0.050087
ENSG00000188483.7	IER5L	0.00426024	0.0118613	-1.10778	0.356484	0.692432	0.0466279	0.12308
ENSG00000213793.5	ZNF888	0.00426696	0.0118766	1.19541	0.454825	0.161031	0.058316	0.0328404
ENSG00000134146.11	DPH6	0.00430658	0.0119748	1.19541	0.503995	0.225443	0.0626641	0.0353225
ENSG00000109610.5	SOD3	0.00432955	0.0120353	-2.23755	0.0614628	0.257649	0.00766923	0.0451897
ENSG00000132141.13	CCT6B	0.00434514	0.0120734	2.13401	0.233559	0.0644122	0.0348014	0.0102201
ENSG00000104524.13	PYCRL	0.00435465	0.0120961	1.04341	0.626921	0.305958	0.0798699	0.050087
ENSG00000260482.3	CTD-2196E14.9	0.00437345	0.0121434	1.93238	0.245851	0.0644122	0.0303302	0.0102201
ENSG00000150244.11	TRIM48	0.0043743	0.012144	1.16504	0.540873	0.257649	0.0698692	0.0402683
ENSG00000099974.7	DDTL	0.00444424	0.0123224	1.22712	0.516288	0.225443	0.0684323	0.0377984
ENSG00000163689.20	C3orf67	0.00445709	0.0123492	2.06988	0.233559	0.0483092	0.0333132	0.0102201
ENSG00000172123.12	SLFN12	0.00447147	0.0123872	1.04341	0.614628	0.289855	0.0798699	0.050087
ENSG00000254553.1	RP1-27O5.3	0.00449594	0.0124497	1.87349	0.270436	0.0805153	0.0362874	0.0127589
ENSG00000132825.6	PPP1R3D	0.00454622	0.0125835	1.06988	0.614628	0.305958	0.0812904	0.050087
ENSG00000169635.9	HIC2	0.00455947	0.0126166	1.46843	0.356484	0.128824	0.0436843	0.0203368
ENSG00000181938.13	GINS3	0.0045935	0.0126945	1.22936	0.467117	0.177134	0.0641093	0.0353225
ENSG00000076554.15	TPD52	0.0046056	0.0127225	1.16684	0.540873	0.257649	0.0741675	0.042732
ENSG00000197558.11	SSPO	0.00461236	0.0127394	1.81208	0.270436	0.0805153	0.0348014	0.0127589
ENSG00000005189.19	AC004381.6	0.00462679	0.012772	1.27342	0.442532	0.177134	0.0568625	0.0303522
ENSG00000137225.12	CAPN11	0.00467138	0.0128658	20	0.0983405	0	0.0122427	0
ENSG00000160145.15	KALRN	0.00467138	0.0128658	20	0.0983405	0	0.0122427	0
ENSG00000167434.9	CA4	0.00467138	0.0128658	20	0.0983405	0	0.0122427	0
ENSG00000172476.4	RAB40A	0.00467138	0.0128658	20	0.0983405	0	0.0122427	0
ENSG00000186827.10	TNFRSF4	0.00467138	0.0128658	20	0.0983405	0	0.0122427	0
ENSG00000204532.6	ZSCAN5C	0.00467138	0.0128658	20	0.0983405	0	0.0122427	0
ENSG00000214654.8	RP11-27I1.4	0.00467138	0.0128658	20	0.0983405	0	0.0122427	0
ENSG00000236308.1	RP11-316M21.7	0.00467138	0.0128658	20	0.0983405	0	0.0122427	0
ENSG00000270021.1	CTC-203F4.2	0.00467138	0.0128658	20	0.0983405	0	0.0122427	0
ENSG00000284546.1	RP11-437G21.5	0.00467138	0.0128658	20	0.0983405	0	0.0122427	0
ENSG00000154864.12	PIEZO2	0.00470129	0.0129422	1.66108	0.319607	0.112721	0.0436843	0.0178172
ENSG00000156398.12	SFXN2	0.00470869	0.0129539	1.00277	0.491703	0.161031	0.0626641	0.0402683
ENSG00000154548.8	SRSF12	0.00476631	0.0131068	1.39472	0.381069	0.144928	0.0466279	0.0228501
ENSG00000198346.10	ZNF813	0.00480823	0.0132128	1.22936	0.47941	0.20934	0.0641093	0.0353225
ENSG00000219626.8	FAM228B	0.00483562	0.0132786	1.1023	0.540873	0.241546	0.0669934	0.0402683
ENSG00000113361.12	CDH6	0.00485575	0.0133245	1.49798	0.368777	0.144928	0.0554068	0.025357
ENSG00000064989.12	CALCRL	0.00486901	0.013359	1.61045	0.295022	0.0805153	0.0362874	0.0152912
ENSG00000261602.1	CTD-2033A16.1	0.00489989	0.0134361	1.09044	0.602336	0.305958	0.0784473	0.0476413
ENSG00000167723.14	TRPV3	0.00491259	0.0134691	1.56465	0.344192	0.128824	0.0466279	0.0203368
ENSG00000120658.13	ENOX1	0.00494445	0.0135469	1.19541	0.47941	0.20934	0.058316	0.0328404
ENSG00000103044.10	HAS3	0.00494387	0.0135469	1.46843	0.344192	0.112721	0.0436843	0.0203368
ENSG00000124915.10	RP11-467L20.10	0.00496645	0.0136003	1.72593	0.295022	0.0966184	0.0392527	0.0152912
ENSG00000270082.1	RP11-178L8.8	0.00497017	0.0136077	2.19541	0.208974	0.0483092	0.0273383	0.00767485
ENSG00000177302.14	TOP3A	0.0049751	0.0136193	1.12983	0.516288	0.225443	0.0641093	0.0377984
ENSG00000275216.1	RP11-54H7.4	0.00506574	0.013846	1.93238	0.233559	0.0483092	0.0303302	0.0102201
ENSG00000267796.7	LIN37	0.00508807	0.0139012	1.31089	0.442532	0.193237	0.058316	0.0303522
ENSG00000263218.2	CTD-2561B21.7	0.00511912	0.013982	1.39472	0.368777	0.128824	0.0466279	0.0228501
ENSG00000267105.1	CTD-2369P2.4	0.005182	0.0141379	1.12502	0.47941	0.177134	0.0597675	0.0353225
ENSG00000257605.2	RP11-680A11.5	0.00524407	0.0143012	1.04341	0.602336	0.289855	0.0798699	0.050087
ENSG00000204152.10	TIMM23B	0.00531492	0.0144761	1.22936	0.467117	0.193237	0.0641093	0.0353225
ENSG00000055163.19	CYFIP2	0.00532628	0.0145022	1.23194	0.467117	0.20934	0.0597675	0.0328404
ENSG00000101977.20	MCF2	0.00536991	0.0145911	20	0.0983405	0	0.0137625	0
ENSG00000104901.6	DKKL1	0.00536991	0.0145911	20	0.0983405	0	0.0137625	0
ENSG00000134962.6	KLB	0.00536991	0.0145911	20	0.0983405	0	0.0137625	0
ENSG00000226920.1	RP5-1068B5.5	0.00536991	0.0145911	20	0.0983405	0	0.0137625	0
ENSG00000227115.7	RP11-267C16.1	0.00536991	0.0145911	20	0.0983405	0	0.0137625	0
ENSG00000257849.1	RP11-547C5.1	0.00536991	0.0145911	20	0.0983405	0	0.0137625	0
ENSG00000181218.5	HIST3H2A	0.00544048	0.0147622	2.00277	0.233559	0.0644122	0.0318228	0.0102201
ENSG00000198753.11	PLXNB3	0.00545402	0.0147948	2.11295	0.208974	0.0483092	0.0258389	0.00767485
ENSG00000272699.1	RP11-145M9.5	0.00545402	0.0147948	2.11295	0.208974	0.0483092	0.0258389	0.00767485
ENSG00000081041.8	CXCL2	0.00546309	0.0148174	-1.51508	0.122926	0.37037	0.0167953	0.0598102
ENSG00000154814.13	OXNAD1	0.00546532	0.0148214	1.04655	0.553165	0.241546	0.0684323	0.042732
ENSG00000205309.13	NT5M	0.00547299	0.0148401	1.11946	0.454825	0.161031	0.0554068	0.0328404
ENSG00000243819.4	RP11-791G15.1	0.00549999	0.014907	2.06988	0.221266	0.0483092	0.0333132	0.0102201
ENSG00000163159.12	VPS72	0.00550232	0.0149103	2.61045	0.172096	0.0322061	0.0243373	0.00512311
ENSG00000213380.14	COG8	0.00551686	0.0149403	1.1023	0.516288	0.225443	0.0669934	0.0402683
ENSG00000105865.10	DUS4L	0.00552356	0.0149563	1.23494	0.405655	0.128824	0.0554068	0.0303522
ENSG00000102221.13	JADE3	0.00555036	0.0150247	1.2803	0.405655	0.144928	0.052489	0.0278577
ENSG00000230368.2	FAM41C	0.00555473	0.0150345	1.55798	0.319607	0.112721	0.0407321	0.0178172
ENSG00000169891.17	REPS2	0.00567168	0.0153211	3.61045	0.135218	0.0161031	0.0243373	0.00256483
ENSG00000254433.1	RP11-677I18.3	0.00572721	0.0154604	1.37599	0.381069	0.144928	0.051027	0.025357
ENSG00000226047.1	RP11-196I18.4	0.00574148	0.0154946	20	0.0983405	0	0.0152801	0
ENSG00000258056.2	RP11-644F5.11	0.00577165	0.015563	1.61045	0.307314	0.0966184	0.0422093	0.0178172
ENSG00000125848.9	FLRT3	0.00578483	0.0155899	1.1023	0.52858	0.241546	0.0669934	0.0402683
ENSG00000155592.15	ZKSCAN2	0.00580499	0.0156344	1.03672	0.503995	0.177134	0.0641093	0.0402683
ENSG00000138650.8	PCDH10	0.0058057	0.0156344	1.23194	0.442532	0.177134	0.0597675	0.0328404
ENSG00000138311.15	ZNF365	0.00592222	0.015916	1.02549	0.553165	0.241546	0.071304	0.0451897
ENSG00000267198.1	RP11-798G7.6	0.00595442	0.0159915	2.51734	0.172096	0.0322061	0.0228335	0.00512311
ENSG00000282218.1	RP1-179P9.3	0.00595442	0.0159915	2.51734	0.172096	0.0322061	0.0228335	0.00512311
ENSG00000138395.14	CDK15	0.00597758	0.0160493	1.00277	0.516288	0.193237	0.0626641	0.0402683
ENSG00000121361.3	KCNJ8	0.00598833	0.0160759	1.87349	0.258144	0.0805153	0.0362874	0.0127589
ENSG00000185818.7	NAT8L	0.0060431	0.016205	1.41781	0.331899	0.0966184	0.0422093	0.0203368
ENSG00000198576.3	ARC	0.00607691	0.0162934	1.93238	0.233559	0.0644122	0.0303302	0.0102201
ENSG00000100150.17	DEPDC5	0.00612646	0.016415	1.33292	0.393362	0.161031	0.0495627	0.025357
ENSG00000196357.11	ZNF565	0.00614433	0.0164606	1.15794	0.454825	0.177134	0.0568625	0.0328404
ENSG00000123500.9	COL10A1	0.00616572	0.0165088	1.45845	0.381069	0.161031	0.053949	0.025357
ENSG00000198846.5	TOX	0.00619868	0.0165879	1.39472	0.344192	0.112721	0.0466279	0.0228501
ENSG00000164694.16	FNDC1	0.00624183	0.0166895	1.19541	0.43024	0.161031	0.053949	0.0303522
ENSG00000173715.16	C11orf80	0.00628317	0.0167862	1.50354	0.319607	0.112721	0.0392527	0.0178172
ENSG00000259498.1	RP11-244F12.3	0.00629141	0.0168059	1.46843	0.331899	0.112721	0.0436843	0.0203368
ENSG00000205364.3	MT1M	0.00629441	0.0168093	1.04655	0.553165	0.257649	0.0684323	0.042732
ENSG00000146776.14	ATXN7L1	0.00634461	0.0169364	2.27342	0.196681	0.0483092	0.0288354	0.00767485
ENSG00000073756.11	PTGS2	0.00635776	0.0169692	-1.26925	0.245851	0.547504	0.0377712	0.111661
ENSG00000241280.1	RP11-221J22.2	0.00639243	0.01705	2.41781	0.172096	0.0322061	0.0213273	0.00512311
ENSG00000102981.9	PARD6A	0.00643267	0.0171409	3.19541	0.135218	0.0161031	0.0183083	0.00256483
ENSG00000230173.1	AC006196.1	0.00643267	0.0171409	3.19541	0.135218	0.0161031	0.0183083	0.00256483
ENSG00000244486.8	SCARF2	0.00651115	0.0173262	-2.97451	0.0245851	0.177134	0.00307475	0.0303522
ENSG00000102743.14	SLC25A15	0.00652041	0.0173461	1.72593	0.270436	0.0805153	0.0392527	0.0152912
ENSG00000187510.8	PLEKHG7	0.00655107	0.0174134	1.68084	0.258144	0.0644122	0.0318228	0.0127589
ENSG00000204092.2	RP11-552E20.3	0.00656239	0.0174315	3.06988	0.135218	0.0161031	0.0167953	0.00256483
ENSG00000204478.9	PRAMEF20	0.00656239	0.0174315	3.06988	0.135218	0.0161031	0.0167953	0.00256483
ENSG00000261670.1	RP11-1C8.5	0.00656239	0.0174315	3.06988	0.135218	0.0161031	0.0167953	0.00256483
ENSG00000268945.1	CTD-2192J16.26	0.00656239	0.0174315	3.06988	0.135218	0.0161031	0.0167953	0.00256483
ENSG00000131037.14	EPS8L1	0.00666644	0.0176789	1.44053	0.356484	0.144928	0.0480964	0.0228501
ENSG00000260317.1	RP11-48B3.4	0.00684343	0.0181062	1.39472	0.344192	0.112721	0.0466279	0.0228501
ENSG00000135119.14	RNFT2	0.00685742	0.0181383	1.61045	0.258144	0.0483092	0.0362874	0.0152912
ENSG00000272288.5	RP11-140K17.3	0.00687474	0.0181742	1.93238	0.208974	0.0322061	0.0303302	0.0102201
ENSG00000167912.5	RP11-25K19.1	0.00699501	0.0184595	1.19541	0.442532	0.177134	0.058316	0.0328404
ENSG00000149292.16	TTC12	0.00707438	0.0186513	1.0885	0.467117	0.177134	0.058316	0.0353225
ENSG00000179743.4	RP11-169K16.9	0.00707577	0.0186524	1.44053	0.344192	0.128824	0.0480964	0.0228501
ENSG00000163481.7	RNF25	0.00708785	0.0186817	-1.17196	0.307314	0.57971	0.0377712	0.104747
ENSG00000262185.1	RP11-462G12.1	0.00713407	0.0187882	1.41781	0.331899	0.112721	0.0422093	0.0203368
ENSG00000197275.13	RAD54B	0.00723753	0.0190375	1.12502	0.467117	0.193237	0.0597675	0.0353225
ENSG00000273489.1	RP11-180C16.1	0.00725002	0.0190626	1.009	0.626921	0.338164	0.08554	0.0549604
ENSG00000181773.6	GPR3	0.00724955	0.0190626	1.54905	0.282729	0.0805153	0.0348014	0.0152912
ENSG00000196659.9	TTC30B	0.0073014	0.0191821	1.34742	0.356484	0.128824	0.0451572	0.0228501
ENSG00000172671.19	ZFAND4	0.00750516	0.0196603	1.12502	0.454825	0.177134	0.0597675	0.0353225
ENSG00000100629.16	C14orf145	0.00756385	0.019794	1.39472	0.356484	0.144928	0.0466279	0.0228501
ENSG00000183048.11	SLC25A10	0.00757175	0.019812	1.2803	0.405655	0.177134	0.052489	0.0278577
ENSG00000152292.16	SH2D6	0.00758933	0.0198526	1.12983	0.491703	0.225443	0.0641093	0.0377984
ENSG00000263388.1	CTC-297N7.10	0.00763629	0.0199647	1.61045	0.282729	0.0966184	0.0362874	0.0152912
ENSG00000077009.13	NMRK2	0.00772216	0.0201702	-1.03001	0.368777	0.676329	0.051027	0.127611
ENSG00000235927.4	NEXN-AS1	0.0077566	0.0202439	1.74795	0.245851	0.0644122	0.0333132	0.0127589
ENSG00000280287.1	RP13-554M15.7	0.00781461	0.0203788	2.11295	0.196681	0.0483092	0.0258389	0.00767485
ENSG00000270362.1	RP11-46B11.5	0.00783664	0.020428	1.68084	0.258144	0.0805153	0.0318228	0.0127589
ENSG00000058404.19	CAMK2B	0.007914	0.0206186	-1.01299	0.442532	0.740741	0.0554068	0.136612
ENSG00000272430.1	RP11-38L15.8	0.00793759	0.0206773	1.46843	0.319607	0.112721	0.0436843	0.0203368
ENSG00000277067.4	CH507-254M2.1	0.00808994	0.0210383	-1.03725	0.356484	0.660225	0.0451572	0.113955
ENSG00000179761.11	PIPOX	0.00811254	0.0210878	1.50354	0.307314	0.112721	0.0392527	0.0178172
ENSG00000128567.16	PODXL	0.00814313	0.0211052	20	0.0860479	0	0.0107205	0
ENSG00000143552.9	NUP210L	0.00814313	0.0211052	20	0.0860479	0	0.0107205	0
ENSG00000145002.12	FAM86B2	0.00814313	0.0211052	20	0.0860479	0	0.0107205	0
ENSG00000153404.14	PLEKHG4B	0.00814313	0.0211052	20	0.0860479	0	0.0107205	0
ENSG00000156966.6	B3GNT7	0.00814313	0.0211052	20	0.0860479	0	0.0107205	0
ENSG00000165171.10	WBSCR27	0.00814313	0.0211052	20	0.0860479	0	0.0107205	0
ENSG00000185267.9	CDNF	0.00814313	0.0211052	20	0.0860479	0	0.0107205	0
ENSG00000198633.10	ZNF534	0.00814313	0.0211052	20	0.0860479	0	0.0107205	0
ENSG00000214518.3	KRTAP2-2	0.00814313	0.0211052	20	0.0860479	0	0.0107205	0
ENSG00000253161.5	RP11-150O12.1	0.00814313	0.0211052	20	0.0860479	0	0.0107205	0
ENSG00000259080.1	RP11-158I13.2	0.00814313	0.0211052	20	0.0860479	0	0.0107205	0
ENSG00000267251.2	AC139100.3	0.00814313	0.0211052	20	0.0860479	0	0.0107205	0
ENSG00000267470.5	CTD-3064H18.6	0.00814313	0.0211052	20	0.0860479	0	0.0107205	0
ENSG00000271334.5	CTD-2078B5.2	0.00814313	0.0211052	20	0.0860479	0	0.0107205	0
ENSG00000272323.1	CTD-2517O10.6	0.00814313	0.0211052	20	0.0860479	0	0.0107205	0
ENSG00000273071.1	RP11-337C18.10	0.00814313	0.0211052	20	0.0860479	0	0.0107205	0
ENSG00000278601.1	RP11-348N5.9	0.00814313	0.0211052	20	0.0860479	0	0.0107205	0
ENSG00000164920.9	OSR2	0.00818861	0.021209	1.81208	0.245851	0.0805153	0.0348014	0.0127589
ENSG00000273017.1	AP000240.9	0.00818861	0.021209	1.81208	0.245851	0.0805153	0.0348014	0.0127589
ENSG00000272600.1	AC007308.7	0.00827077	0.0214075	1.06111	0.467117	0.177134	0.0612169	0.0377984
ENSG00000271811.1	RP1-79C4.4	0.00837077	0.0216404	-2.50503	0.0368777	0.193237	0.00460859	0.0328404
ENSG00000161243.8	FBXO27	0.00840642	0.0217239	1.44695	0.295022	0.0805153	0.0377712	0.0178172
ENSG00000248235.6	AC037459.4	0.00842121	0.0217534	1.01484	0.540873	0.257649	0.0669934	0.042732
ENSG00000258738.1	RP11-73E17.2	0.0084773	0.0218808	1.70999	0.282729	0.112721	0.0451572	0.0178172
ENSG00000253731.2	PCDHGA6	0.00849033	0.0219057	1.06988	0.503995	0.225443	0.0655524	0.0402683
ENSG00000251586.1	AC004069.3	0.00853996	0.0220221	1.38806	0.295022	0.0805153	0.0362874	0.0178172
ENSG00000231955.1	AC007383.4	0.00858415	0.0221302	1.41781	0.368777	0.161031	0.052489	0.025357
ENSG00000070759.16	TESK2	0.00863494	0.0222463	2.02549	0.196681	0.0483092	0.0243373	0.00767485
ENSG00000254528.7	RP11-728F11.4	0.00864827	0.0222769	1.009	0.626921	0.354267	0.08554	0.0549604
ENSG00000234284.6	ZNF879	0.00874077	0.0224921	1.05524	0.540873	0.273752	0.0727368	0.0451897
ENSG00000272897.5	RP1-309K20.6	0.0088034	0.0226413	2.51734	0.159803	0.0322061	0.0228335	0.00512311
ENSG00000152348.15	ATG10	0.00889254	0.0228464	1.01484	0.516288	0.225443	0.0669934	0.042732
ENSG00000105329.9	TGFB1	0.00890468	0.0228745	-1.08999	0.381069	0.644122	0.0480964	0.125348
ENSG00000279117.1	CTD-2562J17.6	0.00893097	0.022936	1.03495	0.553165	0.273752	0.0755961	0.0476413
ENSG00000284057.1	RP11-606E8.2	0.00911428	0.023382	1.34742	0.344192	0.128824	0.0451572	0.0228501
ENSG00000258377.1	RP11-649E7.5	0.00914339	0.0234474	1.06111	0.491703	0.225443	0.0612169	0.0377984
ENSG00000180155.19	LYNX1	0.00915618	0.023474	-1.00426	0.381069	0.676329	0.0480964	0.118528
ENSG00000028137.18	TNFRSF1B	0.00919722	0.023573	-3.84898	0.0122926	0.144928	0.00153856	0.0278577
ENSG00000248008.2	RP11-18C24.6	0.00922146	0.0236282	1.05524	0.540873	0.273752	0.0727368	0.0451897
ENSG00000175787.16	ZNF169	0.00922238	0.0236282	1.06988	0.503995	0.241546	0.0655524	0.0402683
ENSG00000179988.14	PSTK	0.00922238	0.0236282	1.06988	0.503995	0.241546	0.0655524	0.0402683
ENSG00000234281.5	AC007970.1	0.0092657	0.0237329	1.36534	0.307314	0.0805153	0.0407321	0.0203368
ENSG00000233818.1	AP000695.4	0.00931743	0.0238323	1.85838	0.221266	0.0644122	0.0288354	0.0102201
ENSG00000149571.11	KIRREL3	0.00931743	0.0238323	1.85838	0.221266	0.0644122	0.0288354	0.0102201
ENSG00000128683.13	GAD1	0.00932046	0.0238323	20	0.0860479	0	0.0122427	0
ENSG00000143375.14	CGN	0.00932046	0.0238323	20	0.0860479	0	0.0122427	0
ENSG00000150510.16	FAM124A	0.00932046	0.0238323	20	0.0860479	0	0.0122427	0
ENSG00000170006.11	TMEM154	0.00932046	0.0238323	20	0.0860479	0	0.0122427	0
ENSG00000179921.14	GPBAR1	0.00932046	0.0238323	20	0.0860479	0	0.0122427	0
ENSG00000188051.6	TMEM221	0.00932046	0.0238323	20	0.0860479	0	0.0122427	0
ENSG00000197893.13	NRAP	0.00932046	0.0238323	20	0.0860479	0	0.0122427	0
ENSG00000204480.7	PRAMEF19	0.00932046	0.0238323	20	0.0860479	0	0.0122427	0
ENSG00000255458.5	RP11-539G18.3	0.00932046	0.0238323	20	0.0860479	0	0.0122427	0
ENSG00000273372.1	SFTPD-AS1	0.0094694	0.0241813	1.54905	0.270436	0.0805153	0.0348014	0.0152912
ENSG00000100784.10	RPS6KA5	0.00953918	0.0243467	1.06988	0.47941	0.20934	0.0655524	0.0402683
ENSG00000141052.17	MYOCD	0.00960858	0.024511	2.41781	0.159803	0.0322061	0.0213273	0.00512311
ENSG00000274825.1	RP4-616B8.5	0.00960858	0.024511	2.41781	0.159803	0.0322061	0.0213273	0.00512311
ENSG00000276170.4	AC124789.1	0.00980365	0.0249725	2.19541	0.184388	0.0483092	0.0273383	0.00767485
ENSG00000105639.18	JAK3	0.0098593	0.0250978	20	0.0860479	0	0.0137625	0
ENSG00000214407.3	RP11-221J22.1	0.0098593	0.0250978	20	0.0860479	0	0.0137625	0
ENSG00000198056.13	PRIM1	0.0100503	0.0255371	1.23494	0.405655	0.177134	0.0554068	0.0303522
ENSG00000213029.3	SPHAR	0.0102031	0.0258817	1.09588	0.454825	0.193237	0.0626641	0.0377984
ENSG00000261136.1	RP11-37C7.3	0.0102029	0.0258817	3.19541	0.122926	0.0161031	0.0183083	0.00256483
ENSG00000230082.1	AC018809.6	0.0103388	0.0261982	1.24272	0.368777	0.144928	0.0466279	0.025357
ENSG00000266469.1	CTB-131K11.1	0.0103675	0.0262641	1.50354	0.295022	0.112721	0.0392527	0.0178172
ENSG00000259642.2	RP11-81A1.2	0.0103768	0.0262842	1.15794	0.43024	0.193237	0.0568625	0.0328404
ENSG00000065457.10	ADAT1	0.0104134	0.0263425	2.31089	0.159803	0.0322061	0.019819	0.00512311
ENSG00000147394.18	ZNF185	0.0104134	0.0263425	2.31089	0.159803	0.0322061	0.019819	0.00512311
ENSG00000150967.17	ABCB9	0.0104134	0.0263425	2.31089	0.159803	0.0322061	0.019819	0.00512311
ENSG00000178201.4	VN1R1	0.0104134	0.0263425	2.31089	0.159803	0.0322061	0.019819	0.00512311
ENSG00000184788.13	SATL1	0.0104134	0.0263425	2.31089	0.159803	0.0322061	0.019819	0.00512311
ENSG00000268129.1	RP11-91G21.1	0.0104134	0.0263425	2.31089	0.159803	0.0322061	0.019819	0.00512311
ENSG00000279926.1	RP3-406P24.5	0.0104134	0.0263425	2.31089	0.159803	0.0322061	0.019819	0.00512311
ENSG00000131480.8	AOC2	0.0104184	0.0263519	1.15102	0.381069	0.128824	0.0480964	0.0278577
ENSG00000270959.1	LPP-AS2	0.010453	0.0264221	1.68084	0.245851	0.0805153	0.0318228	0.0127589
ENSG00000283977.1	CTD-2010I16.2	0.010453	0.0264221	1.68084	0.245851	0.0805153	0.0318228	0.0127589
ENSG00000260000.2	RP3-467N11.1	0.0104972	0.0265271	1.78038	0.258144	0.0966184	0.0407321	0.0152912
ENSG00000151470.12	C4orf33	0.0105832	0.0267131	1.01644	0.565458	0.305958	0.0784473	0.050087
ENSG00000129682.15	FGF13	0.0106103	0.0267711	1.04655	0.503995	0.241546	0.0684323	0.042732
ENSG00000185477.4	GPRIN3	0.0106103	0.0267711	1.41781	0.319607	0.128824	0.0422093	0.0203368
ENSG00000259007.1	RP11-463J10.3	0.0106103	0.0267711	1.41781	0.319607	0.128824	0.0422093	0.0203368
ENSG00000126264.9	HCST	0.0107455	0.0270559	3.06988	0.122926	0.0161031	0.0167953	0.00256483
ENSG00000155918.7	RAET1L	0.0107455	0.0270559	3.06988	0.122926	0.0161031	0.0167953	0.00256483
ENSG00000236719.2	RP11-522D2.1	0.0107455	0.0270559	3.06988	0.122926	0.0161031	0.0167953	0.00256483
ENSG00000269903.1	RP11-571M6.18	0.0107455	0.0270559	3.06988	0.122926	0.0161031	0.0167953	0.00256483
ENSG00000277342.1	RP11-843B15.4	0.0107455	0.0270559	3.06988	0.122926	0.0161031	0.0167953	0.00256483
ENSG00000171174.14	RBKS	0.0108697	0.0273297	1.24272	0.356484	0.128824	0.0466279	0.025357
ENSG00000179412.10	HNRNPCL4	0.0109577	0.0275297	2.11295	0.184388	0.0483092	0.0258389	0.00767485
ENSG00000100206.9	DMC1	0.011099	0.0278305	2.93238	0.122926	0.0161031	0.0152801	0.00256483
ENSG00000186280.6	KDM4D	0.011099	0.0278305	2.93238	0.122926	0.0161031	0.0152801	0.00256483
ENSG00000243910.7	TUBA4B	0.011099	0.0278305	2.93238	0.122926	0.0161031	0.0152801	0.00256483
ENSG00000259802.1	CTD-2256P15.2	0.011099	0.0278305	2.93238	0.122926	0.0161031	0.0152801	0.00256483
ENSG00000273599.1	RP11-59C5.3	0.011099	0.0278305	2.93238	0.122926	0.0161031	0.0152801	0.00256483
ENSG00000275056.1	RP11-127I20.8	0.011099	0.0278305	2.93238	0.122926	0.0161031	0.0152801	0.00256483
ENSG00000125775.14	SDCBP2	0.011186	0.0280235	-2.71148	0.0245851	0.161031	0.00307475	0.025357
ENSG00000132122.11	SPATA6	0.0112553	0.0281752	1.2803	0.381069	0.177134	0.052489	0.0278577
ENSG00000126246.9	IGFLR1	0.0112784	0.0282221	1.93238	0.184388	0.0322061	0.0228335	0.00767485
ENSG00000204711.8	C9orf135	0.0112784	0.0282221	1.93238	0.184388	0.0322061	0.0228335	0.00767485
ENSG00000151338.18	MIPOL1	0.01129	0.0282404	1.34742	0.331899	0.128824	0.0451572	0.0228501
ENSG00000215244.2	RP11-563J2.2	0.0114034	0.0284943	20	0.0860479	0	0.0137625	0
ENSG00000142102.15	ATHL1	0.011617	0.0289771	-1.44844	0.147511	0.354267	0.0183083	0.0622263
ENSG00000206557.5	TRIM71	0.0116341	0.0290112	1.61045	0.221266	0.0322061	0.0303302	0.0127589
ENSG00000175544.13	CABP4	0.0118075	0.0294021	1.61045	0.245851	0.0805153	0.0303302	0.0127589
ENSG00000176979.12	TRIM60	0.0118075	0.0294021	1.61045	0.245851	0.0805153	0.0303302	0.0127589
ENSG00000131849.11	ZNF132	0.0119055	0.0296158	1.07994	0.417947	0.161031	0.053949	0.0328404
ENSG00000133739.15	LRRCC1	0.0120197	0.0298769	1.1023	0.467117	0.225443	0.0669934	0.0402683
ENSG00000100726.14	TELO2	0.0120474	0.0299306	1.19541	0.331899	0.0966184	0.0407321	0.0228501
ENSG00000111837.11	MAK	0.0120551	0.0299457	1.36534	0.319607	0.128824	0.0407321	0.0203368
ENSG00000198729.4	PPP1R14C	0.0121358	0.030127	1.15102	0.381069	0.144928	0.0480964	0.0278577
ENSG00000272686.1	RP11-390E23.6	0.0121484	0.0301545	1.29851	0.344192	0.144928	0.0436843	0.0228501
ENSG00000279348.1	RP11-566E18.1	0.0123132	0.0304895	1.36534	0.295022	0.0966184	0.0407321	0.0203368
ENSG00000169246.16	NPIPB3	0.0123925	0.0306742	-1.55947	0.0983405	0.289855	0.0122427	0.0451897
ENSG00000233521.5	RP5-1172A22.1	0.012592	0.0311165	1.85838	0.208974	0.0644122	0.0288354	0.0102201
ENSG00000111057.10	KRT18	0.012592	0.0311165	1.85838	0.208974	0.0644122	0.0288354	0.0102201
ENSG00000130649.9	CYP2E1	0.0128148	0.0316188	-2.50503	0.0368777	0.177134	0.00460859	0.0328404
ENSG00000138111.14	MFSD13A	0.0128199	0.0316274	1.36534	0.307314	0.112721	0.0407321	0.0203368
ENSG00000138772.12	ANXA3	0.0128897	0.0317875	1.03672	0.467117	0.20934	0.0641093	0.0402683
ENSG00000105607.12	GCDH	0.012972	0.0319659	1.19541	0.368777	0.144928	0.0495627	0.0278577
ENSG00000205593.11	DENND6B	0.0131753	0.032434	-1.38955	0.147511	0.354267	0.0183083	0.0598102
ENSG00000180448.10	HMHA1	0.0131866	0.0324579	1.69791	0.196681	0.0322061	0.0258389	0.0102201
ENSG00000170160.17	CCDC144A	0.0132161	0.0325263	1.34742	0.331899	0.144928	0.0451572	0.0228501
ENSG00000279706.1	RP11-561O23.9	0.0132222	0.0325371	1.11295	0.417947	0.193237	0.051027	0.0303522
ENSG00000272711.1	RP11-259N19.1	0.0133251	0.0327697	1.69791	0.208974	0.0483092	0.0258389	0.0102201
ENSG00000144712.11	CAND2	0.0134608	0.0330572	1.13401	0.467117	0.241546	0.0684323	0.0402683
ENSG00000117281.15	CD160	0.0135305	0.0332158	1.15102	0.393362	0.177134	0.0480964	0.0278577
ENSG00000074047.21	GLI2	0.0135378	0.0332297	-1.18602	0.196681	0.434783	0.0288354	0.0813478
ENSG00000269313.5	MAGIX	0.0137293	0.0336402	1.61045	0.245851	0.0805153	0.0362874	0.0152912
ENSG00000284707.1	RP5-1090P18.1	0.0137627	0.0337093	1.85838	0.208974	0.0644122	0.0288354	0.0102201
ENSG00000137960.5	GIPC2	0.0137946	0.0337788	1.29851	0.307314	0.0966184	0.0436843	0.0228501
ENSG00000271851.1	RP11-565F19.2	0.0140177	0.0342863	1.1465	0.356484	0.128824	0.0436843	0.025357
ENSG00000275236.1	AC009120.11	0.014023	0.034295	2.41781	0.147511	0.0322061	0.0213273	0.00512311
ENSG00000197815.4	RP1-253P7.4	0.0140675	0.034382	1.15477	0.405655	0.193237	0.052489	0.0303522
ENSG00000102796.10	DHRS12	0.0141929	0.0346667	1.00277	0.47941	0.225443	0.0626641	0.0402683
ENSG00000168621.14	GDNF	0.0141929	0.0346667	1.00277	0.47941	0.225443	0.0626641	0.0402683
ENSG00000133134.11	BEX2	0.0142707	0.0347809	1.39472	0.319607	0.144928	0.0466279	0.0228501
ENSG00000257207.5	AC108938.5	0.0142643	0.0347809	-1.29001	0.184388	0.402576	0.0228335	0.0694398
ENSG00000053918.16	KCNQ1	0.0142969	0.0347809	20	0.0737554	0	0.00919604	0
ENSG00000102445.18	KIAA0226L	0.0142969	0.0347809	20	0.0737554	0	0.00919604	0
ENSG00000112530.11	PACRG	0.0142969	0.0347809	20	0.0737554	0	0.00919604	0
ENSG00000127954.12	STEAP4	0.0142969	0.0347809	20	0.0737554	0	0.00919604	0
ENSG00000129596.4	CDO1	0.0142969	0.0347809	20	0.0737554	0	0.00919604	0
ENSG00000136286.14	MYO1G	0.0142969	0.0347809	20	0.0737554	0	0.00919604	0
ENSG00000155980.11	KIF5A	0.0142969	0.0347809	20	0.0737554	0	0.00919604	0
ENSG00000168298.6	HIST1H1E	0.0142969	0.0347809	20	0.0737554	0	0.00919604	0
ENSG00000175206.10	NPPA	0.0142969	0.0347809	20	0.0737554	0	0.00919604	0
ENSG00000182389.19	CACNB4	0.0142969	0.0347809	20	0.0737554	0	0.00919604	0
ENSG00000183439.7	TRIM61	0.0142969	0.0347809	20	0.0737554	0	0.00919604	0
ENSG00000186103.3	ARGFX	0.0142969	0.0347809	20	0.0737554	0	0.00919604	0
ENSG00000198807.12	PAX9	0.0142969	0.0347809	20	0.0737554	0	0.00919604	0
ENSG00000204421.2	LY6G6C	0.0142969	0.0347809	20	0.0737554	0	0.00919604	0
ENSG00000224721.1	AC007182.6	0.0142969	0.0347809	20	0.0737554	0	0.00919604	0
ENSG00000235885.7	AC023115.2	0.0142969	0.0347809	20	0.0737554	0	0.00919604	0
ENSG00000241388.5	HNF1A-AS1	0.0142969	0.0347809	20	0.0737554	0	0.00919604	0
ENSG00000259849.1	VENTXP1	0.0142969	0.0347809	20	0.0737554	0	0.00919604	0
ENSG00000269994.1	RP11-276H19.2	0.0142969	0.0347809	20	0.0737554	0	0.00919604	0
ENSG00000272180.1	RP11-481J13.1	0.0142969	0.0347809	20	0.0737554	0	0.00919604	0
ENSG00000273306.1	RP11-527J8.1	0.0142969	0.0347809	20	0.0737554	0	0.00919604	0
ENSG00000274156.1	RP11-407N8.6	0.0142969	0.0347809	20	0.0737554	0	0.00919604	0
ENSG00000230091.6	TMEM254-AS1	0.0143982	0.0349883	1.19541	0.331899	0.112721	0.0451572	0.025357
ENSG00000232859.9	LYRM9	0.0145814	0.035402	1.15477	0.393362	0.177134	0.052489	0.0303522
ENSG00000183763.8	TRAIP	0.0148101	0.0359125	1.24272	0.356484	0.161031	0.0466279	0.025357
ENSG00000184260.5	HIST2H2AC	0.0148101	0.0359125	1.24272	0.356484	0.161031	0.0466279	0.025357
ENSG00000198342.9	ZNF442	0.0148101	0.0359125	1.24272	0.356484	0.161031	0.0466279	0.025357
ENSG00000273398.6	RP11-474G23.1	0.0148101	0.0359125	1.24272	0.356484	0.161031	0.0466279	0.025357
ENSG00000273437.1	RP11-434H6.7	0.0148977	0.0360844	1.05102	0.417947	0.177134	0.0568625	0.0353225
ENSG00000126016.15	AMOT	0.0150703	0.036466	1.36534	0.307314	0.128824	0.0407321	0.0203368
ENSG00000281183.1	NPTN-IT1	0.0152911	0.0369589	1.13401	0.454825	0.241546	0.0684323	0.0402683
ENSG00000272128.1	KB-1836B5.4	0.0153426	0.0370604	-2.61194	0.0368777	0.177134	0.00460859	0.0353225
ENSG00000111199.10	TRPV4	0.0154438	0.0372862	2.31089	0.147511	0.0322061	0.019819	0.00512311
ENSG00000189045.13	ANKDD1B	0.0154438	0.0372862	2.31089	0.147511	0.0322061	0.019819	0.00512311
ENSG00000228801.5	RP11-110G21.1	0.0154438	0.0372862	2.31089	0.147511	0.0322061	0.019819	0.00512311
ENSG00000222022.1	AC112721.1	0.0155754	0.0375713	-1.03591	0.258144	0.515298	0.0348014	0.0884252
ENSG00000196611.4	MMP1	0.0155857	0.0375775	1.61045	0.233559	0.0805153	0.0303302	0.0127589
ENSG00000231312.6	AC007246.3	0.0155857	0.0375775	1.61045	0.233559	0.0805153	0.0303302	0.0127589
ENSG00000256950.2	RP11-87C12.2	0.0155857	0.0375775	1.61045	0.233559	0.0805153	0.0303302	0.0127589
ENSG00000154330.12	PGM5	0.0155913	0.0375863	1.06988	0.405655	0.177134	0.0495627	0.0303522
ENSG00000272899.3	RP11-309L24.4	0.0156669	0.0377358	1.05102	0.43024	0.193237	0.0568625	0.0353225
ENSG00000149177.12	PTPRJ	0.0158959	0.0382258	1.07994	0.417947	0.193237	0.053949	0.0328404
ENSG00000275367.1	RP11-266K4.14	0.0159273	0.038287	1.36534	0.295022	0.112721	0.0407321	0.0203368
ENSG00000273294.1	C1QTNF3-AMACR	0.0160816	0.0386149	1.93238	0.196681	0.0644122	0.0303302	0.0102201
ENSG00000249310.2	CTA-150C2.16	0.0162489	0.0389685	1.53645	0.221266	0.0483092	0.0288354	0.0127589
ENSG00000100341.11	PNPLA5	0.0162721	0.0389808	20	0.0737554	0	0.0107205	0
ENSG00000105767.2	CADM4	0.0162721	0.0389808	20	0.0737554	0	0.0107205	0
ENSG00000173825.6	TIGD3	0.0162721	0.0389808	20	0.0737554	0	0.0107205	0
ENSG00000236326.1	RP3-486I3.5	0.0162721	0.0389808	20	0.0737554	0	0.0107205	0
ENSG00000250091.2	DNAH10OS	0.0162721	0.0389808	20	0.0737554	0	0.0107205	0
ENSG00000267001.1	AC006538.4	0.0162721	0.0389808	20	0.0737554	0	0.0107205	0
ENSG00000284306.1	RP11-437G21.2	0.0162721	0.0389808	20	0.0737554	0	0.0107205	0
ENSG00000177575.12	CD163	0.0162618	0.0389808	-2.50503	0.0245851	0.161031	0.00460859	0.0328404
ENSG00000091137.12	SLC26A4	0.0164363	0.0393401	1.15102	0.381069	0.177134	0.0480964	0.0278577
ENSG00000170927.14	PKHD1	0.0164764	0.039407	1.48492	0.258144	0.0966184	0.0333132	0.0152912
ENSG00000171786.5	NHLH1	0.0164764	0.039407	1.48492	0.258144	0.0966184	0.0333132	0.0152912
ENSG00000256802.2	RP11-680F8.1	0.0164764	0.039407	1.48492	0.258144	0.0966184	0.0333132	0.0152912
ENSG00000188783.5	PRELP	0.016578	0.0396257	1.25431	0.307314	0.112721	0.0377712	0.0203368
ENSG00000273073.1	RP11-109E12.1	0.016578	0.0396257	1.25431	0.307314	0.112721	0.0377712	0.0203368
ENSG00000267655.1	CTD-2286N8.2	0.0166797	0.0398198	1.08438	0.282729	0.0644122	0.0377712	0.0228501
ENSG00000280212.1	RP11-49K24.3	0.0167457	0.0399479	1.85838	0.196681	0.0644122	0.0288354	0.0102201
ENSG00000152939.15	MARVELD2	0.0168124	0.0400824	3.06988	0.110633	0.0161031	0.0167953	0.00256483
ENSG00000259659.1	RP11-151N17.1	0.0168124	0.0400824	3.06988	0.110633	0.0161031	0.0167953	0.00256483
ENSG00000279281.1	RP11-226M10.3	0.0168124	0.0400824	3.06988	0.110633	0.0161031	0.0167953	0.00256483
ENSG00000142530.10	FAM71E1	0.0169065	0.0402524	2.19541	0.147511	0.0322061	0.0183083	0.00512311
ENSG00000163888.3	CAMK2N2	0.0169065	0.0402524	2.19541	0.147511	0.0322061	0.0183083	0.00512311
ENSG00000196391.10	ZNF774	0.0169065	0.0402524	2.19541	0.147511	0.0322061	0.0183083	0.00512311
ENSG00000251143.1	RP11-849H4.4	0.0169065	0.0402524	2.19541	0.147511	0.0322061	0.0183083	0.00512311
ENSG00000198468.7	FLVCR1-AS1	0.0169305	0.0402948	2.02549	0.172096	0.0483092	0.0243373	0.00767485
ENSG00000274349.4	ZNF658	0.0170756	0.0406351	1.24788	0.331899	0.144928	0.0422093	0.0228501
ENSG00000236144.6	AD000090.2	0.0170898	0.0406638	1.15102	0.368777	0.161031	0.0480964	0.0278577
ENSG00000143919.14	CAMKMT	0.0171533	0.040795	1.12502	0.43024	0.225443	0.0597675	0.0353225
ENSG00000055955.15	ITIH4	0.0172457	0.0409947	1.11295	0.368777	0.144928	0.051027	0.0303522
ENSG00000109061.9	MYH1	0.0174311	0.041405	1.15477	0.381069	0.177134	0.052489	0.0303522
ENSG00000198513.11	ATL1	0.0176363	0.0418617	1.23494	0.356484	0.161031	0.0554068	0.0303522
ENSG00000197332.8	CTC-499B15.5	0.0176543	0.0418993	1.83284	0.172096	0.0322061	0.0213273	0.00767485
ENSG00000114268.11	PFKFB4	0.0177301	0.0420689	-1.10004	0.270436	0.499195	0.0333132	0.0884252
ENSG00000100060.17	MFNG	0.0179334	0.0424838	2.93238	0.110633	0.0161031	0.0152801	0.00256483
ENSG00000137857.17	DUOX1	0.0179334	0.0424838	2.93238	0.110633	0.0161031	0.0152801	0.00256483
ENSG00000235852.1	AC005540.3	0.0179334	0.0424838	2.93238	0.110633	0.0161031	0.0152801	0.00256483
ENSG00000239791.1	AC002310.7	0.0179334	0.0424838	2.93238	0.110633	0.0161031	0.0152801	0.00256483
ENSG00000279605.1	RP11-661A12.8	0.0179334	0.0424838	2.93238	0.110633	0.0161031	0.0152801	0.00256483
ENSG00000275778.2	PRH1-PRR4	0.0181168	0.0428764	1.31089	0.295022	0.112721	0.0392527	0.0203368
ENSG00000185010.14	F8	0.0183476	0.0433593	1.07994	0.417947	0.20934	0.053949	0.0328404
ENSG00000067992.12	PDK3	0.0183736	0.0434103	2.31089	0.135218	0.0161031	0.019819	0.00512311
ENSG00000176912.3	RP11-806L2.3	0.0184248	0.0435152	1.29851	0.319607	0.144928	0.0436843	0.0228501
ENSG00000204444.10	APOM	0.0184248	0.0435152	1.29851	0.319607	0.144928	0.0436843	0.0228501
ENSG00000125746.16	EML2	0.0185038	0.0436646	-1.45368	0.122926	0.305958	0.0167953	0.0573882
ENSG00000189057.10	FAM111B	0.018544	0.0437383	1.03929	0.405655	0.177134	0.052489	0.0328404
ENSG00000148357.16	HMCN2	0.0187329	0.0441518	1.41781	0.258144	0.0966184	0.0318228	0.0152912
ENSG00000069482.6	GAL	0.0187852	0.0442105	2.78038	0.110633	0.0161031	0.0137625	0.00256483
ENSG00000095587.8	TLL2	0.0187852	0.0442105	2.78038	0.110633	0.0161031	0.0137625	0.00256483
ENSG00000114656.11	KIAA1257	0.0187852	0.0442105	2.78038	0.110633	0.0161031	0.0137625	0.00256483
ENSG00000134323.11	MYCN	0.0187852	0.0442105	2.78038	0.110633	0.0161031	0.0137625	0.00256483
ENSG00000184224.3	C11orf72	0.0187852	0.0442105	2.78038	0.110633	0.0161031	0.0137625	0.00256483
ENSG00000184307.14	ZDHHC23	0.0187852	0.0442105	2.78038	0.110633	0.0161031	0.0137625	0.00256483
ENSG00000197859.9	ADAMTSL2	0.0187852	0.0442105	2.78038	0.110633	0.0161031	0.0137625	0.00256483
ENSG00000260877.2	RP11-211G23.2	0.0187852	0.0442105	2.78038	0.110633	0.0161031	0.0137625	0.00256483
ENSG00000262202.4	RP11-160E2.6	0.0187852	0.0442105	2.78038	0.110633	0.0161031	0.0137625	0.00256483
ENSG00000262879.5	RP11-156P1.3	0.0187852	0.0442105	2.78038	0.110633	0.0161031	0.0137625	0.00256483
ENSG00000285331.1	RP11-323F24.5	0.0187852	0.0442105	2.78038	0.110633	0.0161031	0.0137625	0.00256483
ENSG00000103449.11	SALL1	0.0189132	0.0444796	1.19541	0.331899	0.128824	0.0495627	0.0278577
ENSG00000183479.12	TREX2	0.0190107	0.0446818	1.93238	0.172096	0.0483092	0.0228335	0.00767485
ENSG00000229348.1	RP11-506B15.6	0.0190107	0.0446818	1.93238	0.172096	0.0483092	0.0228335	0.00767485
ENSG00000270028.1	RP11-380L11.4	0.0190107	0.0446818	1.93238	0.172096	0.0483092	0.0228335	0.00767485
ENSG00000273210.1	AP001437.1	0.0190532	0.04476	-2.61194	0.0368777	0.161031	0.00460859	0.0353225
ENSG00000186174.12	BCL9L	0.0192066	0.0451095	-1.87498	0.0614628	0.20934	0.00766923	0.0353225
ENSG00000198216.11	CACNA1E	0.0192518	0.0451937	1.29851	0.307314	0.128824	0.0436843	0.0228501
ENSG00000163521.15	GLB1L	0.0193097	0.0453189	1.32666	0.282729	0.112721	0.0348014	0.0178172
ENSG00000073150.13	PANX2	0.0194829	0.0456811	-3.97451	0.0122926	0.128824	0.00153856	0.0303522
ENSG00000010379.15	SLC6A13	0.0195099	0.0457279	1.25431	0.307314	0.128824	0.0377712	0.0203368
ENSG00000131620.17	ANO1	0.0196186	0.0459439	-20	0	0.0966184	0	0.0203368
ENSG00000105085.10	MED26	0.0197983	0.0463089	1.1465	0.319607	0.112721	0.0436843	0.025357
ENSG00000166796.11	LDHC	0.0198028	0.0463138	1.44695	0.258144	0.0966184	0.0377712	0.0178172
ENSG00000237523.1	RP11-40F6.2	0.0199195	0.0465699	2.41781	0.135218	0.0322061	0.0213273	0.00512311
ENSG00000147576.15	ADHFE1	0.0199395	0.0466007	1.24272	0.331899	0.144928	0.0466279	0.025357
ENSG00000127423.10	AUNIP	0.0202034	0.0471655	1.41781	0.245851	0.0805153	0.0318228	0.0152912
ENSG00000140297.12	GCNT3	0.0203931	0.0475742	2.19541	0.135218	0.0161031	0.0183083	0.00512311
ENSG00000100147.13	CCDC134	0.0204588	0.0477101	1.19541	0.344192	0.161031	0.0451572	0.025357
ENSG00000230732.4	AC127904.2	0.0204948	0.0477712	1.009	0.356484	0.128824	0.0436843	0.0278577
ENSG00000103175.10	WFDC1	0.0205906	0.0479715	1.15102	0.356484	0.144928	0.0480964	0.0278577
ENSG00000162999.12	DUSP19	0.0207773	0.048366	1.1465	0.331899	0.128824	0.0436843	0.025357
ENSG00000266969.1	RP11-773H22.4	0.0209491	0.0486842	1.24788	0.319607	0.144928	0.0422093	0.0228501
ENSG00000142606.15	MMEL1	0.0212543	0.0493521	1.31089	0.295022	0.128824	0.0392527	0.0203368
ENSG00000284776.1	RP11-555E18.2	0.0212543	0.0493521	1.31089	0.295022	0.128824	0.0392527	0.0203368
ENSG00000229056.2	AC020571.3	0.021261	0.0493618	1.06988	0.368777	0.161031	0.0495627	0.0303522
ENSG00000090932.10	DLL3	0.0213106	0.0494233	1.83284	0.172096	0.0483092	0.0213273	0.00767485
ENSG00000126950.7	TMEM35	0.0213106	0.0494233	1.83284	0.172096	0.0483092	0.0213273	0.00767485
ENSG00000129048.6	ACKR4	0.0213106	0.0494233	1.83284	0.172096	0.0483092	0.0213273	0.00767485
ENSG00000247950.6	RP11-264J9.1	0.0213106	0.0494233	1.83284	0.172096	0.0483092	0.0213273	0.00767485
ENSG00000255097.1	RP11-5L12.1	0.0213106	0.0494233	1.83284	0.172096	0.0483092	0.0213273	0.00767485
ENSG00000260111.1	RP11-529K1.4	0.0213106	0.0494233	1.83284	0.172096	0.0483092	0.0213273	0.00767485
ENSG00000265533.1	RP11-638L3.1	0.0213106	0.0494233	1.83284	0.172096	0.0483092	0.0213273	0.00767485
ENSG00000176896.8	TCEANC	0.0213664	0.0495354	1.29851	0.295022	0.112721	0.0436843	0.0228501
ENSG00000251136.8	RP11-37B2.1	0.021372	0.0495424	1.03929	0.405655	0.193237	0.052489	0.0328404
ENSG00000146054.17	TRIM7	0.0215415	0.0498996	1.0885	0.417947	0.225443	0.058316	0.0353225
