# Supplementary material for: Single-nucleus RNA-seq identifies divergent populations of FSHD2 myotube nuclei
Source: PLoS Genet. 2020 May 4;16(5):e1008754. doi: 10.1371/journal.pgen.1008754 (PMC7224571; doi:10.1371/journal.pgen.1008754)
Supplement: S5 Table — (XLSX) [file pgen.1008754.s024.xlsx]

## Sheet: Sheet1
Table S5. Transcription factors and cofactors differentially expressed between FSHD-Hi and FSHD-Lo.
Higher in FSHD-Hi or FSHD-Lo	TF or Cofactor	Symbol	Ensembl	Family	Protein	Entrez_ID
FSHD-Lo	Cof	BCL9L	ENSG00000186174	BCL	283149	7730
FSHD-Lo	TF	GLI2	ENSG00000074047	zf-C2H2	ENSP00000354586;ENSP00000390436;
FSHD-Lo	Cof	NOTCH3	ENSG00000074181	Notch	4854	84913
FSHD-Lo	Cof	RNF25	ENSG00000163481	Ring finger protein	64320	9753
FSHD-Lo	Cof	TGFB1	ENSG00000105329	Others	7040	7391
FSHD-Lo	TF	ZBED1	ENSG00000214717	zf-BED	ENSP00000370621;ENSP00000370616;ENSP00000419148;ENSP00000370620;
FSHD-Hi	Cof	ABT1	ENSG00000146109	Others	29777	63976
FSHD-Hi	TF	AC025287.4	ENSG00000284484	Homeobox	ENSP00000491197;
FSHD-Hi	TF	AL033529.1	ENSG00000254553	ZBTB	ENSP00000455300;ENSP00000455300;
FSHD-Hi	Cof	ANP32E	ENSG00000143401	ANP	81611	7673
FSHD-Hi	TF	ARGFX	ENSG00000186103	Homeobox	ENSP00000335578;
FSHD-Hi	Cof	ATAD2	ENSG00000156802	Others	29028	65251
FSHD-Hi	TF	ATOH8	ENSG00000168874	bHLH	ENSP00000304676;	7554
FSHD-Hi	Cof	AURKB	ENSG00000178999	Others	9212	5083
FSHD-Hi	Cof	BEND3	ENSG00000178409	Others	57673	6929
FSHD-Hi	Cof	BIRC5	ENSG00000089685	Others	332	115509
FSHD-Hi	Cof	BLM	ENSG00000197299	Others	641	400713
FSHD-Hi	TF	BNC1	ENSG00000169594	zf-C2H2	ENSP00000456727;ENSP00000307041;
FSHD-Hi	Cof	BRCA1	ENSG00000012048	Others	672	255403
FSHD-Hi	Cof	BRIP1	ENSG00000136492	Others	83990	345462
FSHD-Hi	Cof	CASK	ENSG00000147044	CAMK	8573	90233
FSHD-Hi	Cof	CBX5	ENSG00000094916	Chromobox	23468	7029
FSHD-Hi	Cof	CCNA1	ENSG00000133101	Cyclin	8900	162979
FSHD-Hi	Cof	CCNA2	ENSG00000145386	Cyclin	890	284459
FSHD-Hi	Cof	CCNE1	ENSG00000105173	Cyclin	898	3148
FSHD-Hi	Cof	CDK1	ENSG00000170312	Cyclin	983	58492
FSHD-Hi	Cof	CDK2	ENSG00000123374	Cyclin	1017	374899
FSHD-Hi	Cof	CDKN1C	ENSG00000129757	Cyclin	1028	148254
FSHD-Hi	TF	CENPA	ENSG00000115163	Others	-
FSHD-Hi	Cof	CENPF	ENSG00000117724	CENP	1063	6299
FSHD-Hi	Cof	CENPU	ENSG00000151725	CENP	79682	342933
FSHD-Hi	Cof	CHCHD3	ENSG00000106554	Coiled-coil	54927	7621
FSHD-Hi	Cof	CHD1	ENSG00000153922	CHD	1105	284355
FSHD-Hi	Cof	CHEK1	ENSG00000149554	Others	1111	26508
FSHD-Hi	Cof	CNOT7	ENSG00000198791	CCR4-NOT	29883	90594
FSHD-Hi	TF	CPHXL	ENSG00000283755	Homeobox	ENSP00000491599;	6941
FSHD-Hi	TF	CREBRF	ENSG00000164463	Others	-
FSHD-Hi	Cof	CSRP3	ENSG00000129170	Others	8048	116039
FSHD-Hi	Cof	CTDP1	ENSG00000060069	Others	9150	8061
FSHD-Hi	Cof	CTH	ENSG00000116761	Others	1491	10782
FSHD-Hi	Cof	CTNNBIP1	ENSG00000178585	Casein	56998	2296
FSHD-Hi	Cof	DEK	ENSG00000124795	Other_CRF	7913	4654
FSHD-Hi	Cof	DEPDC1	ENSG00000024526	Others	55635	79973
FSHD-Hi	TF	DUXA	ENSG00000258873	Homeobox	ENSP00000452398;	23598
FSHD-Hi	TF	DUXB	ENSG00000282757	Homeobox	ENSP00000491301;
FSHD-Hi	TF	E2F1	ENSG00000101412	E2F	ENSP00000345571;
FSHD-Hi	TF	E2F2	ENSG00000007968	E2F	ENSP00000355249;	140883
FSHD-Hi	Cof	EAF1	ENSG00000144597	Others	85403	5309
FSHD-Hi	TF	EBF3	ENSG00000108001	COE	ENSP00000347463;ENSP00000387543;ENSP00000357637;	339500
FSHD-Hi	Cof	EID3	ENSG00000255150	EID	493861	3149
FSHD-Hi	TF	EN2	ENSG00000164778	Homeobox	ENSP00000297375;
FSHD-Hi	Cof	ENY2	ENSG00000120533	Others	56943	10773
FSHD-Hi	TF	ETS2	ENSG00000157557	ETS	ENSP00000354194;ENSP00000353344;
FSHD-Hi	Cof	EZH2	ENSG00000106462	Others	2146	3207
FSHD-Hi	TF	FOSL1	ENSG00000175592	TF_bZIP	ENSP00000310170;	7568
FSHD-Hi	TF	FOXC1	ENSG00000054598	Fork_head	ENSP00000493906;ENSP00000370256;
FSHD-Hi	TF	FOXM1	ENSG00000111206	Fork_head	ENSP00000342307;ENSP00000354492;ENSP00000442309;ENSP00000352901;ENSP00000486536;
FSHD-Hi	Cof	GMNN	ENSG00000112312	Others	51053	147929
FSHD-Hi	Cof	GPS2	ENSG00000132522	Others	2874	55659
FSHD-Hi	Cof	GTF2B	ENSG00000137947	GTF	2959	7584
FSHD-Hi	Cof	H2AFZ	ENSG00000164032	Others	3015	10265
FSHD-Hi	TF	HEYL	ENSG00000163909	bHLH	ENSP00000361943;	55145
FSHD-Hi	TF	HIC2	ENSG00000169635	ZBTB	ENSP00000385319;ENSP00000385319;ENSP00000384889;ENSP00000387757;	168374
FSHD-Hi	Cof	HIST1H1E	ENSG00000168298	Histone cluster 1 H1	3008	64288
FSHD-Hi	TF	HKR1	ENSG00000181666	zf-C2H2	ENSP00000438261;ENSP00000466467;ENSP00000315505;ENSP00000375994;ENSP00000467562;ENSP00000437774;	51274
FSHD-Hi	TF	HMGB2	ENSG00000164104	HMG	ENSP00000296503;ENSP00000423001;ENSP00000404912;ENSP00000393448;	126017
FSHD-Hi	TF	HMGB3	ENSG00000029993	HMG	ENSP00000410354;ENSP00000359393;ENSP00000405601;ENSP00000417027;ENSP00000442758;
FSHD-Hi	TF	HMGXB4	ENSG00000100281	HMG	ENSP00000216106;
FSHD-Hi	TF	HOXA11	ENSG00000005073	Homeobox	ENSP00000448962;ENSP00000006015;	4807
FSHD-Hi	TF	HOXA7	ENSG00000122592	Homeobox	ENSP00000242159;
FSHD-Hi	TF	HOXB4	ENSG00000182742	Homeobox	ENSP00000328928;
FSHD-Hi	TF	HOXC13	ENSG00000123364	Homeobox	ENSP00000243056;	-
FSHD-Hi	Cof	ILF2	ENSG00000143621	Others	3608	26149
FSHD-Hi	TF	IRX5	ENSG00000176842	Homeobox	ENSP00000378132;ENSP00000316250;	129025
FSHD-Hi	Cof	ITGB3BP	ENSG00000142856	Others	23421	84527
FSHD-Hi	Cof	KDM3B	ENSG00000120733	Lysine demethylase	51780	163059
FSHD-Hi	Cof	KDM4D	ENSG00000186280	Lysine demethylase	55693	3204
FSHD-Hi	TF	KLF17	ENSG00000171872	zf-C2H2	ENSP00000361373;
FSHD-Hi	TF	KLF3	ENSG00000109787	zf-C2H2	ENSP00000261438;
FSHD-Hi	Cof	KMT2D	ENSG00000167548	Lysine methyltransferase	8085	128209
FSHD-Hi	Cof	LANCL2	ENSG00000132434	Others	55915	158586
FSHD-Hi	Cof	LBH	ENSG00000213626	Others	81606	100033411
FSHD-Hi	TF	LEUTX	ENSG00000213921	Homeobox	ENSP00000380053;ENSP00000491740;
FSHD-Hi	Cof	LIN54	ENSG00000189308	Others	132660	94039
FSHD-Hi	Cof	MAD2L2	ENSG00000116670	Others	10459	7766
FSHD-Hi	Cof	MAK	ENSG00000111837	Others	4117	729288
FSHD-Hi	Cof	MBD3L2	ENSG00000230522	MBD	125997	256051
FSHD-Hi	TF	MECOM	ENSG00000085276	zf-C2H2	ENSP00000420072;ENSP00000419770;ENSP00000417299;ENSP00000394302;ENSP00000417506;ENSP00000420466;ENSP00000486104;ENSP00000417922;ENSP00000420048;ENSP00000264674;ENSP00000419757;ENSP00000417899;ENSP00000419995;	100131980
FSHD-Hi	Cof	MED21	ENSG00000152944	Mediator complex	9412	124961
FSHD-Hi	Cof	MED26	ENSG00000105085	Mediator complex	9441	90649
FSHD-Hi	Cof	MED27	ENSG00000160563	Mediator complex	9442	6938
FSHD-Hi	Cof	MED29	ENSG00000063322	Mediator complex	55588	440077
FSHD-Hi	Cof	MED30	ENSG00000164758	Mediator complex	90390	195828
FSHD-Hi	Cof	MNAT1	ENSG00000020426	Others	4331	23119
FSHD-Hi	TF	MYBL2	ENSG00000101057	MYB	ENSP00000380072;ENSP00000217026;	6297
FSHD-Hi	Cof	MYCBP	ENSG00000214114	Others	26292	342357
FSHD-Hi	TF	MYCN	ENSG00000134323	bHLH	ENSP00000281043;ENSP00000491476;
FSHD-Hi	TF	MYEF2	ENSG00000104177	Others	-
FSHD-Hi	Cof	MYOCD	ENSG00000141052	Others	93649	7468
FSHD-Hi	TF	MYOD1	ENSG00000129152	bHLH	ENSP00000250003;	57232
FSHD-Hi	TF	NHLH1	ENSG00000171786	bHLH	ENSP00000302189;
FSHD-Hi	TF	NKX3-2	ENSG00000109705	Homeobox	ENSP00000371875;
FSHD-Hi	TF	NSD2	ENSG00000109685	HMG	ENSP00000372348;ENSP00000424482;ENSP00000372347;ENSP00000425761;ENSP00000399251;ENSP00000372351;ENSP00000423972;ENSP00000308780;ENSP00000421681;ENSP00000329167;ENSP00000381311;	-
FSHD-Hi	TF	OSR2	ENSG00000164920	zf-C2H2	ENSP00000429910;ENSP00000430041;ENSP00000430780;ENSP00000402862;ENSP00000430074;ENSP00000414657;ENSP00000297565;	147658
FSHD-Hi	TF	PATZ1	ENSG00000100105	ZBTB	ENSP00000337520;ENSP00000337520;ENSP00000215919;ENSP00000215919;ENSP00000266269;ENSP00000266269;ENSP00000384173;
FSHD-Hi	TF	PAX9	ENSG00000198807	PAX	ENSP00000355245;ENSP00000384817;
FSHD-Hi	TF	PBX3	ENSG00000167081	Homeobox	ENSP00000362588;ENSP00000387456;ENSP00000362586;ENSP00000341990;
FSHD-Hi	Cof	PDLIM1	ENSG00000107438	Others	9124	10472
FSHD-Hi	Cof	PHF19	ENSG00000119403	PHF	26147	4605
FSHD-Hi	TF	PITX3	ENSG00000107859	Homeobox	ENSP00000359019;ENSP00000439383;	503582
FSHD-Hi	Cof	PLK1	ENSG00000166851	Others	5347	388559
FSHD-Hi	Cof	PNRC2	ENSG00000189266	Others	55629	7727
FSHD-Hi	Cof	POLR3F	ENSG00000132664	POLR	10621	284309
FSHD-Hi	TF	PRDM16	ENSG00000142611	zf-C2H2	ENSP00000426975;ENSP00000425796;ENSP00000367643;ENSP00000270722;ENSP00000421400;	390927
FSHD-Hi	Cof	PTTG1	ENSG00000164611	Others	9232	1870
FSHD-Hi	TF	PURB	ENSG00000146676	Others	-
FSHD-Hi	Cof	RAD21	ENSG00000164754	Others	5885	80778
FSHD-Hi	TF	RARB	ENSG00000077092	THR-like	ENSP00000332296;ENSP00000373282;ENSP00000391391;ENSP00000398840;	-
FSHD-Hi	TF	RBAK	ENSG00000146587	zf-C2H2	ENSP00000275423;ENSP00000380120;
FSHD-Hi	Cof	RBL1	ENSG00000080839	Other_Co-activator/repressors	5933	2122
FSHD-Hi	TF	RLF	ENSG00000117000	zf-C2H2	ENSP00000361857;
FSHD-Hi	Cof	RNF111	ENSG00000157450	Ring finger protein	54778	105371346
FSHD-Hi	Cof	RUVBL2	ENSG00000183207	Other_CRF	10856	646
FSHD-Hi	Cof	SAFB2	ENSG00000130254	Others	9667	9760
FSHD-Hi	TF	SALL1	ENSG00000103449	zf-C2H2	ENSP00000251020;ENSP00000407914;ENSP00000456777;	284406
FSHD-Hi	TF	SALL2	ENSG00000165821	zf-C2H2	ENSP00000483562;ENSP00000396773;ENSP00000440054;
FSHD-Hi	TF	SATB2	ENSG00000119042	CUT	ENSP00000388764;ENSP00000401112;ENSP00000388581;ENSP00000483287;ENSP00000260926;ENSP00000405420;
FSHD-Hi	Cof	SFRP4	ENSG00000106483	Others	6424	7768
FSHD-Hi	Cof	SGF29	ENSG00000176476	Others	112869	6672
FSHD-Hi	Cof	SMARCD2	ENSG00000108604	SWI/SNF	6603	253738
FSHD-Hi	TF	SOX8	ENSG00000005513	HMG	ENSP00000293894;	342132
FSHD-Hi	TF	SP100	ENSG00000067066	SAND	ENSP00000343023;ENSP00000264052;ENSP00000393679;ENSP00000386427;
FSHD-Hi	Cof	SUMO1	ENSG00000116030	Others	7341	503835
FSHD-Hi	Cof	TADA1	ENSG00000152382	Transcriptional adaptor	117143	5915
FSHD-Hi	Cof	TAF1A	ENSG00000143498	TATA-box	9015	387032
FSHD-Hi	Cof	TAF4B	ENSG00000141384	TATA-box	6875	3229
FSHD-Hi	Cof	TAF5	ENSG00000148835	TATA-box	6877	30812
FSHD-Hi	Cof	TAF9B	ENSG00000187325	TATA-box	51616	51193
FSHD-Hi	TF	TCF12	ENSG00000140262	bHLH	ENSP00000444696;ENSP00000453264;ENSP00000388940;ENSP00000440017;ENSP00000331057;ENSP00000267811;ENSP00000453876;ENSP00000454102;ENSP00000453737;ENSP00000342459;	5814
FSHD-Hi	TF	TCF19	ENSG00000137310	Others	-
FSHD-Hi	TF	TCF3	ENSG00000071564	bHLH	ENSP00000467508;ENSP00000396363;ENSP00000344375;ENSP00000468487;ENSP00000465510;ENSP00000262965;ENSP00000378813;ENSP00000466565;ENSP00000466952;ENSP00000468481;ENSP00000465549;ENSP00000480564;
FSHD-Hi	TF	TFAP2C	ENSG00000087510	AP-2	ENSP00000201031;
FSHD-Hi	TF	TFB1M	ENSG00000029639	Others	-
FSHD-Hi	TF	TFDP2	ENSG00000114126	E2F	ENSP00000418122;ENSP00000417726;ENSP00000417585;ENSP00000417220;ENSP00000418971;ENSP00000420616;ENSP00000418590;ENSP00000439782;ENSP00000420599;ENSP00000419036;	7022
FSHD-Hi	TF	THAP1	ENSG00000131931	THAP	ENSP00000254250;ENSP00000433912;
FSHD-Hi	TF	THAP8	ENSG00000161277	THAP	ENSP00000292894;
FSHD-Hi	Cof	TIMELESS	ENSG00000111602	Others	8914	65986
FSHD-Hi	Cof	TOPORS	ENSG00000197579	Others	10210	23314
FSHD-Hi	TF	TOX	ENSG00000198846	HMG	ENSP00000354842;	284391
FSHD-Hi	TF	TPRX1	ENSG00000178928	Homeobox	ENSP00000438832;	50804
FSHD-Hi	Cof	TRAF6	ENSG00000175104	Others	7189	3214
FSHD-Hi	Cof	TRIM11	ENSG00000154370	Tripartite motif	81559	127396
FSHD-Hi	Cof	TRIP13	ENSG00000071539	Thyroid hormone receptor	9319	57335
FSHD-Hi	TF	USF1	ENSG00000158773	bHLH	ENSP00000356998;ENSP00000356999;ENSP00000433041;ENSP00000435005;ENSP00000357000;	100131539
FSHD-Hi	Cof	VGLL2	ENSG00000170162	Vestigial like	245806	54993
FSHD-Hi	Cof	WDTC1	ENSG00000142784	WD	23038	649137
FSHD-Hi	TF	YEATS4	ENSG00000127337	Others	-
FSHD-Hi	TF	ZBTB10	ENSG00000205189	ZBTB	ENSP00000368384;ENSP00000368384;ENSP00000484716;ENSP00000484716;ENSP00000416134;ENSP00000416134;ENSP00000412036;ENSP00000412036;ENSP00000387462;ENSP00000387462;	199745
FSHD-Hi	TF	ZBTB18	ENSG00000179456	ZBTB	ENSP00000481278;ENSP00000481278;ENSP00000351539;ENSP00000351539;	1869
FSHD-Hi	TF	ZBTB2	ENSG00000181472	ZBTB	ENSP00000323183;ENSP00000323183;
FSHD-Hi	TF	ZBTB6	ENSG00000186130	ZBTB	ENSP00000362763;ENSP00000362763;	5090
FSHD-Hi	TF	ZFP3	ENSG00000180787	zf-C2H2	ENSP00000320347;	51106
FSHD-Hi	TF	ZFP64	ENSG00000020256	zf-C2H2	ENSP00000344615;ENSP00000355179;ENSP00000379312;ENSP00000216923;ENSP00000403424;ENSP00000360570;ENSP00000360578;ENSP00000360573;
FSHD-Hi	TF	ZFP82	ENSG00000181007	zf-C2H2	ENSP00000431265;
FSHD-Hi	TF	ZFP91-CNTF	ENSG00000255073	zf-C2H2	ENSP00000455911;ENSP00000457288;
FSHD-Hi	TF	ZKSCAN2	ENSG00000155592	zf-C2H2	ENSP00000331626;
FSHD-Hi	TF	ZKSCAN4	ENSG00000187626	zf-C2H2	ENSP00000366509;	169841
FSHD-Hi	TF	ZNF101	ENSG00000181896	zf-C2H2	ENSP00000468049;ENSP00000400952;ENSP00000319716;ENSP00000466744;
FSHD-Hi	TF	ZNF132	ENSG00000131849	zf-C2H2	ENSP00000254166;ENSP00000491571;
FSHD-Hi	TF	ZNF169	ENSG00000175787	zf-C2H2	ENSP00000378792;
FSHD-Hi	TF	ZNF174	ENSG00000103343	zf-C2H2	ENSP00000268655;ENSP00000460397;
FSHD-Hi	TF	ZNF177	ENSG00000188629	zf-C2H2	ENSP00000468531;ENSP00000341497;ENSP00000415070;
FSHD-Hi	TF	ZNF20	ENSG00000132010	zf-C2H2	ENSP00000335437;
FSHD-Hi	TF	ZNF222	ENSG00000159885	zf-C2H2	ENSP00000187879;ENSP00000375822;	4613
FSHD-Hi	TF	ZNF223	ENSG00000178386	zf-C2H2	ENSP00000467647;ENSP00000401947;	54807
FSHD-Hi	TF	ZNF225	ENSG00000256294	zf-C2H2	ENSP00000468686;ENSP00000262894;	2114
FSHD-Hi	TF	ZNF227	ENSG00000131115	zf-C2H2	ENSP00000375823;ENSP00000321049;ENSP00000482749;ENSP00000467577;
FSHD-Hi	TF	ZNF256	ENSG00000152454	zf-C2H2	ENSP00000282308;
FSHD-Hi	TF	ZNF274	ENSG00000171606	zf-C2H2	ENSP00000484810;ENSP00000321209;ENSP00000409872;ENSP00000478533;ENSP00000321187;	9189
FSHD-Hi	TF	ZNF280A	ENSG00000169548	Others	-
FSHD-Hi	TF	ZNF280B	ENSG00000275004	Others	-
FSHD-Hi	TF	ZNF286A	ENSG00000187607	zf-C2H2	ENSP00000466154;ENSP00000397163;ENSP00000464063;ENSP00000464218;	10042
FSHD-Hi	TF	ZNF286B	ENSG00000249459	zf-C2H2	ENSP00000461413;	169270
FSHD-Hi	TF	ZNF296	ENSG00000170684	zf-C2H2	ENSP00000302770;ENSP00000479435;	10172
FSHD-Hi	TF	ZNF34	ENSG00000196378	zf-C2H2	ENSP00000434049;ENSP00000396894;ENSP00000341528;
FSHD-Hi	TF	ZNF35	ENSG00000169981	zf-C2H2	ENSP00000379368;	2305
FSHD-Hi	TF	ZNF350	ENSG00000256683	zf-C2H2	ENSP00000243644;
FSHD-Hi	TF	ZNF367	ENSG00000165244	zf-C2H2	ENSP00000364405;
FSHD-Hi	TF	ZNF416	ENSG00000083817	zf-C2H2	ENSP00000196489;	59348
FSHD-Hi	TF	ZNF433	ENSG00000197647	zf-C2H2	ENSP00000448099;ENSP00000393416;ENSP00000339767;	57786
FSHD-Hi	TF	ZNF439	ENSG00000171291	zf-C2H2	ENSP00000395632;ENSP00000305077;
FSHD-Hi	TF	ZNF442	ENSG00000198342	zf-C2H2	ENSP00000440162;ENSP00000242804;ENSP00000388634;ENSP00000404935;	-
FSHD-Hi	TF	ZNF461	ENSG00000197808	zf-C2H2	ENSP00000479057;ENSP00000467931;ENSP00000479585;ENSP00000353515;
FSHD-Hi	TF	ZNF486	ENSG00000256229	zf-C2H2	ENSP00000335042;	2736
FSHD-Hi	TF	ZNF534	ENSG00000198633	zf-C2H2	ENSP00000391358;ENSP00000327538;
FSHD-Hi	TF	ZNF544	ENSG00000198131	zf-C2H2	ENSP00000469635;ENSP00000469514;ENSP00000471684;ENSP00000269829;ENSP00000472721;
FSHD-Hi	TF	ZNF548	ENSG00000188785	zf-C2H2	ENSP00000379482;ENSP00000337555;
FSHD-Hi	TF	ZNF549	ENSG00000121406	zf-C2H2	ENSP00000365407;ENSP00000240719;
FSHD-Hi	TF	ZNF551	ENSG00000204519	zf-C2H2	ENSP00000472674;ENSP00000282296;	7691
FSHD-Hi	TF	ZNF555	ENSG00000186300	zf-C2H2	ENSP00000467893;ENSP00000334853;	27300
FSHD-Hi	TF	ZNF559	ENSG00000188321	zf-C2H2	ENSP00000468153;ENSP00000474719;ENSP00000474760;ENSP00000377461;	55734
FSHD-Hi	TF	ZNF565	ENSG00000196357	zf-C2H2	ENSP00000306869;ENSP00000347234;ENSP00000465906;ENSP00000376013;	57621
FSHD-Hi	TF	ZNF586	ENSG00000083828	zf-C2H2	ENSP00000375583;ENSP00000379458;
FSHD-Hi	TF	ZNF596	ENSG00000172748	zf-C2H2	ENSP00000310033;ENSP00000318719;ENSP00000381613;
FSHD-Hi	TF	ZNF599	ENSG00000153896	zf-C2H2	ENSP00000333802;
FSHD-Hi	TF	ZNF630	ENSG00000221994	zf-C2H2	ENSP00000354683;ENSP00000480858;ENSP00000393163;ENSP00000386393;
FSHD-Hi	TF	ZNF639	ENSG00000121864	zf-C2H2	ENSP00000419650;ENSP00000477626;ENSP00000418766;ENSP00000417740;ENSP00000325634;
FSHD-Hi	TF	ZNF649	ENSG00000198093	zf-C2H2	ENSP00000347043;ENSP00000468983;	8089
FSHD-Hi	TF	ZNF658	ENSG00000274349	zf-C2H2	ENSP00000479295;ENSP00000482447;ENSP00000482540;ENSP00000480919;	342900
FSHD-Hi	TF	ZNF678	ENSG00000181450	zf-C2H2	ENSP00000344828;ENSP00000394651;ENSP00000440403;
FSHD-Hi	TF	ZNF684	ENSG00000117010	zf-C2H2	ENSP00000361784;	1058
FSHD-Hi	TF	ZNF689	ENSG00000156853	zf-C2H2	ENSP00000287461;	7770
FSHD-Hi	TF	ZNF70	ENSG00000187792	zf-C2H2	ENSP00000339314;	579
FSHD-Hi	TF	ZNF705A	ENSG00000196946	zf-C2H2	ENSP00000379816;ENSP00000481663;ENSP00000352233;	147694
FSHD-Hi	TF	ZNF705E	ENSG00000214534	zf-C2H2	ENSP00000492790;
FSHD-Hi	TF	ZNF705G	ENSG00000215372	zf-C2H2	ENSP00000383020;
FSHD-Hi	TF	ZNF718	ENSG00000250312	zf-C2H2	ENSP00000476435;ENSP00000480556;	148103
FSHD-Hi	TF	ZNF730	ENSG00000183850	zf-C2H2	ENSP00000472959;
FSHD-Hi	TF	ZNF77	ENSG00000175691	zf-C2H2	ENSP00000319053;
FSHD-Hi	TF	ZNF774	ENSG00000196391	zf-C2H2	ENSP00000346348;
FSHD-Hi	TF	ZNF776	ENSG00000152443	zf-C2H2	ENSP00000321812;	201516
FSHD-Hi	TF	ZNF788	ENSG00000214189	zf-C2H2	ENSP00000380866;
FSHD-Hi	TF	ZNF793	ENSG00000188227	zf-C2H2	ENSP00000487183;ENSP00000444355;ENSP00000468605;ENSP00000396402;
FSHD-Hi	TF	ZNF8	ENSG00000278129	zf-C2H2	ENSP00000477716;
FSHD-Hi	TF	ZNF813	ENSG00000198346	zf-C2H2	ENSP00000379684;
FSHD-Hi	TF	ZNF829	ENSG00000185869	zf-C2H2	ENSP00000429266;ENSP00000428679;	100129543
FSHD-Hi	TF	ZNF844	ENSG00000223547	zf-C2H2	ENSP00000448588;ENSP00000392024;
FSHD-Hi	TF	ZNF852	ENSG00000178917	zf-C2H2	ENSP00000389841;
FSHD-Hi	TF	ZNF879	ENSG00000234284	zf-C2H2	ENSP00000414887;	6018
FSHD-Hi	TF	ZNF880	ENSG00000221923	zf-C2H2	ENSP00000406318;
FSHD-Hi	TF	ZNF888	ENSG00000213793	zf-C2H2	ENSP00000491567;
FSHD-Hi	TF	ZNF92	ENSG00000146757	zf-C2H2	ENSP00000400495;ENSP00000396126;ENSP00000350113;ENSP00000332595;
FSHD-Hi	TF	ZSCAN12	ENSG00000158691	zf-C2H2	ENSP00000380039;ENSP00000354305;	153222
FSHD-Hi	TF	ZSCAN2	ENSG00000176371	zf-C2H2	ENSP00000351257;ENSP00000445451;ENSP00000325123;ENSP00000410198;ENSP00000441855;
FSHD-Hi	TF	ZSCAN31	ENSG00000235109	zf-C2H2	ENSP00000391235;ENSP00000390076;ENSP00000345339;ENSP00000407529;ENSP00000413705;ENSP00000402937;ENSP00000480254;ENSP00000380050;
FSHD-Hi	TF	ZSCAN4	ENSG00000180532	zf-C2H2	ENSP00000480210;ENSP00000321963;
FSHD-Hi	TF	ZSCAN5B	ENSG00000197213	zf-C2H2	ENSP00000466072;ENSP00000351883;	92283
FSHD-Hi	TF	ZSCAN5C	ENSG00000204532	zf-C2H2	ENSP00000435234;ENSP00000365443;	285346
FSHD-Hi	TF	ZXDB	ENSG00000198455	zf-C2H2	ENSP00000364023;	2020
